# Supplementary material for: Genome-wide association study of varicose veins identifies a protective missense variant in GJD3 enriched in the Finnish population
Source: Commun Biol. 2023 Jan 18;6:71. doi: 10.1038/s42003-022-04285-w (PMC9849365; doi:10.1038/s42003-022-04285-w)
Supplement: Supplementary file 3 — Supplementary Data 1 [file 42003_2022_4285_MOESM3_ESM.xlsx]

## Sheet: GWAS summary statistics
Varicose veins genome-wide association study summary statistics and colocalised gene expression in etiopathologically relevant tissues in the GWAS loci.
The rs2836405 was associated with varicose veins risk in FinnGen in females only.
																	Replication in UK Biobank by Ahmed et al.
Chromosome	Position	Locus	rsid	Reference allele	Alternative allele	Nearest genes	Variant type	Alternative allele frequency	FIN vs. NFEE enrichment in gnomAD v2.1.1	P-value	Beta	SE beta	MAF in cases	MAF in controls	Novel	Gene expression colocalizations in ethiopathologically relevant tissues for VV loci based on eQTLs in GTEx V8 tissues	Alternative allele frequency	Info	Beta	SE beta	P-value
1	8238488	1:7238488-9238488	rs17032325	G	A	SLC45A1	regulatory region	0.09549	3.4145	1.637e-08	0.1284	0.0227	0.1045	0.09468	1	-	0.962332	0.985012	-2.1622e-05	0.00133858	0.99
1	9471381	1:8471381-10471381	rs76077063	C	T	SLC25A33	intergenic	0.046	15.682	2.94e-09	0.189	0.0318	0.054	0.046	1	SPSB1: Nerve Tibial	NA	NA	NA	NA	NA
1	10765520	1:9765520-11765520	rs11121615	C	T	CASZ1	intron	0.6141	0.888653	8.487e-67	-0.2388	0.0138	0.5692	0.6181	0	-	0.3084	0.983922	0.0148445	0.000553233	1.4e-158
1	17005181	1:16005181-18005181	rs3738814	A	G	ATP13A2	intron	0.4837	1.18899	7.205e-10	-0.0828	0.0134	0.4654	0.4853	1	MFAP2: Adipose Subcutaneous, Adipose Visceral Omentum, Artery Tibial, Nerve Tibial;	0.574741	1	0.00226542	0.000513222	1e-05
1	91709357	1:90709357-92709357	rs6662887	C	T	TGFBR3	intron	0.2967	0.917178	3.978e-09	-0.0866	0.0147	0.2823	0.298	1	-	0.671064	0.995265	0.00172515	0.000541282	0.0014
1	155060832	1:154060832-156060832	rs11589479	G	A	ADAM15	splice region	0.1392	0.885446	3.957e-10	0.1209	0.0193	0.1511	0.1382	1	-	0.83575	1	-0.00462355	0.000685282	1.5e-11
1	198091159	1:197091159-199091159	rs72749413	C	T	NEK7	intergenic	0.1287	1.32841	1.896e-09	-0.1206	0.0201	0.1182	0.1296	1	NEK7: Artery Aorta;	0.095038	0.975166	-0.00401097	0.000874252	4.5e-06
1	218434159	1:217434159-219434159	rs192335285	C	T	TGFB2	synonymous	0.0025	56.1335	2.47e-08	0.7744	0.1389	0.003911	0.002421	1	-	NA	NA	NA	NA	NA
1	221612617	1:220612617-222612617	rs11118774	G	A	DUSP10	regulatory region	0.3976	1.31441	2.702e-09	-0.0813	0.0137	0.3838	0.3989	1	-	0.667306	0.992043	0.00190311	0.000540268	0.00043
2	68212036	2:67212036-69212036	rs4296409	C	A	PPP3R1, RP11-474G23.1	intron	0.6952	1.07878	5.595e-16	0.1182	0.0146	0.7135	0.6935	0	PNO1: Artery Coronary; PPP3R1: Adipose Visceral Omentum;	0.342988	0.999528	-0.00831389	0.000535739	2.6e-54
2	112158177	2:111158177-113158177	rs2872109	G	T	FBLN7	intron	0.2705	0.67221	1.466e-10	-0.0969	0.0151	0.2558	0.2718	0	FBLN7: Adipose Subcutaneous, Adipose Visceral Omentum, Artery Aorta, Artery Coronary, Artery Tibial, Nerve Tibial	0.611559	0.992293	0.0021156	0.000523145	5.3e-05
2	118122252	2:117122252-119122252	rs62164905	A	G	INSIG2	regulatory region	0.04215	1.12603	1.206e-09	-0.2063	0.0339	0.03589	0.04271	0	INSIG2: Adipose Subcutaneous, Artery Aorta, Artery Tibial;	0.959368	1	0.00750511	0.00128493	5.2e-09
2	172335679	2:171335679-173335679	rs56011402	A	G	ITGA6	intergenic	0.2295	1.0301	3.283e-09	0.094	0.0159	0.2433	0.2283	0	ITGA6: Nerve Tibial	0.78794	0.98735	-0.00388476	0.000624623	5e-10
3	128564626	3:127564626-129564626	rs9861608	C	T	RPN1	intergenic	0.05442	0.504709	6.291e-11	0.1926	0.0295	0.06183	0.05375	0	-	0.90323	0.991922	-0.00677057	0.000861435	3.9e-15
3	157079584	3:156079584-158079584	rs10049210	T	C	LEKR1	upstream gene	0.3324	0.799865	1.519e-08	-0.0808	0.0143	0.3165	0.3339	1	TIPARP: Adipose Subcutaneous, Adipose Visceral Omentum, Artery Tibial;	0.600744	0.993576	0.00316687	0.000520703	1.2e-09
3	170754426	3:169754426-171754426	rs493410	G	T	CLDN11	noncoding transcript	0.2522	1.33797	9.03e-09	0.0885	0.0154	0.2646	0.251	1	-	0.802981	0.996327	-0.00316717	0.000639413	7.3e-07
4	26816458	4:25816458-27816458	rs28558138	G	C	STIM2	intergenic	0.5765	1.38324	6.231e-19	-0.1216	0.0137	0.5553	0.5784	0	-	0.579224	0.978579	0.00690125	0.00051846	2e-40
5	128053152	5:127053152-129053152	rs2250127	G	A	SLC12A2	intron	0.1548	0.666212	3.226e-16	0.1511	0.0185	0.1701	0.1534	0	-	0.752181	0.99174	-0.00770451	0.000590173	6e-39
5	131047353	5:130047353-132047353	rs2189759	G	A	HINT1	intergenic	0.1503	2.41008	9.441e-12	0.1273	0.0187	0.1648	0.149	1	-	0.935255	0.936776	-0.00363642	0.0010662	0.00065
5	132751125	5:131751125-133751125	rs708461	G	C	CCNI2, SEPT8	3-prime UTR	0.2065	2.485	7.73e-09	0.0954	0.0165	0.2195	0.2053	1	AFF4: Adipose Subcutaneous, Artery Tibial, Nerve Tibial; HINT1: Nerve Tibial; KIF3A: Adipose Subcutaneous, Adipose Visceral Omentum, Artery Aorta, Artery Coronary;	0.910561	0.992937	-0.000848163	0.000893352	0.34
5	158817075	5:157817075-159817075	rs1432679	C	T	EBF1	intron	0.5974	1.1036	1.064e-18	-0.12	0.0136	0.5722	0.5996	0	-	0.446975	0.994895	0.00592228	0.000511701	5.6e-31
6	6740133	6:5740133-7740133	rs1294414	A	G	LY86	intergenic	0.6407	1.01424	3.861e-08	-0.0765	0.0139	0.6275	0.6419	1	-	0.386392	0.987671	0.0017941	0.000523774	0.00061
6	27961377	6:26961377-28961377	rs187353765	A	G	OR2B6	upstream gene	0.01638	3.98592	2.097e-08	0.2955	0.0527	0.01986	0.01607	0	BTN3A2: Adipose Subcutaneous, Adipose Visceral Omentum, Artery Aorta, Artery Coronary, Artery Tibial, Nerve Tibial; HLA-A: Adipose Subcutaneous; HLA-G: Adipose Subcutaneous, Artery Tibial, Nerve Tibial;	NA	NA	NA	NA	NA
6	30725856	6:29725856-31725856	rs3095330	A	G	TUBB	upstream gene	0.1211	0.595693	1.698e-08	-0.1227	0.0218	0.1112	0.1219	0	PPP1R18: Artery Coronary;	0.771137	0.999945	0.00307718	0.000604973	3.6e-07
6	31970330	6:30970330-32970330	rs474534	A	G	DXO	noncoding transcript	0.1884	1.74652	3.449e-09	-0.1302	0.022	0.1796	0.1892	0	STK19: Artery Tibial;	0.884307	0.998434	0.0033129	0.000793875	3e-05
9	91455019	9:90455019-92455019	rs1981030	T	C	NFIL3	intergenic	0.2442	1.50284	2.219e-11	0.1041	0.0156	0.2585	0.2429	1	-	0.835734	0.991344	-0.00161164	0.000687477	0.019
9	133279427	9:132279427-134279427	rs635634	T	C	ABO	upstream gene	0.8012	1.004	2.683e-09	-0.0997	0.0167	0.7879	0.8024	1	-	0.814411	1	-0.00333183	0.000655152	3.7e-07
10	62049201	10:61049201-63049201	rs3740357	T	C	ARID5B	intron	0.0563	1.50789	1.329e-11	-0.1989	0.0294	0.04852	0.05699	0	-	0.967092	0.976267	0.00596506	0.00143251	3.1e-05
12	27644972	12:26644972-28644972	rs7295096	A	G	PPFIBP1	intron	0.8269	1.06093	1.873e-08	0.1022	0.0182	0.836	0.8261	1	-	NA	NA	NA	NA	NA
12	47810716	12:46810716-48810716	rs11168245	C	G	HDAC7	intron	0.2505	1.10736	1.223e-17	0.1323	0.0155	0.2688	0.2488	0	HDAC7: Artery Aorta;	0.760172	0.995598	-0.00512622	0.000596193	8.1e-18
12	50736424	12:49736424-51736424	rs7977742	G	A	DIP2B	intron	0.2984	0.928	3.703e-11	-0.0971	0.0147	0.2819	0.2998	0	ATF1: Adipose Subcutaneous, Adipose Visceral Omentum, Artery Aorta, Artery Tibial, Nerve Tibial; COX14: Adipose Subcutaneous; DIP2B: Nerve Tibial;	0.667749	0.983642	0.00398913	0.000543279	2.1e-13
13	37543414	13:36543414-38543414	rs7321631	T	C	POSTN	intron	0.5523	1.11692	1.082e-08	-0.0768	0.0134	0.5383	0.5535	1	POSTN: Artery Aorta;	0.514537	0.994487	0.00313022	0.000509521	8.1e-10
13	39767008	13:38767008-40767008	rs4403927	G	T	COG6	intron	0.3622	0.9138	3.977e-08	-0.0765	0.0139	0.3485	0.3634	1	-	0.608433	0.993736	0.00226017	0.000521425	1.5e-05
15	95627980	15:94627980-96627980	rs62020506	T	C	NR2F2	intergenic	0.137	0.747736	2.543e-08	-0.1087	0.0195	0.1281	0.1378	0	-	0.834836	0.99608	0.00574168	0.000685199	5.3e-17
16	88776545	16:87776545-89776545	rs2932690	G	A	PIEZO1	intron	0.6255	0.902434	1.216e-39	-0.1825	0.0139	0.5935	0.6283	0	-	0.322296	0.990532	0.00911573	0.000545449	1.1e-62
17	21313652	17:20313652-22313652	rs1657686	T	C	MAP2K3	missense	0.5118	1.12106	2.557e-08	-0.0749	0.0135	0.4954	0.5133	1	-	0.518424	0.936062	0.00401996	0.000525455	2e-14
17	39247659	17:38247659-40247659	rs76327840	G	C	FBXL20	intron	0.01369	28.083	1.8e-13	-0.4423	0.0601	0.009567	0.01405	1	-	NA	NA	NA	NA	NA
17	40363641	17:39363641-41363641	rs201955556	G	T	GJD3	missense	0.01353	69.159	1.035e-14	-0.4732	0.0612	0.009094	0.01393	1	-	NA	NA	NA	NA	NA
17	41515873	17:40515873-42515873	rs200702391	G	C	KRT15	intron	0.01527	51.883	2.344e-12	-0.4011	0.0572	0.01116	0.01564	1	-	NA	NA	NA	NA	NA
17	42696125	17:41696125-43696125	rs149387021	C	T	CNTNAP1	synonymous	0.01562	28.996	5.881e-09	-0.3228	0.0555	0.01199	0.01594	1	-	NA	NA	NA	NA	NA
17	44645052	17:43645052-45645052	rs182510184	A	G	MEIOC	upstream gene	0.02722	49.062	4.382e-08	-0.2361	0.0431	0.02292	0.02761	1	-	NA	NA	NA	NA	NA
17	46864000	17:45864000-47864000	rs2165846	A	G	WNT9B	intron	0.4815	1.20091	3.805e-10	0.0843	0.0135	0.4996	0.4799	1	-	0.619725	0.976173	-0.00239303	0.000529172	6.1e-06
17	72044167	17:71044167-73044167	rs2058744	G	A	SOX9	intron	0.5204	0.890112	3.621e-09	-0.0793	0.0134	0.5053	0.5217	0	-	0.400535	0.990686	0.00464261	0.000520192	4.5e-19
19	1250110	19:250110-2250110	rs3746106	C	A	MIDN	5-prime UTR	0.4238	0.975276	1.665e-08	-0.0771	0.0137	0.4091	0.4251	1	-	0.563921	0.953963	0.00209079	0.000523818	6.6e-05
19	16332412	19:15332412-17332412	rs10421742	T	C	KLF2	downstream gene	0.7902	1.05408	2.931e-08	-0.092	0.0166	0.7788	0.7912	0	KLF2: Artery Aorta;	0.249891	0.941244	0.00277795	0.000603514	4.2e-06
20	51538108	20:50538108-52538108	rs12625547	T	G	NFATC2	intron	0.1683	0.931008	1.269e-16	-0.1499	0.0181	0.1533	0.1696	0	-	0.825262	0.984166	0.007863	0.00067303	1.6e-31
20	63844513	20:62844513-64844513	rs150989585	C	T	ZBTB46	upstream gene	0.01969	3.75214	2.762e-12	-0.3528	0.0505	0.01462	0.02015	0	PRPF6: Adipose Visceral Omentum, Artery Aorta, Nerve Tibial; UCKL1: Artery Coronary;	NA	NA	NA	NA	NA
21	38444848	21:37444848-39444848	rs2836405	G	A	ERG	intron	0.5359	1.025	1.251e-05	0.0591	0.0135	0.5478	0.5349	1	-	0.514124	0.98397	-0.00297156	0.000511833	6.4e-09
X	11277189	X:10277189-12277189	rs5979390	C	T	ARHGAP6	intron	0.2904	1.33692	2.227e-09	-0.0788	0.0132	0.2738	0.2919	1	ARHGAP6: Adipose Subcutaneous;	NA	NA	NA	NA	NA
X	38149868	X:37149868-39149868	rs35318931	G	A	RP5-972B16.2, SRPX	missense	0.06208	0.693869	1.165e-09	-0.1524	0.025	0.05396	0.06281	1	-	NA	NA	NA	NA	NA
