# Supplementary material for: Genome-wide association study of varicose veins identifies a protective missense variant in GJD3 enriched in the Finnish population
Source: Commun Biol. 2023 Jan 18;6:71. doi: 10.1038/s42003-022-04285-w (PMC9849365; doi:10.1038/s42003-022-04285-w)
Supplement: Supplementary file 4 — Supplementary Data 2 [file 42003_2022_4285_MOESM4_ESM.xlsx]

## Sheet: chr1.6738488-12265520
The 95% credible set in the genomic region: chr1.6738488-12265520
Chromosome	Position	Reference allele	Alternative allele	MAF	Beta	SE	P-value	Mean	SD	Probability	Credible set		Credible set	Credible set log10(BF)	Credible set average r2	Credible set minimum r2	Credible set size
chr1	10765520	C	T	0.3859	-0.2388	0.0138307	8.487e-67	-0.199829	0.0137954	1	1		1	91.9002	1	1	1
chr1	10765629	T	C	0.09804	0.283	0.0229153	4.883e-35	0.149067	0.0241406	0.997133	3		3	8.72333	1	1	1
chr1	7972861	A	G	0.2758	-0.0557	0.0149827	0.0002011	-4.72476e-05	0.00174438	0.000778213	2		2	2.71778	0.616659	0	73
chr1	7973662	CA	C	0.2753	-0.056	0.0149851	0.0001862	-5.22709e-05	0.00183947	0.000855826	2
chr1	7973777	G	A	0.2752	-0.0557	0.0149897	0.0002025	-4.81908e-05	0.00176295	0.000792492	2
chr1	7982342	A	T	0.2757	-0.0557	0.0149699	0.0001986	-4.84525e-05	0.00176686	0.000797539	2
chr1	7982766	G	T	0.2754	-0.0561	0.0149711	0.0001788	-5.3987e-05	0.00187007	0.000883071	2
chr1	7986318	C	T	0.2757	-0.0557	0.0149684	0.0001983	-4.85257e-05	0.00176818	0.000798751	2
chr1	7993075	A	G	0.2757	-0.0557	0.0149699	0.0001986	-4.84427e-05	0.00176667	0.000797387	2
chr1	8000524	TAATTTGGCTGAGTAGAG	T	0.2758	-0.0558	0.0149772	0.0001948	-4.92846e-05	0.00178313	0.000810067	2
chr1	8014812	A	C	0.2759	-0.0559	0.0149756	0.0001894	-5.05335e-05	0.0018066	0.000829481	2
chr1	8020685	C	T	0.2759	-0.0557	0.014971	0.0001988	-4.8005e-05	0.00175834	0.000790542	2
chr1	8020727	T	C	0.2759	-0.0557	0.014971	0.0001988	-4.8005e-05	0.00175834	0.000790543	2
chr1	8020747	A	G	0.2758	-0.0554	0.0149735	0.0002157	-4.43721e-05	0.00168734	0.000733953	2
chr1	8020835	A	G	0.2758	-0.0554	0.0149801	0.0002171	-4.40815e-05	0.00168188	0.000729124	2
chr1	8024295	A	C	0.2759	-0.0561	0.0149705	0.0001787	-5.46328e-05	0.00188173	0.000893064	2
chr1	8035426	T	C	0.2761	-0.0556	0.0149833	0.0002066	-4.72946e-05	0.00174533	0.000778918	2
chr1	8035440	T	G	0.2762	-0.0558	0.0149704	0.0001935	-5.05834e-05	0.00180725	0.000830529	2
chr1	8049776	G	A	0.2649	-0.0542	0.0151887	0.0003591	-3.1524e-05	0.00141956	0.000525145	2
chr1	8051779	T	G	0.2649	-0.0544	0.0151978	0.0003443	-3.30324e-05	0.00145529	0.000548392	2
chr1	8059191	G	T	0.265	-0.0544	0.0152046	0.0003464	-3.29907e-05	0.00145463	0.000547513	2
chr1	8065930	C	T	0.2649	-0.0545	0.0152196	0.0003424	-3.30332e-05	0.00145629	0.000547667	2
chr1	8070194	T	C	0.2649	-0.0543	0.0151992	0.0003535	-3.24029e-05	0.0014407	0.000538529	2
chr1	8087352	T	C	0.2536	-0.0614	0.0154014	6.701e-05	-0.000101621	0.00263974	0.00156296	2
chr1	8087638	C	T	0.2536	-0.0615	0.0154102	6.583e-05	-0.000103529	0.00266625	0.00158986	2
chr1	8090578	T	C	0.2535	-0.0611	0.0153936	7.212e-05	-9.28471e-05	0.00251738	0.00143561	2
chr1	8092042	C	G	0.2658	0.0716	0.0151457	2.274e-06	0.00206166	0.0123975	0.0280423	2
chr1	8094061	TG	T	0.2658	0.0716	0.0151454	2.273e-06	0.00206261	0.0124003	0.0280552	2
chr1	8103062	T	C	0.2659	0.0718	0.0151342	2.093e-06	0.00223154	0.012898	0.0302784	2
chr1	8104074	G	A	0.2658	0.0718	0.0151323	2.087e-06	0.00223434	0.0129054	0.0303185	2
chr1	8105559	T	C	0.2659	0.0718	0.0151345	2.094e-06	0.00223053	0.0128952	0.0302647	2
chr1	8105607	T	A	0.2659	0.0718	0.0151351	2.096e-06	0.00222847	0.0128895	0.0302367	2
chr1	8105915	G	C	0.2659	0.0718	0.0151339	2.092e-06	0.00223259	0.012901	0.0302926	2
chr1	8108201	T	A	0.2661	0.0725	0.0151293	1.651e-06	0.00295436	0.014845	0.0396543	2
chr1	8108857	T	A	0.266	0.0722	0.0151317	1.829e-06	0.00268317	0.0141485	0.0361457	2
chr1	8108933	C	T	0.2661	0.0724	0.0151321	1.714e-06	0.00285506	0.0145951	0.0383662	2
chr1	8109425	T	G	0.266	0.0721	0.0151286	1.881e-06	0.00259337	0.0139077	0.03499	2
chr1	8109690	A	G	0.2661	0.0724	0.0151288	1.705e-06	0.00286962	0.0146306	0.0385623	2
chr1	8110159	T	C	0.266	0.0722	0.015126	1.813e-06	0.00270696	0.0142085	0.0364667	2
chr1	8111242	T	C	0.266	0.0721	0.0151272	1.877e-06	0.00260285	0.0139325	0.0351159	2
chr1	8111637	A	G	0.266	0.0721	0.0151269	1.876e-06	0.00260502	0.0139382	0.0351448	2
chr1	8111973	A	AT	0.266	0.0721	0.0151259	1.873e-06	0.00260904	0.0139485	0.0351991	2
chr1	8112432	A	T	0.266	0.0723	0.0151277	1.759e-06	0.0027704	0.014375	0.0372832	2
chr1	8113309	C	T	0.2655	0.0715	0.0151387	2.324e-06	0.00208428	0.0124632	0.02835	2
chr1	8113612	T	C	0.2655	0.0713	0.0151361	2.47e-06	0.0019675	0.0121041	0.0268285	2
chr1	8113736	A	C	0.2655	0.0715	0.0151381	2.322e-06	0.00208617	0.0124686	0.0283758	2
chr1	8114023	G	T	0.2655	0.0715	0.0151365	2.316e-06	0.00209123	0.0124833	0.0284447	2
chr1	8114435	A	C	0.2655	0.0715	0.0151356	2.313e-06	0.00209409	0.0124915	0.0284836	2
chr1	8117504	C	T	0.2653	-0.0712	0.0151495	2.604e-06	-0.00186938	0.0117998	0.0255218	2
chr1	8117572	G	A	0.2657	-0.0713	0.0151395	2.483e-06	-0.00202395	0.0122799	0.0275607	2
chr1	8118648	G	C	0.2661	-0.0696	0.0151233	4.181e-06	-0.00109927	0.00899482	0.0153681	2
chr1	8119332	G	T	0.2665	-0.0698	0.0151152	3.877e-06	-0.00114659	0.00918865	0.0160093	2
chr1	8119684	G	C	0.2665	-0.0695	0.0151163	4.272e-06	-0.00103255	0.0087088	0.0144803	2
chr1	8120037	G	A	0.2665	-0.0694	0.0151025	4.322e-06	-0.00101895	0.00864597	0.0143102	2
chr1	8120150	G	A	0.2666	-0.0681	0.0151085	6.563e-06	-0.000659621	0.00691433	0.00943709	2
chr1	8123729	C	T	0.2663	-0.07	0.0151216	3.672e-06	-0.00119313	0.00937957	0.0166244	2
chr1	8125842	G	T	0.2553	-0.0685	0.0153352	7.938e-06	-0.000777544	0.00758046	0.0108878	2
chr1	8125925	T	C	0.3392	-0.0627	0.0141213	8.992e-06	-0.000305211	0.00449119	0.00482486	2
chr1	8126027	G	A	0.3386	-0.0629	0.014142	8.678e-06	-0.000324495	0.00463956	0.00510779	2
chr1	8126030	G	A	0.3386	-0.0629	0.0141416	8.673e-06	-0.000324679	0.00464085	0.00511068	2
chr1	8126172	C	T	0.2491	-0.0645	0.015485	3.109e-05	-0.000209348	0.0038589	0.0030869	2
chr1	8126261	T	C	0.3441	-0.056	0.0140778	6.953e-05	-4.62273e-05	0.00167405	0.000808519	2
chr1	8126269	T	C	0.3441	-0.056	0.014077	6.946e-05	-4.62698e-05	0.00167482	0.000809263	2
chr1	8127866	C	A	0.2511	-0.0616	0.015465	6.8e-05	-9.30641e-05	0.00252601	0.00143249	2
chr1	8127868	G	T	0.2511	-0.0616	0.0154637	6.79e-05	-9.31952e-05	0.00252777	0.00143451	2
chr1	8128745	A	C	0.2506	-0.0617	0.0155163	6.995e-05	-9.23788e-05	0.00252024	0.00141805	2
chr1	8129876	T	TTTAGAAATC	0.2511	-0.0651	0.015547	2.823e-05	-0.00022392	0.00400413	0.00327837	2
chr1	8140086	C	G	0.1295	-0.08	0.0205752	0.000101	-0.000103146	0.00304648	0.00121542	2
chr1	8147434	G	A	0.1312	-0.0849	0.0201949	2.622e-05	-4.2671e-05	0.00190286	0.00053616	2
chr1	8231283	C	A	0.09901	0.1202	0.0224253	8.321e-08	0.000618222	0.00794074	0.00637656	2
chr1	8237698	A	T	0.09745	0.1243	0.022529	3.442e-08	0.00086108	0.00939189	0.0088189	2
chr1	8238488	G	A	0.09549	0.1284	0.0227396	1.637e-08	0.00151828	0.0126934	0.0148888	2
chr1	8238497	G	A	0.09545	0.127	0.022738	2.332e-08	0.00115074	0.0109915	0.0114546	2
chr1	8238630	C	T	0.09585	0.1245	0.0226684	3.969e-08	0.000764837	0.00887163	0.00780766	2
chr1	10432308	CTCCTGACCTCAAG	C	0.002877	-0.5089	0.131892	0.0001141	-0.00815276	0.0695577	0.0142981	2

## Sheet: chr1.15505181-18505181
The 95% credible set in the genomic region: chr1.15505181-18505181
Chromosome	Position	Allele1	Allele2	MAF	Beta	SE	P-value	Mean	SD	Probability	Credible set		Credible set	Credible set log10(BF)	Credible set average r2	Credible set minimum r2	Credible set size
chr1	16986848	G	A	0.4982	0.072	0.0133823	7.439e-08	0.000452983	0.00576858	0.00634193	1		1	7.21561	0.831412	0.638224	12
chr1	16988930	G	A	0.4812	0.0765	0.0133941	1.12e-08	0.00297673	0.0149675	0.0392238	1
chr1	17000934	C	T	0.4748	0.0773	0.0134239	8.493e-09	0.00392791	0.0171738	0.0512218	1
chr1	17001705	A	T	0.4748	0.0772	0.0134184	8.752e-09	0.00381043	0.0169172	0.0497541	1
chr1	17001806	T	C	0.4953	-0.079	0.0134081	3.816e-09	-0.00868542	0.0250002	0.110825	1
chr1	17003958	A	G	0.4953	-0.079	0.013421	3.949e-09	-0.0084028	0.0246391	0.107218	1
chr1	17005181	A	G	0.4837	-0.0828	0.0134382	7.205e-10	-0.0456083	0.0420196	0.555247	1
chr1	17010026	G	T	0.4969	0.072	0.0134245	8.171e-08	0.000413946	0.00551647	0.0057954	1
chr1	17015543	GTAAAT	G	0.4767	0.0718	0.0134295	8.971e-08	0.000377376	0.00526168	0.00529812	1
chr1	17016164	G	T	0.4767	0.0718	0.0134367	9.113e-08	0.000371687	0.00522217	0.00521826	1
chr1	17017409	A	C	0.4759	0.0733	0.0134473	5.011e-08	0.000674091	0.00708702	0.00927015	1
chr1	17019410	A	G	0.4755	0.0733	0.0134389	4.916e-08	0.000686628	0.00715187	0.00944256	1

## Sheet: chr1.90209357-93209357
The 95% credible set in the genomic region: chr1.90209357-93209357
Chromosome	Position	Allele1	Allele2	MAF	Beta	SE	P-value	Mean	SD	Probability	Credible set		Credible set	Credible set log10(BF)	Credible set average r2	Credible set minimum r2	Credible set size
chr1	91709357	C	T	0.2967	-0.0866	0.0147151	3.978e-09	-0.0634781	0.0397146	0.739645	1		1	5.40052	0.520508	0.0205206	15
chr1	91729476	G	C	0.4958	-0.0684	0.0134168	3.431e-07	-0.000464151	0.00565713	0.00695888	1
chr1	91736142	A	C	0.467	-0.0698	0.013425	2.001e-07	-0.000840388	0.00767387	0.0123097	1
chr1	91738111	G	A	0.3115	0.0762	0.0145719	1.702e-07	0.00121636	0.00964757	0.0162367	1
chr1	91738880	A	G	0.3115	-0.0761	0.0145549	1.709e-07	-0.00120888	0.0096118	0.0161586	1
chr1	91739241	A	G	0.3115	-0.0762	0.0145734	1.707e-07	-0.00121187	0.0096299	0.0161773	1
chr1	91739640	C	T	0.3116	-0.0764	0.0145594	1.542e-07	-0.00134069	0.0101329	0.0178481	1
chr1	91739855	G	A	0.3115	-0.0762	0.0145731	1.706e-07	-0.00121253	0.00963248	0.0161861	1
chr1	91739914	A	G	0.4643	0.0678	0.0134401	4.545e-07	0.000385197	0.00514356	0.00580775	1
chr1	91740033	A	G	0.3115	-0.0762	0.0145731	1.706e-07	-0.00121358	0.00963672	0.0161996	1
chr1	91740564	C	T	0.3115	-0.0762	0.0145746	1.711e-07	-0.00121021	0.00962359	0.0161547	1
chr1	91742769	G	A	0.3196	-0.0736	0.0145094	3.925e-07	-0.000506575	0.00614743	0.00701704	1
chr1	91743109	T	C	0.3101	0.0774	0.0146371	1.237e-07	0.00170369	0.0114719	0.0223721	1
chr1	91883690	C	T	0.06335	-0.1526	0.0277351	3.754e-08	-0.00541133	0.0276719	0.0388483	1
chr1	91913521	A	G	0.06381	-0.1477	0.0276242	8.954e-08	-0.00246179	0.0184381	0.018534	1

## Sheet: chr1.153560832-156560832
The 95% credible set in the genomic region: chr1.153560832-156560832
Chromosome	Position	Allele1	Allele2	MAF	Beta	SE	P-value	Mean	SD	Probability	Credible set		Credible set	Credible set log10(BF)	Credible set average r2	Credible set minimum r2	Credible set size
chr1	155060832	G	A	0.1392	0.1209	0.0193263	3.957e-10	0.116091398418189	0.0283746043441449	0.967934543212676	1		1	7.59402535416784	1	1	1

## Sheet: chr1.196591159-199591159
The 95% credible set in the genomic region: chr1.196591159-199591159
Chromosome	Position	Allele1	Allele2	MAF	Beta	SE	P-value	Mean	SD	Probability	Credible set		Credible set	Credible set log10(BF)	Credible set average r2	Credible set minimum r2	Credible set size
chr1	196611291	G	T	0.01618	0.1894	0.0532249	0.000373	4.47893e-05	0.00292831	0.000255266	2		1	6.39745	0.966535	0.930571	5
chr1	196648409	G	T	0.01618	0.1893	0.0532314	0.0003763	4.44086e-05	0.00291514	0.000253249	2		2	1.76119	0.126543	3.7253e-09	40
chr1	196925450	T	C	0.001013	0.7642	0.219075	0.0004861	0.00042211	0.0187395	0.000547782	2
chr1	197122351	T	C	0.001008	0.7419	0.218087	0.0006693	0.000303691	0.0156952	0.000405776	2
chr1	197440755	G	T	0.002129	0.506	0.154407	0.001049	0.000119178	0.00810941	0.000235949	2
chr1	197746961	C	A	0.0006172	1.2457	0.327683	0.0001438	0.00145644	0.0436468	0.00119155	2
chr1	197788304	C	T	0.01426	0.1997	0.0564006	0.000399	4.5881e-05	0.0030472	0.000247485	2
chr1	197912141	G	A	0.006897	0.3074	0.0829933	0.0002123	0.000155973	0.00700616	0.000535233	2
chr1	198076110	A	G	0.1355	-0.1111	0.0196669	1.613e-08	-0.00554807	0.0243356	0.0510112	1
chr1	198083873	G	C	0.1281	-0.119	0.0201279	3.376e-09	-0.0268124	0.0500044	0.229907	1
chr1	198086047	G	A	0.1355	-0.111	0.0196455	1.603e-08	-0.0055764	0.0243827	0.0513176	1
chr1	198089598	G	T	0.1281	-0.1188	0.0201174	3.519e-09	-0.0257274	0.0492153	0.220978	1
chr1	198091159	C	T	0.1287	-0.1206	0.0200783	1.896e-09	-0.0470298	0.0592158	0.397863	1
chr1	198577045	T	G	0.01286	0.1736	0.0606812	0.004225	0.000313452	0.00875206	0.00137052	2
chr1	198608355	A	G	0.001955	0.6302	0.153275	3.93e-05	0.00182088	0.0342692	0.00299254	2
chr1	198610581	T	C	0.001955	0.6303	0.153264	3.914e-05	0.00182805	0.0343387	0.00300383	2
chr1	198614284	T	G	0.001955	0.6302	0.153277	3.931e-05	0.00182049	0.0342655	0.00299191	2
chr1	198620050	C	T	0.003234	0.4484	0.11601	0.000111	0.000468637	0.0146922	0.0010898	2
chr1	198649577	G	A	0.001962	0.6529	0.152938	1.963e-05	0.00355632	0.0485975	0.00563716	2
chr1	198655178	T	A	0.0122	0.2198	0.0603683	0.0002716	0.000131846	0.00551932	0.000615211	2
chr1	198692824	C	T	0.001949	0.6664	0.154126	1.534e-05	0.00456385	0.0555525	0.00708467	2
chr1	198710886	G	A	0.009461	0.2625	0.0701118	0.0001811	0.000137571	0.00605658	0.00055692	2
chr1	198877164	TAAC	T	0.0004729	1.1792	0.315521	0.000186	0.00105999	0.0362537	0.000917309	2
chr1	198925715	T	A	0.001725	0.7141	0.164528	1.423e-05	0.00559339	0.0637207	0.00807419	2
chr1	198930576	A	AT	0.008472	0.2606	0.0726622	0.0003352	8.46687e-05	0.00475612	0.000344261	2
chr1	198975279	C	T	0.001708	0.7162	0.164817	1.39e-05	0.00574205	0.0646501	0.00826353	2
chr1	198982626	G	A	0.001707	0.7166	0.164867	1.383e-05	0.0057722	0.0648358	0.00830225	2
chr1	199002404	G	T	0.008996	0.2596	0.0713272	0.0002731	9.68245e-05	0.00506477	0.000396236	2
chr1	199021362	C	T	0.001669	0.722	0.165528	1.29e-05	0.00622279	0.067548	0.00888126	2
chr1	199060161	T	C	0.001675	0.7181	0.165432	1.42e-05	0.00561853	0.0640376	0.00806658	2
chr1	199151048	G	A	0.001675	0.7122	0.165543	1.691e-05	0.00473295	0.0585872	0.00685338	2
chr1	199255509	T	C	0.001717	0.796	0.16518	1.443e-06	0.051592	0.197588	0.0667149	2
chr1	199270687	C	T	0.001718	0.8302	0.165912	5.619e-07	0.129975	0.30399	0.161033	2
chr1	199289121	A	C	0.001525	0.7878	0.173827	5.84e-06	0.0143698	0.106576	0.0187677	2
chr1	199307567	G	C	0.001556	0.8399	0.173376	1.27e-06	0.0647201	0.226069	0.0791262	2
chr1	199344115	T	C	0.0004444	1.3357	0.363141	0.0002349	0.00111129	0.0397034	0.000841539	2
chr1	199418754	T	G	0.00154	0.8383	0.173943	1.44e-06	0.0567346	0.2125	0.0695385	2
chr1	199471482	T	C	0.001525	0.8377	0.174956	1.684e-06	0.0489285	0.198275	0.0600231	2
chr1	199516293	TCA	T	0.001537	0.8536	0.17471	1.03e-06	0.0790798	0.249683	0.0951643	2
chr1	199524380	G	A	0.00101	0.7792	0.22484	0.0005291	0.00023318	0.0138326	0.00030913	2
chr1	199524496	C	A	0.001537	0.8536	0.17471	1.03e-06	0.0790798	0.249683	0.0951643	2
chr1	199529120	G	A	0.001537	0.8536	0.174717	1.031e-06	0.0790061	0.249578	0.0950758	2
chr1	199544576	C	T	0.001538	0.853	0.174669	1.042e-06	0.0781682	0.248291	0.0941344	2
chr1	199564964	T	C	0.001663	0.7809	0.173529	6.792e-06	0.0134991	0.103123	0.0177132	2
chr1	199571989	G	T	0.001664	0.7802	0.17348	6.881e-06	0.0133302	0.102444	0.0175071	2

## Sheet: chr1.212624777-219934159
The 95% credible set in the genomic region: chr1.212624777-219934159
Chromosome	Position	Allele1	Allele2	MAF	Beta	SE	P-value	Mean	SD	Probability	Credible set		Credible set	Credible set log10(BF)	Credible set average r2	Credible set minimum r2	Credible set size
chr1	213756151	G	T	0.09448	0.0843	0.0230543	0.0002556	2.40191e-05	0.00147376	0.000285554	3		1	4.5805	0.91475	0.592084	55
chr1	213766242	C	T	0.01344	0.2145	0.0584678	0.0002438	6.35177e-05	0.00381656	0.000297676	3		2	3.31185	0.70206	0.412985	3
chr1	213776565	G	C	0.01348	0.216	0.0583054	0.0002117	7.25196e-05	0.00408879	0.000337631	3		3	2.02729	0.0211397	0	341
chr1	213778723	A	G	0.0135	0.2163	0.0582564	0.0002049	7.47134e-05	0.00415217	0.000347407	3
chr1	213794941	G	A	0.008358	0.2733	0.0743183	0.0002356	7.04607e-05	0.00450927	0.000262783	3
chr1	213826516	G	A	0.007139	0.2864	0.0804948	0.0003737	4.88379e-05	0.003853	0.000173758	3
chr1	213844780	G	A	0.007139	0.2893	0.080482	0.0003249	5.60591e-05	0.00414582	0.000197433	3
chr1	213856235	C	G	0.08587	-0.1105	0.0242271	5.091e-06	-0.000689984	0.00881341	0.00639922	3
chr1	213859336	A	G	0.007139	0.2909	0.0804597	0.0002998	6.06972e-05	0.00432411	0.000212574	3
chr1	213904074	C	G	0.007235	0.2978	0.0799014	0.0001937	8.97338e-05	0.00530332	0.000307602	3
chr1	213904693	T	C	0.007235	0.2977	0.0798968	0.0001945	8.9364e-05	0.00529159	0.000306439	3
chr1	213912340	T	A	0.007235	0.2976	0.079895	0.0001954	8.89539e-05	0.00527865	0.000305137	3
chr1	213918737	C	A	0.007262	0.2931	0.0798143	0.0002404	7.24653e-05	0.00473275	0.000252431	3
chr1	213971657	G	A	0.005942	0.3089	0.088223	0.0004629	3.99082e-05	0.00361318	0.000132405	3
chr1	213972046	T	C	0.4686	-0.0557	0.0134915	3.651e-05	-5.76528e-05	0.00182443	0.00105867	3
chr1	213972363	C	T	0.3838	-0.0591	0.0138493	1.978e-05	-9.3956e-05	0.00238648	0.00163744	3
chr1	213972388	C	G	0.4929	-0.0641	0.013479	1.979e-06	-0.000998963	0.00803668	0.0159128	3
chr1	213974546	T	C	0.4611	0.0569	0.013494	2.479e-05	8.59146e-05	0.00224921	0.0015421	3
chr1	213974903	G	A	0.4685	0.0557	0.0134618	3.509e-05	5.98167e-05	0.00185811	0.00109836	3
chr1	213975285	A	G	0.4816	0.0502	0.0134614	0.0001921	1.10029e-05	0.000760794	0.000224995	3
chr1	213975429	G	T	0.4817	0.0503	0.013456	0.0001854	1.13616e-05	0.000773694	0.000231892	3
chr1	213975718	T	G	0.4816	0.0492	0.0134392	0.0002513	8.43282e-06	0.000660137	0.000176038	3
chr1	213981376	G	T	0.4441	0.0547	0.0135303	5.282e-05	3.95836e-05	0.00149924	0.000741276	3
chr1	213982822	G	A	0.475	0.065	0.0134655	1.385e-06	0.00133397	0.0093125	0.0210052	3
chr1	213983171	T	C	0.4709	-0.0624	0.0134513	3.502e-06	-0.000566784	0.00599723	0.00927963	3
chr1	213983517	T	C	0.4455	-0.0571	0.0134979	2.334e-05	-8.83499e-05	0.00228253	0.00158327	3
chr1	213983706	G	C	0.446	-0.0563	0.0135024	3.051e-05	-6.79728e-05	0.00198976	0.00123571	3
chr1	213983903	G	A	0.4524	-0.0627	0.0134831	3.315e-06	-0.000518251	0.00573252	0.00850142	3
chr1	213984789	C	T	0.4521	-0.0624	0.0134708	3.617e-06	-0.000469821	0.0054464	0.00774903	3
chr1	213985643	G	C	0.4087	-0.0583	0.0136589	1.97e-05	-8.95268e-05	0.00231155	0.00158509	3
chr1	213985913	T	C	0.4317	-0.0644	0.0135461	1.993e-06	-0.000960339	0.00789485	0.0152518	3
chr1	213987186	G	A	0.4815	-0.0602	0.0134624	7.759e-06	-0.000242253	0.00386057	0.00412753	3
chr1	213987205	A	T	0.4815	-0.0602	0.0134614	7.748e-06	-0.000242676	0.00386395	0.00413468	3
chr1	213988477	G	A	0.3959	-0.0663	0.013751	1.425e-06	-0.0013233	0.00937042	0.0204292	3
chr1	213989230	A	T	0.4695	-0.0669	0.0135038	7.264e-07	-0.00278805	0.0135274	0.0424601	3
chr1	213989391	G	T	0.4683	-0.0662	0.013511	9.598e-07	-0.00215835	0.0119032	0.0331979	3
chr1	213989726	C	T	0.4682	-0.0682	0.0135183	4.535e-07	-0.0044402	0.017018	0.0663173	3
chr1	214019558	T	A	0.00708	0.2913	0.0804009	0.0002911	5.8419e-05	0.00423873	0.000205009	3
chr1	214090642	G	A	0.007052	0.2958	0.0807946	0.0002511	6.78915e-05	0.0046014	0.000234586	3
chr1	214116562	A	G	0.471	0.0482	0.0134476	0.000338	9.24541e-06	0.000693611	0.000191408	3
chr1	214117685	A	G	0.499	0.0527	0.0133588	7.981e-05	4.28948e-05	0.0015549	0.000808464	3
chr1	214118784	G	A	0.4654	0.0505	0.013395	0.0001632	1.95656e-05	0.00102944	0.000386316	3
chr1	214119840	T	C	0.481	0.0477	0.0134848	0.0004042	8.46232e-06	0.000662627	0.000175884	3
chr1	214123774	T	G	0.1828	0.059	0.0173724	0.0006833	7.97375e-06	0.000722219	0.00013204	3
chr1	214124300	A	G	0.4938	0.0611	0.0134112	5.216e-06	0.000679418	0.00657634	0.0110605	3
chr1	214124777	A	T	0.3838	0.075	0.0138515	6.144e-08	0.0280401	0.0366367	0.38247	3
chr1	214125672	C	T	0.1558	0.0659	0.0185464	0.0003805	1.54035e-05	0.00105628	0.000228844	3
chr1	214127939	T	C	0.4562	0.0623	0.0135523	4.286e-06	0.000867735	0.00749673	0.013833	3
chr1	214128216	C	T	0.206	0.0661	0.0166586	7.25e-05	7.56061e-05	0.00232435	0.00112145	3
chr1	214129256	C	T	0.1715	0.0683	0.0178955	0.0001353	2.17895e-05	0.00124788	0.000326875	3
chr1	214129391	G	A	0.4849	-0.0604	0.0135247	7.973e-06	-0.000255425	0.00397767	0.00432006	3
chr1	214153995	G	A	0.02756	-0.1688	0.042363	6.759e-05	-0.000105106	0.00429662	0.000637775	3
chr1	214203788	G	A	0.02781	-0.1672	0.0420935	7.124e-05	-9.90742e-05	0.00415217	0.000607065	3
chr1	214246715	C	T	0.3992	0.0512	0.0136239	0.0001712	2.16591e-05	0.00109169	0.00042126	3
chr1	214247230	C	T	0.3993	0.0517	0.0136343	0.0001495	2.48633e-05	0.00117464	0.000478896	3
chr1	214247392	T	C	0.3993	0.0517	0.0136181	0.0001468	2.52946e-05	0.00118469	0.000487202	3
chr1	214247491	T	C	0.3992	0.0515	0.0136276	0.0001574	2.36208e-05	0.001143	0.000456693	3
chr1	214249103	C	T	0.4154	0.0516	0.0135972	0.0001477	2.70879e-05	0.00122694	0.000520634	3
chr1	214284338	A	G	0.1182	0.0996	0.0210037	2.116e-06	0.00151385	0.0123291	0.0155489	3
chr1	214288512	A	T	0.1177	0.0982	0.0209995	2.921e-06	0.00110892	0.0105036	0.0115541	3
chr1	214297299	TG	T	0.1138	0.0813	0.0212996	0.0001351	2.45734e-05	0.00143957	0.000312851	3
chr1	214312692	T	G	0.113	0.0797	0.0213332	0.000187	1.81437e-05	0.00122663	0.000235642	3
chr1	214316885	A	G	0.113	0.079	0.0213561	0.0002163	1.57483e-05	0.00113839	0.000206437	3
chr1	214326381	C	T	0.09524	-0.0872	0.0230441	0.0001543	-2.34434e-05	0.0014561	0.000278697	3
chr1	214329887	T	C	0.09581	-0.0883	0.0229848	0.0001222	-2.93318e-05	0.00163762	0.000344148	3
chr1	214332373	T	C	0.1136	0.0806	0.0212899	0.0001532	2.19765e-05	0.00135655	0.000282098	3
chr1	214347995	A	G	0.1122	0.0769	0.021432	0.0003331	1.06057e-05	0.000924108	0.000142737	3
chr1	214400692	T	C	0.2945	0.0531	0.0147452	0.0003168	6.89336e-06	0.000614055	0.000136719	3
chr1	214409641	C	A	0.1209	-0.0842	0.0204567	3.855e-05	-9.02785e-05	0.00279626	0.00110665	3
chr1	214410866	C	T	0.1209	-0.0842	0.0204621	3.873e-05	-8.98676e-05	0.00278991	0.00110164	3
chr1	214419874	T	G	0.1252	-0.0831	0.0201646	3.771e-05	-8.66569e-05	0.0027174	0.00107994	3
chr1	214465622	C	T	0.1246	-0.0734	0.0202024	0.0002799	-1.08741e-05	0.000907486	0.000155504	3
chr1	214466298	C	T	0.1245	-0.0734	0.0202024	0.0002799	-1.08533e-05	0.000906559	0.00015523	3
chr1	214468902	C	T	0.1246	-0.0725	0.0201782	0.0003269	-9.33344e-06	0.000836087	0.000135212	3
chr1	214470128	TA	T	0.1246	-0.0725	0.0201875	0.000329	-9.28859e-06	0.000834124	0.000134556	3
chr1	214475924	G	C	0.1246	-0.0724	0.0202019	0.0003386	-9.06922e-06	0.000823837	0.000131539	3
chr1	214477666	T	C	0.1245	-0.0721	0.0201862	0.0003546	-8.63776e-06	0.000802405	0.000125856	3
chr1	214480977	C	A	0.1245	-0.0722	0.0202016	0.0003516	-8.7151e-06	0.000806516	0.000126804	3
chr1	214481622	C	T	0.1245	-0.0722	0.0201923	0.0003494	-8.77222e-06	0.000809157	0.000127623	3
chr1	215388699	C	T	0.0005637	1.0683	0.303177	0.0004256	0.000188279	0.0146803	0.000177846	3
chr1	215580012	T	G	0.2426	0.0629	0.0155847	5.437e-05	3.95881e-05	0.00159125	0.000660101	3
chr1	215588969	C	G	0.2538	0.0641	0.015372	3.047e-05	6.75392e-05	0.0020945	0.00110405	3
chr1	215591054	C	G	0.3885	0.0646	0.0137085	2.448e-06	0.00059946	0.00621211	0.00968356	3
chr1	215598698	G	GA	0.2924	0.0563	0.014717	0.0001305	1.74178e-05	0.00100481	0.000322668	3
chr1	215600483	G	A	0.2923	0.0561	0.0147205	0.0001384	1.65639e-05	0.000978519	0.000307849	3
chr1	215608232	A	G	0.2443	0.0651	0.015544	2.813e-05	7.6378e-05	0.00224608	0.00122673	3
chr1	215610272	A	G	0.0005281	1.0666	0.302711	0.0004259	0.000187445	0.0146352	0.000177367	3
chr1	215617663	A	G	0.3041	-0.0528	0.014592	0.0002964	-8.03465e-06	0.00066382	0.000158614	3
chr1	215620492	G	A	0.3042	-0.0546	0.014532	0.0001718	-1.35615e-05	0.000875	0.000258567	3
chr1	215622448	G	A	0.3042	-0.0548	0.0145343	0.000163	-1.42719e-05	0.000899082	0.000271087	3
chr1	215622854	A	ATTATT	0.2419	0.0649	0.015664	3.424e-05	6.4292e-05	0.00205914	0.00103565	3
chr1	215626617	C	T	0.000528	1.069	0.302835	0.0004156	0.000192173	0.0148333	0.000181433	3
chr1	215628343	C	G	0.3043	-0.0547	0.0145404	0.0001686	-1.38248e-05	0.000884209	0.000263084	3
chr1	215632471	G	A	0.3901	-0.0662	0.0137046	1.362e-06	-0.00113111	0.00861533	0.0177431	3
chr1	215641348	T	C	0.3903	-0.0674	0.0137243	9.061e-07	-0.00170906	0.0106442	0.0262834	3
chr1	215643346	C	A	0.2965	-0.0551	0.0146548	0.00017	-1.34628e-05	0.000875064	0.000254821	3
chr1	215643587	A	G	0.3897	-0.0673	0.0137211	9.349e-07	-0.00164269	0.0104307	0.0253128	3
chr1	215645016	G	A	0.2779	-0.0583	0.0149503	9.636e-05	-2.53163e-05	0.00123348	0.000450829	3
chr1	215651825	T	G	0.3592	-0.0604	0.0139832	1.564e-05	-0.000113949	0.00264139	0.00196606	3
chr1	215655157	C	T	0.2094	0.0707	0.0164208	1.666e-05	0.000133757	0.00309361	0.00197569	3
chr1	215656552	A	C	0.2126	0.0675	0.0163267	3.56e-05	6.47621e-05	0.00210812	0.00100288	3
chr1	215658089	C	T	0.2659	-0.0547	0.0151531	0.0003064	-7.96751e-06	0.000672186	0.000152202	3
chr1	215665499	G	A	0.0005258	1.0804	0.30994	0.0004906	0.000166758	0.0139048	0.000155768	3
chr1	215702303	T	C	0.0009572	0.8439	0.242045	0.0004893	0.000115953	0.0102071	0.000139959	3
chr1	217090809	A	G	0.008743	-0.2803	0.0735947	0.0001397	-0.000105206	0.00554674	0.000385642	3
chr1	217513163	G	A	0.001122	0.6895	0.201544	0.0006237	0.000101475	0.00872753	0.000146526	3
chr1	217523524	A	G	0.001122	0.6895	0.201544	0.0006237	0.000101475	0.00872753	0.000146526	3
chr1	217537809	A	G	0.0005602	1.1836	0.320605	0.0002227	0.000244442	0.0173173	0.000214942	3
chr1	217547139	A	G	0.1296	-0.0771	0.0200589	0.0001212	-2.10044e-05	0.00128315	0.000288102	3
chr1	217564199	G	T	0.1421	-0.0705	0.0192515	0.0002502	-1.02308e-05	0.000858877	0.000153698	3
chr1	217577543	A	G	0.000811	0.9132	0.243471	0.0001763	0.000384001	0.0193258	0.000422824	3
chr1	217579127	C	T	0.0005668	1.2457	0.320223	0.0001002	0.000539156	0.026318	0.000449213	3
chr1	217588949	C	T	0.001447	0.6149	0.178428	0.0005685	0.000103235	0.00832019	0.000166592	3
chr1	217625025	T	C	0.0142	0.2121	0.0566018	0.0001788	5.66561e-05	0.0035323	0.000276733	3
chr1	217746943	A	G	0.01435	0.2103	0.0565318	0.0001992	5.01382e-05	0.00330871	0.000247312	3
chr1	217765591	T	C	0.0005907	1.1414	0.309817	0.0002295	0.000222826	0.0162247	0.000203605	3
chr1	217781909	A	G	0.0138	0.2124	0.0576163	0.0002274	4.30348e-05	0.00307831	0.00021088	3
chr1	218108404	C	G	0.02459	0.1528	0.0430906	0.0003911	2.27726e-05	0.00191501	0.000153184	3
chr1	218278689	G	C	0.0029	0.4812	0.130864	0.0002359	0.000141576	0.00850976	0.000297498	3
chr1	218389366	C	T	0.04454	0.1369	0.0324787	2.497e-05	5.26311e-05	0.00262331	0.000431045	3
chr1	218389526	C	T	0.06517	0.1184	0.0271469	1.292e-05	0.000129283	0.00386488	0.00118725	3
chr1	218389694	C	T	0.07432	0.1084	0.025544	2.199e-05	9.75181e-05	0.00323739	0.000964386	3
chr1	218391302	C	T	0.06576	0.1184	0.0270105	1.168e-05	0.000143909	0.00407891	0.00131959	3
chr1	218391635	T	C	0.06576	0.1185	0.0270287	1.164e-05	0.000144468	0.00408853	0.00132357	3
chr1	218393536	T	G	0.06576	0.1186	0.0270224	1.139e-05	0.000147349	0.00413069	0.00134873	3
chr1	218395131	G	A	0.06577	0.1187	0.0270083	1.108e-05	0.000151103	0.00418457	0.00138176	3
chr1	218395140	T	A	0.06577	0.1187	0.0270071	1.107e-05	0.000151223	0.00418623	0.00138285	3
chr1	218395462	G	A	0.06582	0.1186	0.0270059	1.125e-05	0.000148947	0.00415295	0.00136329	3
chr1	218395772	T	C	0.06577	0.1187	0.0269962	1.098e-05	0.000152321	0.00420135	0.00139284	3
chr1	218395866	G	A	0.06577	0.1187	0.026995	1.097e-05	0.000152442	0.00420302	0.00139395	3
chr1	218396834	C	T	0.04457	0.1368	0.032434	2.467e-05	5.3144e-05	0.00263508	0.000435525	3
chr1	218396989	C	T	0.06578	0.1188	0.0269895	1.074e-05	0.000155473	0.00424625	0.00142032	3
chr1	218397724	A	G	0.06578	0.1189	0.0270035	1.067e-05	0.000156479	0.00426171	0.00142828	3
chr1	218399426	T	G	0.06558	0.1186	0.0270318	1.147e-05	0.00014624	0.00411501	0.00133873	3
chr1	218399466	A	G	0.06558	0.1186	0.0270295	1.145e-05	0.000146428	0.00411761	0.00134045	3
chr1	218401242	A	AT	0.06558	0.1187	0.0270155	1.114e-05	0.000150178	0.00417162	0.00137345	3
chr1	218401447	C	T	0.06579	0.1191	0.0269787	1.012e-05	0.000164139	0.00436803	0.00149541	3
chr1	218405343	TTTG	TTTGTTGTTG	0.08313	0.0923	0.0243594	0.0001512	1.85579e-05	0.00131687	0.000214228	3
chr1	218406302	G	A	0.08457	0.0887	0.0241109	0.0002343	1.25523e-05	0.00106451	0.000150641	3
chr1	218406338	A	AT	0.08457	0.0887	0.0240937	0.0002319	1.26704e-05	0.00106947	0.000152048	3
chr1	218406409	G	A	0.08457	0.0887	0.0240922	0.0002317	1.26806e-05	0.0010699	0.00015217	3
chr1	218406511	A	G	0.07882	0.1138	0.0248228	4.551e-06	0.000415382	0.00682389	0.00389261	3
chr1	218407117	A	T	0.06625	0.1223	0.0268641	5.3e-06	0.000303411	0.00601402	0.00268274	3
chr1	218407760	G	T	0.06626	0.1225	0.0268755	5.163e-06	0.000311423	0.00609778	0.00274863	3
chr1	218408253	A	G	0.06627	0.1226	0.0268747	5.069e-06	0.000316974	0.00615428	0.00279506	3
chr1	218413180	T	C	0.06628	0.1222	0.0268832	5.478e-06	0.000295212	0.00593048	0.00261233	3
chr1	218418773	G	A	0.05777	0.1275	0.0286119	8.343e-06	0.000164714	0.00450134	0.00141874	3
chr1	218431050	C	A	0.05778	0.1276	0.0286136	8.218e-06	0.000167234	0.00453748	0.00143912	3
chr1	218431963	T	C	0.05778	0.1276	0.0286139	8.22e-06	0.000167202	0.00453705	0.00143884	3
chr1	218434159	C	T	0.002544	0.7744	0.138897	2.47e-08	0.378554	0.398803	0.489109	2
chr1	218438133	C	G	0.05778	0.1276	0.0286127	8.213e-06	0.000167307	0.00453845	0.00143975	3
chr1	218440924	G	GA	0.05778	0.1276	0.0286127	8.213e-06	0.000167307	0.00453845	0.00143975	3
chr1	218442986	T	A	0.05778	0.1276	0.0286127	8.213e-06	0.000167307	0.00453845	0.00143975	3
chr1	218450797	G	GA	0.0585	0.1247	0.0284307	1.154e-05	0.000124506	0.00387403	0.00109672	3
chr1	218455195	C	T	0.0585	0.1246	0.0284346	1.176e-05	0.000122289	0.00383787	0.0010782	3
chr1	218457977	T	C	0.0585	0.1245	0.0284261	1.188e-05	0.000121087	0.00381745	0.00106853	3
chr1	218466491	GA	G	0.05781	0.1225	0.028591	1.831e-05	8.68198e-05	0.00321272	0.000777674	3
chr1	218467420	A	G	0.05781	0.1225	0.028591	1.831e-05	8.68199e-05	0.00321272	0.000777675	3
chr1	218470793	T	G	0.04522	0.1336	0.0321267	3.203e-05	4.2307e-05	0.00232507	0.000355247	3
chr1	218473612	C	T	0.05787	0.1233	0.0285875	1.61e-05	9.79976e-05	0.00342406	0.000871417	3
chr1	218477830	C	G	0.05779	0.1231	0.0286036	1.68e-05	9.39638e-05	0.00335003	0.000837242	3
chr1	218481165	G	C	0.1273	0.0738	0.0200595	0.0002341	1.30926e-05	0.000998874	0.000185644	3
chr1	218486935	T	A	0.1273	0.0738	0.0200601	0.0002342	1.30876e-05	0.000998683	0.000185573	3
chr1	218486990	AC	A	0.1273	0.0738	0.0200601	0.0002342	1.30876e-05	0.000998683	0.000185573	3
chr1	218490799	ATGCTTGCTTGCTTGCTTGCTTGCT	ATGCTTGCT	0.05376	0.1327	0.0299977	9.704e-06	0.00021676	0.00531413	0.00175968	3
chr1	218491466	C	A	0.1273	0.0739	0.0200651	0.0002305	1.32935e-05	0.00100713	0.00018823	3
chr1	218495537	G	A	0.0452	0.1345	0.032137	2.849e-05	4.70253e-05	0.00245926	0.000391923	3
chr1	218496238	A	G	0.05782	0.1224	0.028591	1.86e-05	8.55589e-05	0.00318805	0.000767071	3
chr1	218496799	G	C	0.1274	0.0733	0.0200608	0.0002583	1.19177e-05	0.000950182	0.000170174	3
chr1	218498441	A	G	0.05781	0.1224	0.028591	1.86e-05	8.55539e-05	0.00318796	0.000767029	3
chr1	218499465	G	A	0.1274	0.0732	0.0200416	0.0002598	1.18386e-05	0.000946396	0.000169279	3
chr1	218499915	C	T	0.1274	0.0725	0.0200407	0.0002973	1.03942e-05	0.000883048	0.000150117	3
chr1	218500251	A	T	0.1274	0.0733	0.0200657	0.0002592	1.18796e-05	0.000948671	0.000169632	3
chr1	218500473	G	A	0.1274	0.0733	0.0200657	0.0002592	1.18796e-05	0.000948671	0.000169632	3
chr1	218500660	C	A	0.1274	0.0733	0.0200646	0.000259	1.18879e-05	0.000949001	0.000169751	3
chr1	218500894	T	C	0.1274	0.0733	0.020063	0.0002587	1.19001e-05	0.000949481	0.000169923	3
chr1	218501255	T	C	0.1274	0.0731	0.0200544	0.0002673	1.15765e-05	0.00093548	0.000165711	3
chr1	218501533	A	G	0.1274	0.0733	0.0200614	0.0002584	1.19122e-05	0.000949961	0.000170096	3
chr1	218501588	A	G	0.1274	0.0733	0.0200614	0.0002584	1.19122e-05	0.000949961	0.000170096	3
chr1	218502063	C	A	0.1274	0.0733	0.0200493	0.0002562	1.20045e-05	0.0009536	0.000171409	3
chr1	218502176	G	C	0.127	0.0755	0.020071	0.0001688	1.78766e-05	0.00117889	0.000247631	3
chr1	218502242	G	A	0.1271	0.0712	0.0200819	0.0003919	8.42335e-06	0.000790193	0.000123443	3
chr1	218502891	G	T	0.1274	0.0733	0.0200438	0.0002552	1.20468e-05	0.000955266	0.000172012	3
chr1	218503341	C	G	0.1274	0.0733	0.0200405	0.0002546	1.20723e-05	0.000956265	0.000172374	3
chr1	218503622	A	G	0.1274	0.0733	0.0200411	0.0002547	1.20677e-05	0.000956084	0.000172308	3
chr1	218503717	T	C	0.1274	0.0733	0.0200411	0.0002547	1.20677e-05	0.000956083	0.000172308	3
chr1	218504336	TATC	T	0.1274	0.0734	0.0200629	0.0002537	1.2127e-05	0.000959071	0.000172918	3
chr1	218504461	A	G	0.1274	0.0734	0.0200618	0.0002535	1.21356e-05	0.000959406	0.000173039	3
chr1	218504957	G	A	0.1274	0.0734	0.0200607	0.0002533	1.21442e-05	0.000959743	0.000173162	3
chr1	218505281	T	C	0.1274	0.0734	0.020059	0.000253	1.21574e-05	0.000960259	0.000173349	3
chr1	218505359	G	A	0.1274	0.0733	0.0200565	0.0002575	1.19559e-05	0.000951701	0.000170711	3
chr1	218505742	T	C	0.1276	0.0737	0.0200222	0.0002324	1.31719e-05	0.00100122	0.000187004	3
chr1	218506004	CT	C	0.1274	0.0734	0.0200579	0.0002528	1.21661e-05	0.000960601	0.000173473	3
chr1	218506048	A	C	0.1274	0.0734	0.0200579	0.0002528	1.21661e-05	0.000960599	0.000173472	3
chr1	218506344	G	A	0.1274	0.0734	0.0200568	0.0002526	1.21747e-05	0.000960936	0.000173595	3
chr1	218506388	C	T	0.1274	0.0734	0.0200573	0.0002527	1.21708e-05	0.000960784	0.000173539	3
chr1	218507396	C	G	0.1274	0.0734	0.0200562	0.0002525	1.21795e-05	0.000961127	0.000173664	3
chr1	218507616	A	G	0.1276	0.0738	0.0200476	0.0002321	1.3205e-05	0.00100315	0.000187219	3
chr1	218507634	A	G	0.1274	0.0734	0.0200551	0.0002523	1.21881e-05	0.000961463	0.000173786	3
chr1	218507756	C	T	0.1274	0.0734	0.0200568	0.0002526	1.21749e-05	0.000960945	0.000173598	3
chr1	218507967	T	G	0.1274	0.0734	0.0200562	0.0002525	1.21795e-05	0.000961125	0.000173663	3
chr1	218508033	C	T	0.1274	0.0734	0.0200568	0.0002526	1.21749e-05	0.000960945	0.000173598	3
chr1	218508160	G	A	0.1274	0.0734	0.0200551	0.0002523	1.21881e-05	0.00096146	0.000173785	3
chr1	218508210	G	T	0.1274	0.0734	0.0200557	0.0002524	1.21835e-05	0.000961281	0.00017372	3
chr1	218508286	GTC	G	0.1276	0.0737	0.0200228	0.0002325	1.31671e-05	0.00100104	0.000186935	3
chr1	218508919	A	G	0.1274	0.0734	0.0200557	0.0002524	1.21834e-05	0.000961277	0.000173718	3
chr1	218509485	A	G	0.1274	0.0734	0.020054	0.0002521	1.21967e-05	0.000961799	0.000173908	3
chr1	218510186	A	G	0.1274	0.0737	0.0200547	0.0002379	1.29023e-05	0.000991019	0.000183187	3
chr1	218510194	A	G	0.1274	0.0734	0.020054	0.0002521	1.21966e-05	0.000961795	0.000173907	3
chr1	218510324	T	TTCTC	0.1274	0.0732	0.0200459	0.0002606	1.18603e-05	0.000947427	0.000169529	3
chr1	218510675	G	A	0.1274	0.0732	0.0200465	0.0002607	1.18559e-05	0.000947249	0.000169465	3
chr1	218510722	G	GT	0.1274	0.0734	0.020054	0.0002521	1.21966e-05	0.000961793	0.000173906	3
chr1	218511498	A	G	0.1274	0.0735	0.0200673	0.0002496	1.23286e-05	0.000967619	0.000175537	3
chr1	218511508	C	A	0.1275	0.0732	0.0200562	0.0002625	1.17397e-05	0.0009425	0.000167859	3
chr1	218511718	G	A	0.1274	0.0733	0.0200636	0.0002588	1.19577e-05	0.00095195	0.000170674	3
chr1	218511789	A	T	0.1274	0.0734	0.0200568	0.0002526	1.21747e-05	0.000960939	0.000173596	3
chr1	218512377	T	C	0.1274	0.0734	0.020054	0.0002521	1.21967e-05	0.000961797	0.000173908	3
chr1	218513401	G	C	0.1274	0.0734	0.0200562	0.0002525	1.21799e-05	0.000961143	0.000173669	3
chr1	218513613	G	A	0.1274	0.0734	0.0200562	0.0002525	1.218e-05	0.000961144	0.000173669	3
chr1	218514076	A	T	0.1274	0.0734	0.020054	0.0002521	1.21971e-05	0.000961815	0.000173913	3
chr1	218514077	T	A	0.1274	0.0734	0.020054	0.0002521	1.21971e-05	0.000961815	0.000173913	3
chr1	218514453	A	G	0.1274	0.0734	0.0200551	0.0002523	1.21885e-05	0.00096148	0.000173791	3
chr1	218515494	A	G	0.1274	0.0734	0.0200568	0.0002526	1.21769e-05	0.000961028	0.000173624	3
chr1	218515944	G	A	0.1274	0.0734	0.020064	0.0002539	1.21231e-05	0.000958929	0.000172858	3
chr1	218516032	T	C	0.1274	0.0734	0.0200646	0.000254	1.21185e-05	0.000958746	0.000172792	3
chr1	218516117	G	A	0.1274	0.0734	0.0200646	0.000254	1.21185e-05	0.000958746	0.000172792	3
chr1	218517235	G	A	0.1274	0.0737	0.0200377	0.000235	1.30436e-05	0.000996374	0.000185187	3
chr1	218517510	C	T	0.1274	0.0734	0.0200657	0.0002542	1.21099e-05	0.000958413	0.000172671	3
chr1	218517790	T	A	0.1274	0.0734	0.0200668	0.0002544	1.21014e-05	0.000958079	0.00017255	3
chr1	218517972	C	T	0.1274	0.0734	0.0200668	0.0002544	1.21014e-05	0.000958079	0.00017255	3
chr1	218518049	AT	A	0.1267	0.0727	0.0201376	0.000306	1.00763e-05	0.000870506	0.000145233	3
chr1	218518160	A	T	0.1274	0.0734	0.0200668	0.0002544	1.21014e-05	0.000958079	0.00017255	3
chr1	218518750	CCA	C	0.1274	0.0733	0.02004	0.0002545	1.20808e-05	0.00095661	0.000172491	3
chr1	218520110	C	T	0.1274	0.0733	0.0200416	0.0002548	1.20684e-05	0.000956125	0.000172315	3
chr1	218520349	T	G	0.1274	0.0732	0.020053	0.0002619	1.17555e-05	0.000943103	0.000168092	3
chr1	218521114	C	T	0.05782	0.1222	0.0285946	1.924e-05	8.27824e-05	0.00313332	0.000743603	3
chr1	218521283	C	T	0.1276	0.0728	0.0200414	0.0002807	1.1006e-05	0.00091035	0.000158255	3
chr1	218521302	A	G	0.1276	0.0728	0.0200419	0.0002808	1.1002e-05	0.000910185	0.000158199	3
chr1	218521649	A	T	0.1277	0.0729	0.0200392	0.0002749	1.12373e-05	0.00092044	0.000161342	3
chr1	218521705	G	A	0.1276	0.0728	0.0200449	0.0002814	1.09812e-05	0.000909333	0.000157901	3
chr1	218524694	G	T	0.0579	0.1205	0.0285922	2.504e-05	6.50677e-05	0.00275965	0.000593441	3
chr1	218531440	G	A	0.06229	0.1074	0.0278287	0.0001137	1.80471e-05	0.0013812	0.000184501	3
chr1	218689221	A	G	0.2285	-0.056	0.0159329	0.0004402	-1.26579e-05	0.000880133	0.000223022	3
chr1	218694428	T	A	0.2335	-0.0542	0.0158673	0.0006359	-9.23897e-06	0.000743065	0.000167274	3
chr1	218697366	T	C	0.2317	-0.0556	0.0158591	0.0004551	-1.27083e-05	0.000880107	0.000224795	3
chr1	218709076	A	AGGGTTTCGCCATTTTGGCCAGGC	0.2526	-0.0608	0.0153795	7.708e-05	-0.000106041	0.00265705	0.00168518	3
chr1	218717608	A	G	0.2528	-0.0601	0.015388	9.398e-05	-8.69915e-05	0.0023955	0.0013974	3
chr1	218718222	T	C	0.2529	-0.0598	0.0153673	9.968e-05	-8.18293e-05	0.00231831	0.0013208	3
chr1	218721699	T	C	0.2166	-0.0589	0.0162209	0.0002822	-1.65296e-05	0.00102285	0.000280865	3
chr1	218726272	G	T	0.2166	-0.0588	0.016208	0.0002858	-1.63061e-05	0.00101511	0.000277536	3
chr1	218726615	CT	C	0.2175	-0.0609	0.0161801	0.0001673	-2.81879e-05	0.00135518	0.00046291	3
chr1	218726982	C	T	0.2175	-0.061	0.0162054	0.0001671	-2.82667e-05	0.00135818	0.000463443	3
chr1	218733690	A	G	0.2175	0.0606	0.0161924	0.0001822	2.59828e-05	0.00129854	0.000428698	3
chr1	218735326	A	G	0.2174	0.0604	0.0161851	0.0001901	2.48723e-05	0.00126862	0.000411745	3
chr1	218736560	C	T	0.2175	0.0606	0.01619	0.0001818	2.60396e-05	0.00129995	0.000429632	3
chr1	218736689	G	A	0.2175	0.0606	0.01619	0.0001818	2.60396e-05	0.00129995	0.000429632	3
chr1	218742908	A	G	0.1036	0.0736	0.0218752	0.0007667	9.14859e-06	0.000858865	0.000123268	3
chr1	218744019	A	G	0.1036	0.0736	0.0218805	0.000769	9.12315e-06	0.000857686	0.000122925	3
chr1	218744927	G	A	0.1036	0.0736	0.0218803	0.0007689	9.12368e-06	0.000857709	0.000122933	3
chr1	218745438	T	C	0.1985	0.0606	0.0167641	0.0003005	2.6175e-05	0.00132528	0.000417787	3
chr1	218745571	G	A	0.1036	0.0736	0.0218852	0.000771	9.10053e-06	0.000856637	0.00012262	3
chr1	218746771	T	C	0.1036	0.0736	0.0218908	0.0007734	9.07331e-06	0.000855371	0.000122254	3
chr1	218746902	G	A	0.1036	0.0736	0.021892	0.0007739	9.06763e-06	0.000855107	0.000122177	3
chr1	218747116	T	C	0.1036	0.0736	0.0218927	0.0007742	9.06432e-06	0.000854953	0.000122133	3
chr1	218747243	A	G	0.1036	0.0736	0.0218936	0.0007746	9.05947e-06	0.000854726	0.000122068	3
chr1	218747396	A	G	0.1037	0.0742	0.0218601	0.000688	1.02481e-05	0.000912152	0.000136938	3
chr1	218999551	T	C	0.001605	0.9838	0.176558	2.517e-08	0.426719	0.499623	0.435357	2
chr1	219174471	G	A	0.02625	0.138	0.0424161	0.00114	2.82647e-05	0.00213323	0.000189657	3
chr1	219230177	A	G	0.02622	0.1377	0.0424138	0.001168	2.76244e-05	0.00210735	0.000185687	3
chr1	219296871	A	G	0.08227	0.1271	0.0242511	1.597e-07	0.00310524	0.0200077	0.0243662	1
chr1	219298286	G	A	0.08227	0.1271	0.02425	1.595e-07	0.00310919	0.0200201	0.0243972	1
chr1	219299691	G	A	0.08227	0.1271	0.0242468	1.589e-07	0.00311966	0.0200528	0.0244797	1
chr1	219302753	A	G	0.002727	-0.5145	0.142507	0.0003058	-7.97428e-05	0.00652848	0.000161508	3
chr1	219309876	G	A	0.09988	0.1166	0.0222126	1.527e-07	0.00323292	0.0195472	0.0275739	1
chr1	219310532	G	A	0.09988	0.1166	0.0222146	1.531e-07	0.00322483	0.0195234	0.0275048	1
chr1	219316152	A	G	0.09986	0.1165	0.0222231	1.586e-07	0.00311621	0.0191935	0.0266	1
chr1	219316336	A	G	0.09986	0.1165	0.0222231	1.586e-07	0.00311621	0.0191935	0.0266	1
chr1	219316897	G	C	0.00273	-0.515	0.142372	0.0002977	-8.17632e-05	0.00661307	0.00016543	3
chr1	219327412	C	T	0.09978	0.1172	0.0222327	1.353e-07	0.00365397	0.0207952	0.0310075	1
chr1	219328851	G	A	0.1142	0.1047	0.0208869	5.367e-07	0.00084256	0.00956344	0.00800322	1
chr1	219329815	G	T	0.1139	0.104	0.0209019	6.504e-07	0.000697974	0.0086843	0.00667268	1
chr1	219330798	C	T	0.1139	0.104	0.0209039	6.52e-07	0.000696249	0.00867365	0.0066562	1
chr1	219330967	C	T	0.1139	0.104	0.0209016	6.501e-07	0.000698158	0.00868542	0.00667446	1
chr1	219334238	C	T	0.1139	0.104	0.0209108	6.575e-07	0.000690963	0.0086411	0.00660549	1
chr1	219334526	GGTGTGT	GGTGTGTGTGT	0.1191	0.1068	0.0207907	2.793e-07	0.00151137	0.0128694	0.014113	1
chr1	219335623	ACT	A	0.1139	0.1039	0.020905	6.692e-07	0.000678591	0.00855998	0.00649343	1
chr1	219338862	T	C	0.1139	0.1039	0.0209054	6.695e-07	0.000678166	0.0085573	0.0064894	1
chr1	219344484	G	A	0.1139	0.1038	0.0208964	6.787e-07	0.000667961	0.00848901	0.0063981	1
chr1	219346369	C	T	0.1139	0.1038	0.0208983	6.803e-07	0.000667033	0.00848331	0.00638899	1
chr1	219354136	A	T	0.1136	0.1044	0.0209288	6.09e-07	0.000745069	0.00898652	0.00709645	1
chr1	219354659	G	A	0.1136	0.1044	0.0209288	6.09e-07	0.000745069	0.00898652	0.00709645	1
chr1	219360426	G	A	0.1138	0.1046	0.0208929	5.543e-07	0.0008169	0.00941401	0.00776638	1
chr1	219361233	G	C	0.1135	0.1044	0.0209301	6.1e-07	0.00074077	0.00896009	0.00705663	1
chr1	219361390	A	G	0.1135	0.1044	0.0209301	6.1e-07	0.00074077	0.00896009	0.00705663	1
chr1	219364507	TTTTCG	T	0.1135	0.1044	0.0209305	6.103e-07	0.000740416	0.00895797	0.00705326	1
chr1	219364514	ATCTT	A	0.1135	0.1044	0.0209305	6.103e-07	0.000740416	0.00895797	0.00705326	1
chr1	219364519	GTTGTT	G	0.1135	0.1044	0.0209305	6.103e-07	0.000740416	0.00895797	0.00705326	1
chr1	219364525	T	A	0.1135	0.1044	0.0209305	6.103e-07	0.000740416	0.00895797	0.00705326	1
chr1	219364909	G	A	0.1135	0.1044	0.0209305	6.103e-07	0.000740416	0.00895797	0.00705326	1
chr1	219364970	A	G	0.1135	0.1044	0.0209305	6.103e-07	0.000740416	0.00895797	0.00705326	1
chr1	219365170	T	G	0.1135	0.1044	0.0209305	6.103e-07	0.000740416	0.00895797	0.00705326	1
chr1	219365556	G	A	0.1135	0.1044	0.0209305	6.103e-07	0.000740417	0.00895797	0.00705326	1
chr1	219365964	T	C	0.1135	0.1044	0.0209307	6.104e-07	0.00074024	0.00895691	0.00705158	1
chr1	219366095	A	G	0.1135	0.1044	0.0209316	6.111e-07	0.000739444	0.00895215	0.00704399	1
chr1	219366183	A	G	0.1135	0.1044	0.0209324	6.117e-07	0.000738738	0.00894792	0.00703726	1
chr1	219366293	T	A	0.1135	0.1044	0.0209313	6.109e-07	0.000739708	0.00895373	0.00704651	1
chr1	219367064	G	A	0.1135	0.1044	0.0209317	6.112e-07	0.000739353	0.00895161	0.00704313	1
chr1	219367192	A	G	0.1135	0.1044	0.0209319	6.113e-07	0.000739177	0.00895055	0.00704145	1
chr1	219369552	G	A	0.1135	0.1044	0.0209345	6.133e-07	0.000736919	0.00893702	0.00701992	1
chr1	219369600	C	T	0.1135	0.1044	0.0209342	6.131e-07	0.00073715	0.00893839	0.00702213	1
chr1	219370479	G	A	0.1135	0.1043	0.020917	6.152e-07	0.00073397	0.00891499	0.00699852	1
chr1	219372348	A	C	0.1135	0.1043	0.0209218	6.189e-07	0.000729771	0.00888971	0.00695846	1
chr1	219372649	C	T	0.1135	0.1043	0.0209217	6.188e-07	0.000729855	0.00889021	0.00695926	1
chr1	219374483	G	T	0.1135	0.1043	0.0209304	6.255e-07	0.000722299	0.00884454	0.00688719	1
chr1	219375804	C	T	0.1136	0.1042	0.0209244	6.364e-07	0.000709535	0.00876258	0.00677194	1
chr1	219376460	C	CA	0.1136	0.1042	0.0209212	6.339e-07	0.000712262	0.00877924	0.00679798	1
chr1	219376685	C	T	0.1136	0.1042	0.020921	6.337e-07	0.000712438	0.00878031	0.00679966	1
chr1	219380403	C	T	0.1009	0.118	0.0220708	8.971e-08	0.00547563	0.0253342	0.0461627	1
chr1	219380664	A	G	0.1009	0.118	0.0220713	8.976e-08	0.00547184	0.0253258	0.0461308	1
chr1	219384855	G	C	0.1009	0.1179	0.0220805	9.318e-08	0.00527565	0.024879	0.0445129	1
chr1	219390644	T	G	0.1009	0.1193	0.0220767	6.521e-08	0.00754204	0.0296282	0.0629018	1
chr1	219392037	C	T	0.1009	0.1193	0.0220766	6.52e-08	0.00754326	0.0296305	0.0629119	1
chr1	219396565	C	T	0.1009	0.1194	0.0220907	6.481e-08	0.00760017	0.0297482	0.0633319	1
chr1	219396726	C	A	0.1009	0.1194	0.0220895	6.471e-08	0.00761237	0.0297704	0.0634336	1
chr1	219396934	G	A	0.1009	0.1194	0.0220886	6.463e-08	0.00762125	0.0297866	0.0635077	1
chr1	219399307	G	C	0.1033	0.1122	0.0218587	2.852e-07	0.00165464	0.0138127	0.0146746	1
chr1	219477494	TC	T	0.3364	-0.043	0.014121	0.002326	-5.33415e-06	0.000526362	0.000111701	3
chr1	219479125	T	TG	0.3364	-0.043	0.0141204	0.002325	-5.33646e-06	0.000526473	0.00011175	3
chr1	219479347	G	A	0.3364	-0.0432	0.0141422	0.002253	-5.53638e-06	0.000537295	0.00011543	3
chr1	219479352	A	T	0.3364	-0.0432	0.0141422	0.002253	-5.53638e-06	0.000537295	0.00011543	3
chr1	219479453	A	T	0.3369	-0.043	0.0141174	0.00232	-5.3758e-06	0.000528487	0.000112529	3
chr1	219479759	T	C	0.3364	-0.0433	0.0141274	0.002177	-5.74681e-06	0.000547825	0.000119576	3
chr1	219480012	C	G	0.3364	-0.043	0.0141204	0.002325	-5.33646e-06	0.000526473	0.00011175	3
chr1	219480343	T	G	0.3364	-0.043	0.0141204	0.002325	-5.33646e-06	0.000526473	0.00011175	3
chr1	219480362	T	C	0.3364	-0.043	0.0141204	0.002325	-5.33646e-06	0.000526473	0.00011175	3
chr1	219481050	C	T	0.3364	-0.043	0.0141198	0.002324	-5.33878e-06	0.000526585	0.000111799	3
chr1	219481689	A	T	0.3364	-0.043	0.014121	0.002326	-5.33415e-06	0.000526362	0.000111701	3
chr1	219482027	T	G	0.3364	-0.043	0.0141282	0.002338	-5.30804e-06	0.000525109	0.000111146	3
chr1	219482496	G	C	0.3365	-0.0436	0.0141292	0.00203	-6.2069e-06	0.000570828	0.000128348	3
chr1	219482534	A	G	0.3364	-0.043	0.0141318	0.002344	-5.2939e-06	0.000524424	0.000110848	3
chr1	219485415	T	TTTCTC	0.336	-0.0433	0.0141438	0.002203	-5.97078e-06	0.000559421	0.000123723	3
chr1	219500363	A	G	0.3504	-0.0648	0.0140607	4.054e-06	-1.30546e-05	0.00084968	0.000254389	3
chr1	219514090	C	T	0.3512	-0.0664	0.0140214	2.184e-06	-2.16578e-05	0.00110914	0.000408826	3
chr1	219519878	G	A	0.3487	0.0664	0.0140342	2.231e-06	2.08168e-05	0.00108654	0.000393713	3
chr1	219526721	C	T	0.3489	0.067	0.0140473	1.846e-06	2.4348e-05	0.00118095	0.000455286	3
chr1	219527177	T	C	0.3488	0.0669	0.0140413	1.893e-06	2.38531e-05	0.00116797	0.000446813	3
chr1	219527320	TC	T	0.3489	0.067	0.0140467	1.844e-06	2.4366e-05	0.00118139	0.000455617	3
chr1	219531195	C	T	0.3486	0.0667	0.0140444	2.042e-06	2.21783e-05	0.0011239	0.000417428	3
chr1	219531863	C	T	0.339	0.0646	0.0141489	4.978e-06	1.48561e-05	0.000908587	0.000287567	3
chr1	219532985	A	G	0.3583	0.0667	0.0139699	1.801e-06	2.96201e-05	0.00130217	0.000552966	3
chr1	219533706	C	G	0.3583	0.0666	0.0139545	1.818e-06	2.93517e-05	0.00129525	0.000548845	3
chr1	219535431	C	A	0.358	0.0669	0.013974	1.689e-06	3.1103e-05	0.00133642	0.000578629	3
chr1	219535689	C	A	0.3581	0.0669	0.0139649	1.663e-06	3.15179e-05	0.00134537	0.000586221	3
chr1	219535784	G	A	0.358	0.0667	0.0139537	1.752e-06	3.01316e-05	0.00131332	0.000562471	3
chr1	219536184	C	A	0.358	0.0667	0.0139553	1.757e-06	3.00631e-05	0.00131181	0.000561214	3
chr1	219536844	G	A	0.358	-0.0668	0.0139638	1.72e-06	-3.05404e-05	0.00132315	0.000569215	3
chr1	219537224	T	C	0.358	0.0667	0.01396	1.771e-06	2.9872e-05	0.00130761	0.000557702	3
chr1	219538044	A	G	0.3579	0.0667	0.01396	1.771e-06	2.98629e-05	0.00130739	0.000557546	3
chr1	219539588	A	G	0.3579	-0.0667	0.0139636	1.782e-06	-2.96454e-05	0.00130252	0.000553608	3
chr1	219540388	T	A	0.3598	-0.0673	0.0139353	1.369e-06	-3.4691e-05	0.00141491	0.000641632	3
chr1	219541657	G	A	0.3579	0.0667	0.0139577	1.764e-06	2.99802e-05	0.00131	0.000559682	3
chr1	219544432	A	C	0.3583	0.0665	0.0139554	1.887e-06	2.8553e-05	0.00127656	0.000534831	3
chr1	219546283	G	A	0.3606	-0.0689	0.0139515	7.871e-07	-6.08096e-05	0.00190081	0.00108735	3
chr1	219548762	G	A	0.3584	0.067	0.0139647	1.604e-06	3.2713e-05	0.00137202	0.000607034	3
chr1	219554437	T	C	0.3215	0.063	0.014306	1.064e-05	0.000240314	0.00393771	0.00391322	3
chr1	219556664	A	T	0.3201	0.0621	0.0143275	1.462e-05	0.000195983	0.00354266	0.00322079	3
chr1	219557244	G	C	0.3201	0.0621	0.014321	1.449e-05	0.00019761	0.00355723	0.00324751	3
chr1	219557457	G	T	0.3201	0.0621	0.014319	1.445e-05	0.000198119	0.00356178	0.00325587	3
chr1	219561618	A	C	0.3201	0.0625	0.0143256	1.284e-05	0.000222776	0.00378759	0.00363705	3
chr1	219561656	C	A	0.3201	0.0623	0.0143285	1.374e-05	0.00020818	0.00365628	0.00341017	3
chr1	219562721	T	G	0.4441	0.0416	0.0134695	0.002012	7.63605e-06	0.000622331	0.000162909	3
chr1	219568478	G	A	0.2986	0.0658	0.0146119	6.694e-06	0.000516366	0.0059238	0.00792888	3
chr1	219569195	C	T	0.2986	0.0658	0.0146119	6.694e-06	0.000516366	0.0059238	0.00792888	3
chr1	219569203	A	C	0.2986	0.0658	0.0146119	6.694e-06	0.000516366	0.0059238	0.00792888	3
chr1	219570796	C	A	0.2986	0.0658	0.0146108	6.684e-06	0.000517197	0.00592853	0.00794158	3
chr1	219573884	TG	T	0.2895	0.0662	0.0147599	7.287e-06	0.000418564	0.00533745	0.00643212	3
chr1	219575476	C	G	0.29	0.0655	0.014756	9.043e-06	0.000340793	0.00479529	0.00529269	3
chr1	219577375	G	T	0.29	0.0655	0.0147608	9.104e-06	0.000338746	0.004781	0.00526088	3
chr1	219580167	T	C	0.2986	0.065	0.0146489	9.114e-06	0.000671486	0.00679723	0.0101533	3
chr1	219581846	TC	T	0.3247	0.0533	0.0143734	0.0002087	7.69785e-06	0.000643382	0.000155049	3
chr1	219589239	C	A	0.2972	0.0543	0.0146715	0.0002147	2.76401e-05	0.00128077	0.000497895	3
chr1	219592884	C	A	0.2964	0.0531	0.0146911	0.000301	2.05282e-05	0.00109513	0.000376664	3
chr1	219598379	C	T	0.3055	0.053	0.0145592	0.0002723	2.51695e-05	0.00121457	0.000459445	3
chr1	219599780	G	C	0.3055	0.053	0.014558	0.000272	2.51981e-05	0.00121525	0.000459967	3
chr1	219615188	A	G	0.302	0.0546	0.0146408	0.000192	3.66762e-05	0.00148549	0.000650066	3
chr1	219661019	T	G	0.001801	0.8555	0.168772	4e-07	0.0242939	0.144521	0.0285539	2
chr1	219692957	C	A	0.1163	-0.0795	0.02088	0.0001404	-1.29794e-05	0.00101562	0.000176682	3
chr1	219702772	A	G	0.1163	-0.0797	0.0209013	0.0001372	-1.32753e-05	0.00102837	0.000180233	3
chr1	219710974	T	A	0.1163	-0.0796	0.02088	0.0001377	-1.32298e-05	0.00102599	0.000179834	3
chr1	219712349	T	C	0.1166	-0.0811	0.0208773	0.0001025	-1.73123e-05	0.00118359	0.00023071	3
chr1	219713386	G	A	0.1164	-0.0798	0.0208712	0.0001316	-1.37761e-05	0.00104809	0.000186768	3
chr1	219716262	T	A	0.1164	-0.0798	0.0208723	0.0001317	-1.37687e-05	0.00104782	0.000186667	3
chr1	219718358	C	T	0.1164	-0.0798	0.0208723	0.0001317	-1.37687e-05	0.00104782	0.000186666	3
chr1	219718955	G	A	0.1164	-0.0798	0.0208723	0.0001317	-1.37687e-05	0.00104782	0.000186666	3
chr1	219719224	T	A	0.1164	-0.0798	0.0208753	0.000132	-1.37418e-05	0.0010468	0.000186304	3
chr1	219720223	A	AG	0.1164	-0.0798	0.0208794	0.0001324	-1.37053e-05	0.00104542	0.000185813	3
chr1	219721510	A	G	0.1164	-0.0798	0.0208926	0.0001337	-1.35913e-05	0.00104109	0.000184274	3
chr1	219738401	A	C	0.1018	-0.0907	0.0222061	4.418e-05	-4.70467e-05	0.00206576	0.00055421	3
chr1	219877083	A	G	0.0003784	1.3348	0.388201	0.0005851	0.000195912	0.0168316	0.000146839	3

## Sheet: chr1.220112617-223112617
The 95% credible set in the genomic region: chr1.220112617-223112617
Chromosome	Position	Allele1	Allele2	MAF	Beta	SE	P-value	Mean	SD	Probability	Credible set		Credible set	Credible set log10(BF)	Credible set average r2	Credible set minimum r2	Credible set size
chr1	220539012	A	T	0.002059	0.8035	0.154374	1.941e-07	0.0917634	0.254782	0.11942	2		1	6.99504	0.901062	0.559939	55
chr1	220704838	T	G	0.004182	0.4577	0.105899	1.546e-05	0.00135097	0.0251114	0.00304958	2		2	2.50197	0.206018	7.30157e-07	17
chr1	220716388	G	T	0.004143	0.4658	0.106614	1.248e-05	0.00167896	0.0282201	0.00372269	2
chr1	220849618	T	A	0.002209	0.7987	0.150738	1.167e-07	0.134736	0.297492	0.176817	2
chr1	220938665	T	C	0.00226	0.8041	0.149748	7.888e-08	0.237177	0.365946	0.306815	2
chr1	221007339	A	G	0.002272	0.7803	0.148261	1.417e-07	0.108799	0.268871	0.146246	2
chr1	221007595	T	C	0.002272	0.7803	0.148261	1.417e-07	0.108799	0.268871	0.146246	2
chr1	221545603	C	A	0.3984	-0.0757	0.0136962	3.256e-08	-0.000660937	0.0070446	0.00902913	1
chr1	221552896	A	G	0.398	-0.0757	0.0136571	2.975e-08	-0.000721085	0.00735503	0.00984929	1
chr1	221555884	C	T	0.3972	-0.0755	0.0136665	3.305e-08	-0.000652038	0.00698852	0.00893034	1
chr1	221557038	T	C	0.3974	-0.0753	0.0136617	3.553e-08	-0.000607867	0.006741	0.00834792	1
chr1	221559172	G	A	0.3974	-0.0752	0.0136486	3.594e-08	-0.000600486	0.00669584	0.00825761	1
chr1	221559654	G	A	0.3973	-0.0748	0.0136614	4.368e-08	-0.000497489	0.00608332	0.00687896	1
chr1	221560895	C	T	0.4	-0.0755	0.0136315	3.048e-08	-0.000702235	0.0072495	0.00961775	1
chr1	221561934	G	A	0.4	-0.0755	0.0136483	3.169e-08	-0.00067705	0.00711969	0.00927312	1
chr1	221563537	C	T	0.3974	-0.0753	0.0136547	3.496e-08	-0.000617091	0.00679145	0.00847448	1
chr1	221564357	G	A	0.3973	-0.0755	0.0136499	3.181e-08	-0.000676132	0.00711517	0.00925993	1
chr1	221566699	C	G	0.3974	-0.0753	0.0136526	3.479e-08	-0.000619893	0.0068067	0.00851292	1
chr1	221569458	TA	T	0.3974	-0.0753	0.0136532	3.484e-08	-0.000619094	0.00680236	0.00850196	1
chr1	221569586	C	A	0.4194	-0.0701	0.0135435	2.268e-07	-9.65564e-05	0.00260333	0.00142892	1
chr1	221569705	A	G	0.3972	-0.0757	0.0136502	2.928e-08	-0.000733365	0.00741692	0.0100163	1
chr1	221572893	T	C	0.3974	-0.0753	0.0136538	3.489e-08	-0.000618294	0.00679801	0.00849098	1
chr1	221574571	C	A	0.3974	-0.0753	0.0136504	3.462e-08	-0.000622727	0.00682207	0.00855185	1
chr1	221575773	G	A	0.3974	-0.0753	0.0136474	3.438e-08	-0.000626783	0.00684403	0.0086075	1
chr1	221576890	T	G	0.4193	-0.0701	0.013554	2.317e-07	-9.4655e-05	0.00257766	0.00140082	1
chr1	221577981	A	C	0.3974	-0.0754	0.013663	3.418e-08	-0.00063105	0.00687167	0.00865456	1
chr1	221578911	A	T	0.4195	-0.0701	0.0135504	2.3e-07	-9.54334e-05	0.00258827	0.00141225	1
chr1	221579799	C	T	0.3974	-0.0754	0.0136625	3.414e-08	-0.000631732	0.00687534	0.0086639	1
chr1	221580639	C	T	0.4193	-0.0702	0.0135548	2.231e-07	-9.82e-05	0.00262721	0.00145113	1
chr1	221581322	T	C	0.3974	-0.0754	0.0136621	3.411e-08	-0.000632299	0.0068784	0.00867166	1
chr1	221582299	T	TA	0.4194	-0.0703	0.0135483	2.116e-07	-0.000103328	0.00269663	0.00152463	1
chr1	221582450	G	A	0.4193	-0.0703	0.0135632	2.182e-07	-0.000100422	0.00265856	0.00148181	1
chr1	221583067	T	G	0.4193	-0.0703	0.0135641	2.186e-07	-0.000100252	0.00265632	0.0014793	1
chr1	221583092	G	A	0.4194	-0.0703	0.0135648	2.189e-07	-0.000100118	0.00265455	0.00147732	1
chr1	221583320	G	A	0.4193	-0.0703	0.0135628	2.18e-07	-0.000100503	0.00265963	0.00148299	1
chr1	221583424	T	A	0.3975	-0.0756	0.0136653	3.161e-08	-0.000680627	0.00714325	0.00930926	1
chr1	221584492	T	TTTAAA	0.4194	-0.0703	0.0135661	2.195e-07	-9.98265e-05	0.00265068	0.00147305	1
chr1	221584641	T	TTGTTCCTG	0.4194	-0.0703	0.0135673	2.2e-07	-9.95986e-05	0.00264766	0.0014697	1
chr1	221584701	C	T	0.4194	-0.0703	0.0135686	2.206e-07	-9.93524e-05	0.0026444	0.00146607	1
chr1	221584945	G	A	0.3975	-0.0756	0.0136625	3.141e-08	-0.000684828	0.00716503	0.00936664	1
chr1	221585467	A	G	0.3975	-0.0756	0.0136625	3.141e-08	-0.000684281	0.00716211	0.00935942	1
chr1	221585800	G	A	0.4194	-0.0703	0.0135681	2.204e-07	-9.94493e-05	0.00264568	0.0014675	1
chr1	221586099	G	A	0.4194	-0.0703	0.0135681	2.204e-07	-9.94493e-05	0.00264568	0.0014675	1
chr1	221586114	T	C	0.4194	-0.0703	0.0135681	2.204e-07	-9.94493e-05	0.00264568	0.0014675	1
chr1	221586832	AT	A	0.3975	-0.076	0.013665	2.672e-08	-0.000800393	0.00775974	0.0108886	1
chr1	221587055	C	T	0.3975	-0.0759	0.0136686	2.81e-08	-0.000762475	0.00757084	0.0103868	1
chr1	221587128	T	G	0.3975	-0.0759	0.0136672	2.801e-08	-0.000764811	0.00758229	0.0104186	1
chr1	221587560	A	G	0.4194	-0.0705	0.0135604	2.004e-07	-0.000108949	0.00277266	0.00160292	1
chr1	221587993	A	G	0.4192	-0.0711	0.0135573	1.568e-07	-0.000138285	0.00313574	0.00201668	1
chr1	221588120	G	A	0.4177	-0.0732	0.0135726	6.92e-08	-0.000306381	0.00472764	0.00433574	1
chr1	221591430	T	G	0.3975	-0.081	0.0136598	3.033e-09	-0.0065478	0.0220505	0.0834693	1
chr1	221591489	C	A	0.3975	-0.081	0.0136596	3.031e-09	-0.00655115	0.0220556	0.0835119	1
chr1	221592536	G	A	0.3974	-0.0812	0.0136704	2.853e-09	-0.00695243	0.0226894	0.088406	1
chr1	221610842	CT	C	0.3976	-0.0811	0.0136602	2.904e-09	-0.00683357	0.0224979	0.0870012	1
chr1	221611827	C	T	0.3976	-0.0811	0.0136606	2.907e-09	-0.00682672	0.0224877	0.0869141	1
chr1	221612617	G	A	0.3976	-0.0813	0.0136667	2.702e-09	-0.0073325	0.0232567	0.0931192	1
chr1	221617956	A	G	0.002802	0.588	0.130307	6.409e-06	0.00199187	0.0339597	0.00361911	2
chr1	221619319	C	A	0.3093	-0.0811	0.0144985	2.223e-08	-0.00118102	0.00973874	0.01498	1
chr1	221622639	T	C	0.3093	-0.0811	0.0144981	2.221e-08	-0.00118201	0.00974276	0.0149926	1
chr1	221624457	TCA	T	0.2961	-0.0839	0.0146669	1.063e-08	-0.00251788	0.014348	0.0308317	1
chr1	221625039	C	A	0.3976	-0.0811	0.0136524	2.844e-09	-0.00696838	0.0226978	0.0887162	1
chr1	221640334	G	A	0.3839	-0.0762	0.013741	2.932e-08	-0.000737131	0.00746051	0.0100017	1
chr1	221642876	G	A	0.002562	0.6467	0.137629	2.616e-06	0.00521015	0.0574812	0.0085623	2
chr1	221643969	C	T	0.002562	0.6465	0.137609	2.626e-06	0.0051921	0.057374	0.00853525	2
chr1	221665980	T	C	0.002567	0.6442	0.137635	2.862e-06	0.00479641	0.0550703	0.00791372	2
chr1	221683557	A	G	0.3409	-0.0793	0.0142464	2.602e-08	-0.00093889	0.00859129	0.012204	1
chr1	221702687	G	A	0.1096	0.0681	0.0214483	0.001498	0.000451266	0.00660258	0.0048997	2
chr1	221708686	T	G	0.2367	0.046	0.015714	0.003419	0.000314236	0.00471099	0.00466906	2
chr1	221711029	T	C	0.1101	0.0656	0.0214385	0.002214	0.000403397	0.00622658	0.00440714	2
chr1	221713474	A	G	0.2333	0.0437	0.0158401	0.005801	0.000174067	0.00347419	0.00264827	2
chr1	221714493	A	T	0.2333	0.0431	0.0158611	0.006581	0.00014566	0.00316688	0.0022351	2
chr1	222532141	G	A	0.0004476	1.6133	0.392331	3.921e-05	0.00351296	0.0772846	0.00218355	2

## Sheet: chr2.66712036-69712036
The 95% credible set in the genomic region: chr2.66712036-69712036
Chromosome	Position	Allele1	Allele2	MAF	Beta	SE	P-value	Mean	SD	Probability	Credible set		Credible set	Credible set log10(BF)	Credible set average r2	Credible set minimum r2	Credible set size
chr2	68166012	T	A	0.2984	0.1156	0.0146553	3.073e-15	0.00185407730990547	0.0145819029856222	0.0161674625733429	1		1	22.7686689906423	0.990206983720297	0.957254819236	66
chr2	68166394	A	AAAG	0.2984	0.1156	0.0146568	3.092e-15	0.00184240617592925	0.0145366988286485	0.0160656908614834	1
chr2	68167052	C	T	0.2984	0.1155	0.0146463	3.121e-15	0.00182399608228926	0.0144587263226373	0.0159189264518016	1
chr2	68167852	T	C	0.2984	0.1155	0.0146492	3.161e-15	0.00180186388064547	0.0143721717091572	0.0157257676541458	1
chr2	68168499	G	A	0.2984	0.1155	0.0146517	3.195e-15	0.00178301042851497	0.014297998907599	0.0155612241440242	1
chr2	68168781	A	G	0.2984	0.1155	0.0146529	3.212e-15	0.00177403436016314	0.0142625410373939	0.0154828855043163	1
chr2	68169064	A	G	0.2983	0.1155	0.014656	3.255e-15	0.00175106481996659	0.0141713749223762	0.0152824188341457	1
chr2	68171787	G	C	0.299	0.1157	0.0146511	2.857e-15	0.00199247145076798	0.0151135701703435	0.0173592360065203	1
chr2	68172058	C	T	0.3016	0.1132	0.0146045	9.113e-15	0.000627997238343966	0.00844465047056055	0.00559220606689692	1
chr2	68172966	G	A	0.299	0.1156	0.0146404	2.881e-15	0.00197431008238858	0.0150391412200977	0.0172158864113483	1
chr2	68173824	G	A	0.299	0.1156	0.014648	2.977e-15	0.0019119938638543	0.0148040429970468	0.0166724920633982	1
chr2	68174425	A	G	0.2988	0.1155	0.0146466	3.125e-15	0.00182169338187029	0.0144497466916354	0.0158988296330825	1
chr2	68174880	G	T	0.299	0.1154	0.0146363	3.158e-15	0.00180194793498298	0.0143661771576275	0.0157401290557704	1
chr2	68175021	TA	T	0.299	0.1154	0.0146384	3.186e-15	0.00178608196545161	0.0143038148114966	0.0156015388095316	1
chr2	68175698	G	C	0.299	0.1154	0.0146441	3.266e-15	0.00174375127107163	0.0141359962995733	0.0152317775197486	1
chr2	68175703	A	G	0.299	0.1154	0.01464	3.209e-15	0.00177409196886351	0.0142564943918488	0.0154968054318291	1
chr2	68177696	G	A	0.299	0.1153	0.0146375	3.352e-15	0.00169817522623914	0.013946769996956	0.0148465331687699	1
chr2	68183240	C	A	0.2991	0.1167	0.0146358	1.541e-15	0.00367169778831988	0.0204532032646037	0.0317152348100792	1
chr2	68183528	T	G	0.2986	0.1141	0.0146389	6.476e-15	0.000883574244723182	0.0100444936809651	0.00780601287042626	1
chr2	68184282	G	A	0.299	0.1153	0.0146386	3.368e-15	0.0016903412765365	0.0139150562727527	0.0147780437736206	1
chr2	68184830	G	A	0.299	0.1152	0.014634	3.488e-15	0.00163237091511871	0.0136719309412155	0.0142836180443117	1
chr2	68185774	C	A	0.299	0.1153	0.0146394	3.38e-15	0.001684667669556	0.0138920401308351	0.0147284414752705	1
chr2	68186305	G	GTTAA	0.299	0.1153	0.0146412	3.406e-15	0.00167197495145343	0.0138404023791159	0.0146174736214237	1
chr2	68191736	A	T	0.2991	0.1155	0.0146356	2.98e-15	0.00190815402131223	0.0147829175299873	0.0166534148943209	1
chr2	68192355	G	A	0.2991	0.1155	0.0146402	3.041e-15	0.00187148564474796	0.0146426072471935	0.0163333916249173	1
chr2	68192938	G	T	0.2991	0.1155	0.0146345	2.966e-15	0.00191703366024266	0.0148166814757905	0.0167309119462196	1
chr2	68193917	G	A	0.2991	0.1155	0.0146387	3.021e-15	0.001883360850925	0.014688204235306	0.0164370324910178	1
chr2	68195639	G	A	0.2991	0.1155	0.0146374	3.004e-15	0.00189371660834502	0.0147278438662102	0.0165274123675551	1
chr2	68196086	G	A	0.2991	0.1155	0.0146319	2.933e-15	0.00193819457214608	0.0148968136135323	0.0169155938123235	1
chr2	68196398	G	A	0.2991	0.1155	0.0146316	2.93e-15	0.00194065192849391	0.0149060892382074	0.0169370403907163	1
chr2	68202500	C	T	0.3021	0.1156	0.014644	2.926e-15	0.0019445305728265	0.0149272879660006	0.0169562105587152	1
chr2	68203793	C	T	0.2991	0.1156	0.0146356	2.822e-15	0.00201476186365457	0.0151896659311027	0.0175686239461582	1
chr2	68204127	G	A	0.2991	0.1156	0.014634	2.802e-15	0.00202843813471305	0.0152401956554562	0.0176878803543455	1
chr2	68206699	G	A	0.2991	0.1155	0.0146345	2.967e-15	0.00191703366024266	0.0148166814757905	0.0167309119462196	1
chr2	68208148	C	T	0.2991	0.1156	0.014632	2.778e-15	0.00204567047857152	0.0153036088116548	0.0178381455417216	1
chr2	68208299	C	G	0.2991	0.1157	0.0146426	2.753e-15	0.0020653275138589	0.0153823736727546	0.0179939881848834	1
chr2	68208800	G	A	0.2991	0.1156	0.014632	2.778e-15	0.00204567047857152	0.0153036088116548	0.0178381455417216	1
chr2	68209976	A	G	0.2991	0.1157	0.0146405	2.729e-15	0.00208375400347491	0.0154495623062037	0.0181545273895444	1
chr2	68211482	C	T	0.2991	0.1157	0.0146432	2.76e-15	0.00206009423965173	0.0153632338887231	0.0179483937338241	1
chr2	68211697	G	A	0.2991	0.1156	0.0146317	2.774e-15	0.00204826853907688	0.0153131449070769	0.0178608005010156	1
chr2	68212036	C	A	0.3048	0.1182	0.0145965	5.595e-16	0.0100087505379614	0.0330375640085323	0.0853560379008549	1
chr2	68212105	A	G	0.2991	0.1156	0.0146315	2.772e-15	0.0020500025011525	0.0153195058062705	0.0178759205646781	1
chr2	68212828	C	T	0.2991	0.1156	0.0146312	2.769e-15	0.00205260633043896	0.0153290524114595	0.0178986258274584	1
chr2	68216519	A	G	0.2992	0.1157	0.0146443	2.774e-15	0.00205053597975355	0.0153282098649185	0.0178651182172187	1
chr2	68216703	A	T	0.299	0.1156	0.0146394	2.869e-15	0.00198266675207813	0.015070369376475	0.0172887561583226	1
chr2	68219804	C	T	0.3016	0.1131	0.0145997	9.429e-15	0.000607041761341462	0.00829971592562069	0.00541038068098032	1
chr2	68230148	G	A	0.3016	0.1131	0.0145991	9.406e-15	0.000608528484528201	0.00830981313885874	0.00542363139768509	1
chr2	68230441	C	T	0.3016	0.1131	0.0145991	9.406e-15	0.000608528484528201	0.00830981313885874	0.00542363139768509	1
chr2	68236189	C	T	0.3016	0.1131	0.0145988	9.392e-15	0.00060927327988948	0.00831486676831077	0.00543026953477976	1
chr2	68236480	G	A	0.3016	0.1131	0.0145988	9.392e-15	0.00060927327988948	0.00831486676831077	0.00543026953477976	1
chr2	68240778	A	C	0.3016	0.1131	0.0145988	9.392e-15	0.00060927327988948	0.00831486676831077	0.00543026953477976	1
chr2	68245110	A	C	0.3014	0.1133	0.0146098	8.828e-15	0.000648348499046485	0.00858335818149268	0.00576833479797789	1
chr2	68246325	A	G	0.3014	0.1133	0.0146002	8.481e-15	0.000674289692942692	0.00875229474131372	0.00599913272790698	1
chr2	68247936	C	A	0.3014	0.1133	0.0146002	8.482e-15	0.000674289692942692	0.00875229474131372	0.00599913272790698	1
chr2	68248463	C	A	0.3014	0.1133	0.0146002	8.481e-15	0.000674289692942692	0.00875229474131372	0.00599913272790698	1
chr2	68250116	T	C	0.3014	0.1133	0.0146002	8.481e-15	0.000674289692942692	0.00875229474131372	0.00599913272790698	1
chr2	68254587	A	T	0.3007	0.114	0.0146191	6.288e-15	0.000908533384430236	0.0101796813911714	0.00803355734679823	1
chr2	68259977	A	G	0.3003	0.1148	0.0146224	4.128e-15	0.00137983686865917	0.0125622435064905	0.0121159567993253	1
chr2	68262089	G	C	0.3007	0.114	0.0146186	6.275e-15	0.000910409391414067	0.0101900963212521	0.00805014563066964	1
chr2	68262535	A	C	0.3007	0.114	0.0146191	6.289e-15	0.000908533384430236	0.0101796813911714	0.00803355734679823	1
chr2	68263838	T	A	0.3007	0.114	0.0146196	6.303e-15	0.000906661434991262	0.0101692779992441	0.00801700494110125	1
chr2	68265654	A	G	0.3007	0.114	0.0146189	6.284e-15	0.00090928329980371	0.0101838459778773	0.00804018835041487	1
chr2	68265755	G	A	0.3009	0.1138	0.0146206	7.052e-15	0.000810944691920163	0.00961334083752095	0.00718324753782384	1
chr2	68266450	T	C	0.3007	0.114	0.0146192	6.291e-15	0.000908158670232838	0.010177599790161	0.00803024399800434	1
chr2	68268331	G	A	0.3007	0.1139	0.0146146	6.515e-15	0.000877095056351019	0.00999905492864594	0.00776237819397485	1
chr2	68271376	T	C	0.3009	0.1137	0.0146405	8.092e-15	0.000708447129467847	0.00898569393612634	0.00628085604321937	1

## Sheet: chr2.110658177-113658177
The 95% credible set in the genomic region: chr2.110658177-113658177
Chromosome	Position	Allele1	Allele2	MAF	Beta	SE	P-value	Mean	SD	Probability	Credible set		Credible set	Credible set log10(BF)	Credible set average r2	Credible set minimum r2	Credible set size
chr2	112074958	CAAT	C	0.2674	-0.0917	0.0151752	1.515e-09	-0.00195836	0.0133625	0.0216169	1		1	9.80187	0.811577	0.610066	15
chr2	112085346	T	A	0.2896	-0.0889	0.0147773	1.788e-09	-0.00172903	0.0123866	0.0196519	1
chr2	112089587	C	T	0.2896	-0.0887	0.0147701	1.909e-09	-0.00161788	0.011976	0.018431	1
chr2	112096146	G	A	0.2894	-0.0888	0.0147811	1.882e-09	-0.00164187	0.0120696	0.0186832	1
chr2	112098588	C	A	0.3636	-0.088	0.0139383	2.727e-10	-0.00863836	0.0263341	0.0996467	1
chr2	112100545	C	T	0.2896	-0.0887	0.0147751	1.933e-09	-0.00159835	0.0119049	0.0182086	1
chr2	112113125	ATACT	A	0.3572	-0.0863	0.0140005	7.09e-10	-0.00340297	0.0168974	0.040031	1
chr2	112120827	G	A	0.2873	-0.0889	0.0148318	2.049e-09	-0.0015251	0.0116486	0.017332	1
chr2	112123010	G	A	0.2873	-0.089	0.0148434	2.023e-09	-0.00154547	0.0117314	0.0175437	1
chr2	112130529	A	G	0.3622	-0.0827	0.0139594	3.136e-09	-0.000774847	0.00802065	0.00952114	1
chr2	112141861	C	A	0.3623	-0.0828	0.0139714	3.097e-09	-0.000785321	0.00807905	0.00963806	1
chr2	112141932	G	T	0.3617	-0.0834	0.0139894	2.497e-09	-0.00097121	0.00900582	0.0118324	1
chr2	112156390	C	T	0.2704	-0.0966	0.0151241	1.69e-10	-0.0189347	0.0387123	0.197835	1
chr2	112156752	G	A	0.2705	-0.0969	0.0151224	1.477e-10	-0.0216732	0.0407725	0.225735	1
chr2	112158177	G	T	0.2705	-0.0969	0.0151197	1.466e-10	-0.0218346	0.0408808	0.227416	1

## Sheet: chr2.116622252-119622252
The 95% credible set in the genomic region: chr2.116622252-119622252
Chromosome	Position	Allele1	Allele2	MAF	Beta	SE	P-value	Mean	SD	Probability	Credible set		Credible set	Credible set log10(BF)	Credible set average r2	Credible set minimum r2	Credible set size
chr2	118107981	C	T	0.05454	-0.1626	0.0297965	4.842e-08	-0.00331018	0.0232608	0.0205212	1		1	6.44064	0.868535	0.735172	7
chr2	118108086	C	T	0.05448	-0.1619	0.0298163	5.638e-08	-0.00284726	0.0215599	0.0177277	1
chr2	118113687	T	A	0.05448	-0.1618	0.0298055	5.682e-08	-0.00282431	0.0214678	0.0175957	1
chr2	118113970	T	A	0.05448	-0.1618	0.0298064	5.687e-08	-0.00282182	0.0214585	0.0175802	1
chr2	118122252	A	G	0.04215	-0.2063	0.033934	1.206e-09	-0.147859	0.0960388	0.72247	1
chr2	118128822	C	A	0.04341	-0.1908	0.0334188	1.134e-08	-0.015712	0.053095	0.0830092	1
chr2	118130921	T	A	0.04341	-0.1908	0.0334302	1.147e-08	-0.0155398	0.0528291	0.0820991	1

[truncated: 25 more sheets: chr2.170835679-173835679, chr3.124432474-130064626, chr3.155579584-158579584, chr3.169254426-172254426, chr4.25316458-28316458, chr5.126553152-134251125, chr5.157317075-160317075, chr6.5240133-8240133, chr9.89955019-92955019, chr9.131779427-134779427, chr10.60549201-63549201, chr12.26144972-29144972, chr12.46310716-52236424, chr13.36043414-41267008, chr15.94127980-97127980, chr16.87276545-90276545, chr17.19813652-22813652, chr17.38863641-48364000, chr17.68735111-73544167, chr19.0-2750110 …]
