# Supplementary material for: Genome-wide association study of varicose veins identifies a protective missense variant in GJD3 enriched in the Finnish population
Source: Commun Biol. 2023 Jan 18;6:71. doi: 10.1038/s42003-022-04285-w (PMC9849365; doi:10.1038/s42003-022-04285-w)
Supplement: Supplementary file 5 — Supplementary Data 3 [file 42003_2022_4285_MOESM5_ESM.xlsx]

## Sheet: Lead SNP VV effects per sex
Sex-specific associated effect statistics for varicose veins for the identified varicose veins lead variants.
	Females		Males
rsid	log(OR) females	1.96*SE beta	log(OR) males	1.96*SE beta
rs17032325	0.1254	0.0503711	0.1243	0.0809465
rs76077063	0.1834	0.0703627	0.2127	0.114462
rs11121615	-0.2178	0.0307714	-0.2748	0.0489991
rs3738814	-0.0896	0.0297915	-0.0609	0.0474311
rs6662887	-0.0671	0.0327314	-0.1403	0.051743
rs11589479	0.1231	0.0429232	0.0963	0.0680108
rs72749413	-0.0998	0.0446872	-0.145	0.0705587
rs192335285	0.7171	0.306734	0.8696	0.492343
rs11118774	-0.0812	0.0303794	-0.0773	0.0480191
rs4296409	0.0951	0.0323394	0.1553	0.0515471
rs2872109	-0.0829	0.0337114	-0.1196	0.053115
rs62164905	-0.2031	0.0750666	-0.1847	0.118774
rs56011402	0.1038	0.0352794	0.0547	0.056055
rs9861608	0.174	0.0652668	0.2078	0.10427
rs10049210	-0.0824	0.0317514	-0.0621	0.0501751
rs493410	0.0934	0.0342994	0.068	0.054487
rs28558138	-0.1078	0.0303794	-0.1353	0.0482151
rs2250127	0.1159	0.0411592	0.2317	0.0654628
rs2189759	0.1152	0.0415512	0.144	0.0662468
rs708461	0.0957	0.0368473	0.0839	0.0580149
rs1432679	-0.1132	0.0301834	-0.1387	0.0480191
rs1294414	-0.0579	0.0309674	-0.12	0.0489991
rs187353765	0.2201	0.116618	0.458	0.1909
rs3095330	-0.1106	0.0484111	-0.1426	0.0756546
rs474534	-0.1144	0.0488031	-0.1543	0.0780066
rs1981030	0.1121	0.0346914	0.0678	0.054879
rs635634	-0.0997	0.0372393	-0.0864	0.0591909
rs3740357	-0.212	0.0654628	-0.1264	0.101918
rs7295096	0.0975	0.0403753	0.0956	0.0640908
rs11168245	0.1239	0.0342994	0.1242	0.054683
rs7977742	-0.0956	0.0325354	-0.0896	0.051743
rs7321631	-0.0735	0.0297915	-0.0703	0.0474311
rs4403927	-0.0765	0.0309674	-0.0688	0.0489991
rs62020506	-0.1121	0.0435112	-0.07	0.0684027
rs2932690	-0.1712	0.0307714	-0.1863	0.0489991
rs1657686	-0.0699	0.0299874	-0.086	0.0472351
rs76327840	-0.3748	0.129946	-0.5377	0.218928
rs201955556	-0.4053	0.132298	-0.574	0.221672
rs200702391	-0.348	0.12387	-0.4874	0.207364
rs149387021	-0.3056	0.121518	-0.329	0.196192
rs182510184	-0.1935	0.0948623	-0.3371	0.153465
rs2165846	0.0825	0.0299874	0.0923	0.0474311
rs2058744	-0.0722	0.0297915	-0.0935	0.0474311
rs3746106	-0.0778	0.0303794	-0.055	0.0480191
rs10421742	-0.0999	0.0368473	-0.0552	0.0586029
rs12625547	-0.1424	0.0401793	-0.1425	0.0638948
rs150989585	-0.3217	0.110346	-0.3553	0.179729
rs2836405	0.085	0.0301834	-0.0183	0.0476271
rs5979390	-0.0778	0.0327314	-0.0736	0.0370433
rs35318931	-0.169	0.0621309	-0.1038	0.0693827
