# Supplementary material for: Genome-wide association study of varicose veins identifies a protective missense variant in GJD3 enriched in the Finnish population
Source: Commun Biol. 2023 Jan 18;6:71. doi: 10.1038/s42003-022-04285-w (PMC9849365; doi:10.1038/s42003-022-04285-w)
Supplement: Supplementary file 6 — Supplementary Data 4 [file 42003_2022_4285_MOESM6_ESM.xlsx]

## Sheet: Summary of PheWAS (1 of 2)
Phenome-wide significant (P < 6.1e-7) assocations												Colocalisations statistics of the phenome-wide significantly associated phenotypes
Lead variant	Phenotype	Phenotype category	Phenotype code (Use this code to check the ICD-based phenotype definitions for the 5th data release of FinnGen (DF5) at: https://www.finngen.fi/en/researchers/clinical-endpoints	P-value	Beta	SE beta	MAF	MAF in cases	MAF in controls	No. of cases	No. of controls	Phenocode	No. of variants	PP.H0	PP.H1	PP.H2	PP.H3	PP.H4
rs17032325 - SLC45A1	Varicose veins (no controls excluded)	IX Diseases of the circulatory system (I9_)	I9_VARICVE_EXNONE	1.357e-08	0.1281	0.0226	0.09535	0.1045	0.09458	17027	201765	I9_VARICVE_EXNONE	10481	7.02e-08	2.29e-05	2.15e-05	0.00602144	0.993934
rs17032325 - SLC45A1	Varicose veins	IX Diseases of the circulatory system (I9_)	I9_VARICVE	1.637e-08	0.1284	0.0227	0.09549	0.1045	0.09468	17027	190028	I9_VARICVE	10481	7.56e-08	2.47e-05	2.47e-05	0.00704368	0.992907
rs76077063 - SLC25A33	Varicose veins (no controls excluded)	IX Diseases of the circulatory system (I9_)	I9_VARICVE_EXNONE	1.36e-08	0.1281	0.0226	0.09535	0.1045	0.09458	17027	201765	I9_VARICVE_EXNONE	10657	6.3e-12	6.43e-08	1.52e-07	0.000545	0.999454
rs76077063 - SLC25A33	Varicose veins	IX Diseases of the circulatory system (I9_)	I9_VARICVE	1.64e-08	0.1284	0.0227	0.09549	0.1045	0.09468	17027	190028	I9_VARICVE	10657	1.82e-11	1.86e-07	1.86e-07	0.000896	0.999104
rs11121615 - CASZ1	Varicose veins	IX Diseases of the circulatory system (I9_)	I9_VARICVE	8.487e-67	-0.2388	0.0138	0.6141	0.5692	0.6181	17027	190028	I9_VARICVE	11224	7.86e-123	2.8e-63	2.8e-63	9.38e-12	1
rs11121615 - CASZ1	Varicose veins (no controls excluded)	IX Diseases of the circulatory system (I9_)	I9_VARICVE_EXNONE	1.356e-66	-0.2364	0.0137	0.6138	0.5692	0.6176	17027	201765	I9_VARICVE_EXNONE	11224	1.82e-122	6.48e-63	2.8e-63	3.62e-11	1
rs11121615 - CASZ1	Diseases of veins, lymphatic vessels and lymph nodes, not elsewhere classified	IX Diseases of the circulatory system (I9_)	I9_DISVEINLYMPH	7.359e-48	-0.1555	0.0107	0.6138	0.5856	0.6181	28764	190028	I9_DISVEINLYMPH	11224	9.76e-104	3.48e-44	2.8e-63	8.77e-09	1
rs11121615 - CASZ1	Diseases of veins, lymphatic vessels and lymph nodes, not elsewhere classified (FINNGEN)	Cardiometabolic endpoints	FG_DISVEINLYMPH	3.248e-39	-0.1485	0.0113	0.6138	0.586	0.6174	24817	193975	FG_DISVEINLYMPH	11224	2.06e-95	7.35e-36	2.8e-63	3.44e-07	1
rs11121615 - CASZ1	Other disorders of veins	IX Diseases of the circulatory system (I9_)	I9_VEINSOTH	1.312e-28	-0.2249	0.0203	0.6166	0.5698	0.6181	6073	190028	I9_VEINSOTH	11224	1.15e-84	4.12e-25	2.81e-63	9.16e-07	0.999999
rs11121615 - CASZ1	Other disorders of veins (no controls excluded)	IX Diseases of the circulatory system (I9_)	I9_VEINSOTH_EXNONE	1.562e-24	-0.2045	0.02	0.6138	0.5698	0.6151	6073	212719	I9_VEINSOTH_EXNONE	11224	9.37e-81	3.34e-21	2.81e-63	2.16e-06	0.999998
rs11121615 - CASZ1	Cardiovascular diseases	IX Diseases of the circulatory system (I9_)	I9_CVD	1.456e-12	-0.0563	0.008	0.6138	0.609	0.6188	111108	107684	I9_CVD	11224	1.23e-68	4.39e-09	1.18e-61	0.041009	0.958991
rs11121615 - CASZ1	Cardiovascular diseases (excluding rheumatic etc)	Cardiometabolic endpoints	FG_CVD	9.373e-10	-0.0495	0.0081	0.6138	0.6092	0.6179	101866	116926	FG_CVD	11224	4.66e-69	1.66e-09	2.8e-60	0.999161	0.000839
rs11121615 - CASZ1	Antihypertensive medication - note that there are other indications	Drug purchase endpoints	RX_ANTIHYP	5.046e-07	-0.0431	0.0086	0.6138	0.6098	0.6178	107287	111505	RX_ANTIHYP	11224	3.38e-73	1.21e-13	2.8e-60	1	1.44e-10
rs3738814 - ATP13A2	Diseases of veins, lymphatic vessels and lymph nodes, not elsewhere classified (FINNGEN)	Cardiometabolic endpoints	FG_DISVEINLYMPH	1.54e-10	-0.0706	0.011	0.4833	0.4688	0.4852	24817	193975	FG_DISVEINLYMPH	11516	1.45e-10	3.02e-07	2.01e-06	0.00318477	0.996813
rs3738814 - ATP13A2	Varicose veins	IX Diseases of the circulatory system (I9_)	I9_VARICVE	7.205e-10	-0.0828	0.0134	0.4837	0.4654	0.4853	17027	190028	I9_VARICVE	11516	6.39e-10	1.33e-06	1.33e-06	0.00177385	0.998223
rs3738814 - ATP13A2	Varicose veins (no controls excluded)	IX Diseases of the circulatory system (I9_)	I9_VARICVE_EXNONE	7.519e-10	-0.082	0.0133	0.4833	0.4654	0.4848	17027	201765	I9_VARICVE_EXNONE	11516	7.15e-10	1.49e-06	1.17e-06	0.00143424	0.998563
rs3738814 - ATP13A2	Diseases of veins, lymphatic vessels and lymph nodes, not elsewhere classified	IX Diseases of the circulatory system (I9_)	I9_DISVEINLYMPH	1.308e-09	-0.0631	0.0104	0.4833	0.4701	0.4853	28764	190028	I9_DISVEINLYMPH	11516	8.82e-10	1.84e-06	4.4e-06	0.0081699	0.991824
rs6662887 - TGFBR3	Varicose veins	IX Diseases of the circulatory system (I9_)	I9_VARICVE	3.978e-09	-0.0866	0.0147	0.2967	0.2823	0.298	17027	190028	I9_VARICVE	10517	1.82e-08	6.86e-06	6.86e-06	0.00159285	0.998393
rs6662887 - TGFBR3	Varicose veins (no controls excluded)	IX Diseases of the circulatory system (I9_)	I9_VARICVE_EXNONE	5.094e-09	-0.0851	0.0146	0.2966	0.2823	0.2978	17027	201765	I9_VARICVE_EXNONE	10517	2.65e-08	1e-05	7.48e-06	0.00182975	0.998153
rs6662887 - TGFBR3	Diseases of veins, lymphatic vessels and lymph nodes, not elsewhere classified	IX Diseases of the circulatory system (I9_)	I9_DISVEINLYMPH	1.564e-07	-0.0597	0.0114	0.2966	0.2872	0.298	28764	190028	I9_DISVEINLYMPH	10517	4.73e-07	0.000179	2.07e-05	0.0068201	0.99298
rs11589479 - ADAM15	Varicose veins	IX Diseases of the circulatory system (I9_)	I9_VARICVE	3.957e-10	0.1209	0.0193	0.1392	0.1511	0.1382	17027	190028	I9_VARICVE	8250	1.41e-10	3.89e-07	3.89e-07	7.13e-05	0.999928
rs11589479 - ADAM15	Varicose veins (no controls excluded)	IX Diseases of the circulatory system (I9_)	I9_VARICVE_EXNONE	4.243e-10	0.1197	0.0192	0.1394	0.1511	0.1384	17027	201765	I9_VARICVE_EXNONE	8250	1.7e-10	4.7e-07	3.83e-07	5.62e-05	0.999943
rs11589479 - ADAM15	Other disorders of veins	IX Diseases of the circulatory system (I9_)	I9_VEINSOTH	2.733e-09	0.1682	0.0283	0.1388	0.1588	0.1382	6073	190028	I9_VEINSOTH	8250	8.04e-10	2.22e-06	4.67e-07	0.000286	0.999711
rs11589479 - ADAM15	Other disorders of veins (no controls excluded)	IX Diseases of the circulatory system (I9_)	I9_VEINSOTH_EXNONE	1.579e-08	0.1578	0.0279	0.1394	0.1588	0.1388	6073	212719	I9_VEINSOTH_EXNONE	8250	4.14e-09	1.14e-05	5.23e-07	0.000441	0.999547
rs11589479 - ADAM15	Diseases of veins, lymphatic vessels and lymph nodes, not elsewhere classified	IX Diseases of the circulatory system (I9_)	I9_DISVEINLYMPH	1.322e-07	0.079	0.015	0.1394	0.1471	0.1382	28764	190028	I9_DISVEINLYMPH	8250	5.08e-08	0.00014	8.68e-07	0.0013921	0.998467
rs72749413 - NEK7	Varicose veins	IX Diseases of the circulatory system (I9_)	I9_VARICVE	1.896e-09	-0.1206	0.0201	0.1287	0.1182	0.1296	17027	190028	I9_VARICVE	9301	1.86e-09	2.65e-06	2.65e-06	0.00276756	0.997227
rs72749413 - NEK7	Varicose veins (no controls excluded)	IX Diseases of the circulatory system (I9_)	I9_VARICVE_EXNONE	3.43e-09	-0.1176	0.0199	0.1286	0.1182	0.1294	17027	201765	I9_VARICVE_EXNONE	9301	3.2e-09	4.56e-06	2.59e-06	0.00269164	0.997301
rs72749413 - NEK7	Diseases of veins, lymphatic vessels and lymph nodes, not elsewhere classified	IX Diseases of the circulatory system (I9_)	I9_DISVEINLYMPH	2.295e-07	-0.0803	0.0155	0.1286	0.1217	0.1296	28764	190028	I9_DISVEINLYMPH	9301	1.45e-07	0.000207	5.37e-06	0.00664539	0.993142
rs192335285 - TGFB2	Hernia	XI Diseases of the digestive system (K11_)	K11_HERNIA	5.623e-12	0.7014	0.1018	0.002579	0.004082	0.002356	28235	190557	K11_HERNIA	11670	5.8e-08	1.93e-05	0.000523	0.17347	0.825988
rs192335285 - TGFB2	Diaphragmatic hernia	XI Diseases of the digestive system (K11_)	K11_DIAHER	1.187e-08	1.2758	0.2238	0.002444	0.005343	0.002356	5741	190557	K11_DIAHER	11670	0.000888	0.295641	0.00147977	0.492725	0.209266
rs192335285 - TGFB2	Diseases of veins, lymphatic vessels and lymph nodes, not elsewhere classified	IX Diseases of the circulatory system (I9_)	I9_DISVEINLYMPH	1.204e-08	0.6032	0.1058	0.002579	0.003621	0.002421	28764	190028	I9_DISVEINLYMPH	11670	4.43e-07	0.000147	0.000351	0.116126	0.883375
rs192335285 - TGFB2	Diseases of veins, lymphatic vessels and lymph nodes, not elsewhere classified (FINNGEN)	Cardiometabolic endpoints	FG_DISVEINLYMPH	1.501e-08	0.6378	0.1127	0.002579	0.003706	0.002435	24817	193975	FG_DISVEINLYMPH	11670	6.28e-07	0.000209	0.000554	0.183786	0.81545
rs192335285 - TGFB2	Varicose veins	IX Diseases of the circulatory system (I9_)	I9_VARICVE	2.47e-08	0.7744	0.1389	0.002544	0.003911	0.002421	17027	190028	I9_VARICVE	11670	2.76e-07	9.2e-05	9.2e-05	0.029678	0.970138
rs192335285 - TGFB2	Varicose veins (no controls excluded)	IX Diseases of the circulatory system (I9_)	I9_VARICVE_EXNONE	1.023e-07	0.7237	0.136	0.002579	0.003911	0.002466	17027	201765	I9_VARICVE_EXNONE	11670	2.87e-07	9.55e-05	9.22e-05	0.0297403	0.970072
rs192335285 - TGFB2	Inguinal hernia	XI Diseases of the digestive system (K11_)	K11_HERING	5.44e-07	0.6448	0.1287	0.002484	0.003907	0.002356	17096	190557	K11_HERING	11670	5.64e-07	0.000188	0.00298898	0.995676	0.0011462
rs11118774 - DUSP10	Varicose veins	IX Diseases of the circulatory system (I9_)	I9_VARICVE	2.702e-09	-0.0813	0.0137	0.3976	0.3838	0.3989	17027	190028	I9_VARICVE	11102	1.98e-09	5.74e-06	5.74e-06	0.0156461	0.984342
rs11118774 - DUSP10	Varicose veins (no controls excluded)	IX Diseases of the circulatory system (I9_)	I9_VARICVE_EXNONE	4.188e-09	-0.0796	0.0135	0.3977	0.3838	0.3989	17027	201765	I9_VARICVE_EXNONE	11102	2.51e-09	7.27e-06	5.66e-06	0.0154221	0.984565
rs4296409 - PPP3R1	Varicose veins	IX Diseases of the circulatory system (I9_)	I9_VARICVE	5.595e-16	0.1182	0.0146	0.6952	0.7135	0.6935	17027	190028	I9_VARICVE	12529	2.57e-22	3.48e-12	3.48e-12	0.0461496	0.95385
rs4296409 - PPP3R1	Varicose veins (no controls excluded)	IX Diseases of the circulatory system (I9_)	I9_VARICVE_EXNONE	3.324e-15	0.1139	0.0145	0.6955	0.7135	0.694	17027	201765	I9_VARICVE_EXNONE	12529	1.62e-21	2.19e-11	3.6e-12	0.0478078	0.952192
rs4296409 - PPP3R1	Diseases of veins, lymphatic vessels and lymph nodes, not elsewhere classified	IX Diseases of the circulatory system (I9_)	I9_DISVEINLYMPH	2.161e-14	0.0863	0.0113	0.6955	0.7086	0.6935	28764	190028	I9_DISVEINLYMPH	12529	9.74e-21	1.32e-10	4e-12	0.0532913	0.946709
rs4296409 - PPP3R1	Diseases of veins, lymphatic vessels and lymph nodes, not elsewhere classified (FINNGEN)	Cardiometabolic endpoints	FG_DISVEINLYMPH	1.18e-12	0.085	0.012	0.6955	0.7088	0.6938	24817	193975	FG_DISVEINLYMPH	12529	8.34e-19	1.13e-08	3.36e-12	0.0445263	0.955474
rs2872109 - FBLN7	Varicose veins	IX Diseases of the circulatory system (I9_)	I9_VARICVE	1.466e-10	-0.0969	0.0151	0.2705	0.2558	0.2718	17027	190028	I9_VARICVE	9602	9.13e-12	2.42e-07	2.42e-07	0.00542541	0.994574
rs2872109 - FBLN7	Varicose veins (no controls excluded)	IX Diseases of the circulatory system (I9_)	I9_VARICVE_EXNONE	1.604e-10	-0.0958	0.015	0.2706	0.2558	0.2719	17027	201765	I9_VARICVE_EXNONE	9602	1.03e-11	2.72e-07	2.67e-07	0.00608625	0.993913
rs2872109 - FBLN7	Diseases of veins, lymphatic vessels and lymph nodes, not elsewhere classified (FINNGEN)	Cardiometabolic endpoints	FG_DISVEINLYMPH	1.121e-07	-0.0657	0.0124	0.2706	0.2611	0.2718	24817	193975	FG_DISVEINLYMPH	9602	7.37e-09	0.000195	3.24e-07	0.00760767	0.992197
rs62164905 - INSIG2	Varicose veins	IX Diseases of the circulatory system (I9_)	I9_VARICVE	1.206e-09	-0.2063	0.0339	0.04215	0.03589	0.04271	17027	190028	I9_VARICVE	12288	8.05e-10	1.23e-06	1.23e-06	0.00088	0.999117
rs62164905 - INSIG2	Varicose veins (no controls excluded)	IX Diseases of the circulatory system (I9_)	I9_VARICVE_EXNONE	1.774e-09	-0.2023	0.0336	0.04211	0.03589	0.04263	17027	201765	I9_VARICVE_EXNONE	12288	1.18e-09	1.8e-06	1.25e-06	0.000909	0.999088
rs62164905 - INSIG2	Diseases of veins, lymphatic vessels and lymph nodes, not elsewhere classified	IX Diseases of the circulatory system (I9_)	I9_DISVEINLYMPH	2.957e-07	-0.1336	0.0261	0.04211	0.03817	0.04271	28764	190028	I9_DISVEINLYMPH	12288	1.64e-07	0.00025	1.88e-06	0.00187705	0.997871
rs56011402 - ITGA6	Varicose veins	IX Diseases of the circulatory system (I9_)	I9_VARICVE	3.283e-09	0.094	0.0159	0.2295	0.2433	0.2283	17027	190028	I9_VARICVE	11435	2.44e-09	5.92e-06	5.92e-06	0.0133699	0.986618
rs56011402 - ITGA6	Varicose veins (no controls excluded)	IX Diseases of the circulatory system (I9_)	I9_VARICVE_EXNONE	6.815e-09	0.0913	0.0157	0.2297	0.2433	0.2286	17027	201765	I9_VARICVE_EXNONE	11435	5.56e-09	1.35e-05	5.63e-06	0.0126664	0.987314
rs56011402 - ITGA6	Diseases of veins, lymphatic vessels and lymph nodes, not elsewhere classified (FINNGEN)	Cardiometabolic endpoints	FG_DISVEINLYMPH	4.225e-08	0.0715	0.0131	0.2297	0.2403	0.2284	24817	193975	FG_DISVEINLYMPH	11435	2.65e-08	6.44e-05	7.23e-06	0.0165512	0.983377
rs56011402 - ITGA6	Diseases of veins, lymphatic vessels and lymph nodes, not elsewhere classified	IX Diseases of the circulatory system (I9_)	I9_DISVEINLYMPH	2.301e-07	0.0638	0.0123	0.2297	0.239	0.2283	28764	190028	I9_DISVEINLYMPH	11435	9.26e-08	0.000225	8.54e-06	0.0197132	0.980054
rs9861608 - RPN1	Varicose veins	IX Diseases of the circulatory system (I9_)	I9_VARICVE	6.291e-11	0.1926	0.0295	0.05442	0.06183	0.05375	17027	190028	I9_VARICVE	10482	2.86e-12	7.84e-08	7.84e-08	0.00114791	0.998852
rs9861608 - RPN1	Varicose veins (no controls excluded)	IX Diseases of the circulatory system (I9_)	I9_VARICVE_EXNONE	1.057e-10	0.1886	0.0292	0.05451	0.06183	0.0539	17027	201765	I9_VARICVE_EXNONE	10482	3.9e-12	1.07e-07	8.44e-08	0.0013142	0.998686
rs9861608 - RPN1	Diseases of veins, lymphatic vessels and lymph nodes, not elsewhere classified	IX Diseases of the circulatory system (I9_)	I9_DISVEINLYMPH	1.484e-08	0.1288	0.0228	0.05451	0.05953	0.05375	28764	190028	I9_DISVEINLYMPH	10482	7.24e-10	1.98e-05	9.02e-08	0.0014729	0.998507
rs9861608 - RPN1	Diseases of veins, lymphatic vessels and lymph nodes, not elsewhere classified (FINNGEN)	Cardiometabolic endpoints	FG_DISVEINLYMPH	1.903e-08	0.1356	0.0241	0.05451	0.0598	0.05384	24817	193975	FG_DISVEINLYMPH	10482	7.04e-10	1.93e-05	1.28e-07	0.00249545	0.997485
rs10049210 - LEKR1	Diseases of veins, lymphatic vessels and lymph nodes, not elsewhere classified (FINNGEN)	Cardiometabolic endpoints	FG_DISVEINLYMPH	1.51e-08	-0.0662	0.0117	0.3322	0.3195	0.3339	24817	193975	FG_DISVEINLYMPH	11428	5.22e-08	2.54e-05	2.96e-05	0.0134239	0.986521
rs10049210 - LEKR1	Varicose veins	IX Diseases of the circulatory system (I9_)	I9_VARICVE	1.519e-08	-0.0808	0.0143	0.3324	0.3165	0.3339	17027	190028	I9_VARICVE_EXNONE	11428	8.46e-08	4.12e-05	2.6e-05	0.0116879	0.988245
rs10049210 - LEKR1	Varicose veins (no controls excluded)	IX Diseases of the circulatory system (I9_)	I9_VARICVE_EXNONE	2.368e-08	-0.0789	0.0141	0.3322	0.3165	0.3336	17027	201765	I9_VARICVE	11428	5.4e-08	2.63e-05	2.63e-05	0.0118202	0.988127
rs10049210 - LEKR1	Diseases of veins, lymphatic vessels and lymph nodes, not elsewhere classified	IX Diseases of the circulatory system (I9_)	I9_DISVEINLYMPH	2.265e-07	-0.0571	0.011	0.3322	0.3215	0.3339	28764	190028	I9_DISVEINLYMPH	11428	6.34e-07	0.000309	3.2e-05	0.0145941	0.985065
rs493410 - CLDN11	Varicose veins	IX Diseases of the circulatory system (I9_)	I9_VARICVE	9.03e-09	0.0885	0.0154	0.2522	0.2646	0.251	17027	190028	I9_VARICVE	10571	1.08e-08	1.43e-05	1.43e-05	0.0178988	0.982073
rs493410 - CLDN11	Varicose veins (no controls excluded)	IX Diseases of the circulatory system (I9_)	I9_VARICVE_EXNONE	1.649e-08	0.0862	0.0153	0.2521	0.2646	0.251	17027	201765	I9_VARICVE_EXNONE	10571	1.31e-08	1.74e-05	1.42e-05	0.0178335	0.982135
rs28558138 - STIM2	Varicose veins	IX Diseases of the circulatory system (I9_)	I9_VARICVE	6.231e-19	-0.1216	0.0137	0.5765	0.5553	0.5784	17027	190028	I9_VARICVE	11173	1.89e-27	1.37e-15	1.37e-15	3.42e-12	1
rs28558138 - STIM2	Varicose veins (no controls excluded)	IX Diseases of the circulatory system (I9_)	I9_VARICVE_EXNONE	1.745e-18	-0.1189	0.0136	0.5761	0.5553	0.5779	17027	201765	I9_VARICVE_EXNONE	11173	6.1e-27	4.44e-15	1.37e-15	4.97e-12	1
rs28558138 - STIM2	Diseases of veins, lymphatic vessels and lymph nodes, not elsewhere classified	IX Diseases of the circulatory system (I9_)	I9_DISVEINLYMPH	6.841e-16	-0.0855	0.0106	0.5761	0.5613	0.5784	28764	190028	I9_DISVEINLYMPH	11173	2.12e-24	1.54e-12	1.37e-15	1.09e-10	1
rs28558138 - STIM2	Diseases of veins, lymphatic vessels and lymph nodes, not elsewhere classified (FINNGEN)	Cardiometabolic endpoints	FG_DISVEINLYMPH	2.374e-12	-0.0787	0.0112	0.5761	0.5624	0.5779	24817	193975	FG_DISVEINLYMPH	11173	5.04e-21	3.67e-09	1.37e-15	1.39e-08	1
rs28558138 - STIM2	Other disorders of veins	IX Diseases of the circulatory system (I9_)	I9_VEINSOTH	2.54e-09	-0.1189	0.02	0.5775	0.551	0.5784	6073	190028	I9_VEINSOTH	11173	3.48e-18	2.53e-06	1.38e-15	3.1e-06	0.999994
rs28558138 - STIM2	Other disorders of veins (no controls excluded)	IX Diseases of the circulatory system (I9_)	I9_VEINSOTH_EXNONE	4.45e-08	-0.108	0.0197	0.5761	0.551	0.5769	6073	212719	I9_VEINSOTH_EXNONE	11173	4.82e-17	3.51e-05	1.42e-15	3.58e-05	0.999929
rs2250127 - SLC12A2	Diseases of veins, lymphatic vessels and lymph nodes, not elsewhere classified	IX Diseases of the circulatory system (I9_)	I9_DISVEINLYMPH	1.335e-17	0.1222	0.0143	0.1553	0.1674	0.1534	28764	190028	I9_DISVEINLYMPH	11086	1.98e-24	1.89e-14	9.85e-13	0.00841225	0.991588
rs2250127 - SLC12A2	Varicose veins	IX Diseases of the circulatory system (I9_)	I9_VARICVE	3.226e-16	0.1511	0.0185	0.1548	0.1701	0.1534	17027	190028	I9_VARICVE	11086	1.02e-22	9.74e-13	9.74e-13	0.00831016	0.99169
rs2250127 - SLC12A2	Varicose veins (no controls excluded)	IX Diseases of the circulatory system (I9_)	I9_VARICVE_EXNONE	6.631e-15	0.1426	0.0183	0.1553	0.1701	0.154	17027	201765	I9_VARICVE_EXNONE	11086	2.11e-21	2.02e-11	1e-12	0.00859944	0.991401
rs2250127 - SLC12A2	Diseases of veins, lymphatic vessels and lymph nodes, not elsewhere classified (FINNGEN)	Cardiometabolic endpoints	FG_DISVEINLYMPH	1.03e-13	0.1127	0.0152	0.1553	0.1665	0.1538	24817	193975	FG_DISVEINLYMPH	11086	2.28e-20	2.18e-10	9.87e-13	0.00842869	0.991571
rs2250127 - SLC12A2	Other disorders of veins	IX Diseases of the circulatory system (I9_)	I9_VEINSOTH	1.82e-12	0.1913	0.0271	0.1542	0.1786	0.1534	6073	190028	I9_VEINSOTH	11086	1.61e-19	1.54e-09	9.8e-13	0.00836065	0.991639
rs2250127 - SLC12A2	Other disorders of veins (no controls excluded)	IX Diseases of the circulatory system (I9_)	I9_VEINSOTH_EXNONE	4.198e-11	0.1763	0.0267	0.1553	0.1786	0.1546	6073	212719	I9_VEINSOTH_EXNONE	11086	3.25e-18	3.1e-08	9.81e-13	0.00837606	0.991624
rs2250127 - SLC12A2	Oedema, not elsewhere classified	XVIII Symptoms, signs and abnormal clinical and laboratory findings, not elsewhere classified (R18_)	R18_OEDEMA_NOT_ELSEW_CLASSIFIED	5.482e-09	0.1799	0.0308	0.1555	0.1791	0.155	4278	172999	R18_OEDEMA_NOT_ELSEW_CLASSIFIED	11086	5.36e-16	5.12e-06	9.56e-13	0.00814045	0.991854
rs2189759 - HINT1	Varicose veins	IX Diseases of the circulatory system (I9_)	I9_VARICVE	9.441e-12	0.1273	0.0187	0.1503	0.1648	0.149	17027	190028	I9_VARICVE	9481	1.29e-13	1.17e-08	1.17e-08	5.37e-05	0.999946
rs2189759 - HINT1	Varicose veins (no controls excluded)	IX Diseases of the circulatory system (I9_)	I9_VARICVE_EXNONE	1.194e-11	0.1256	0.0185	0.1504	0.1648	0.1492	17027	201765	I9_VARICVE_EXNONE	9481	1.47e-13	1.33e-08	1.16e-08	4.81e-05	0.999952
rs2189759 - HINT1	Diseases of veins, lymphatic vessels and lymph nodes, not elsewhere classified	IX Diseases of the circulatory system (I9_)	I9_DISVEINLYMPH	4.461e-09	0.0851	0.0145	0.1504	0.1596	0.149	28764	190028	I9_DISVEINLYMPH	9481	5.65e-11	5.1e-06	5.22e-08	0.00372027	0.996275
rs2189759 - HINT1	Diseases of veins, lymphatic vessels and lymph nodes, not elsewhere classified (FINNGEN)	Cardiometabolic endpoints	FG_DISVEINLYMPH	9.655e-09	0.0881	0.0154	0.1504	0.1604	0.1491	24817	193975	FG_DISVEINLYMPH	9481	1.27e-10	1.15e-05	2.29e-08	0.00107479	0.998914
rs708461 - CCNI2, SEPT8	Chronic lower respiratory diseases	X Diseases of the respiratory system (J10_)	J10_LOWCHRON	6e-12	0.0802	0.0117	0.2065	0.2183	0.2045	32069	186723	J10_LOWCHRON	10308	8.68e-13	1.44e-09	0.000329	0.546156	0.453515
rs708461 - CCNI2, SEPT8	Asthma, including avohilmo	X Diseases of the respiratory system (J10_)	J10_ASTHMA_INCLAVO	7.75e-10	0.0826	0.0134	0.2065	0.2197	0.205	22244	196548	J10_ASTHMA_INCLAVO	10308	3.74e-14	6.23e-11	0.000582	0.967962	0.0314563
rs708461 - CCNI2, SEPT8	Asthma/COPD (KELA code 203)	X Diseases of the respiratory system (J10_)	J10_ASTHMACOPDKELA	2.42e-09	0.0835	0.014	0.2059	0.2185	0.2045	21444	186723	J10_ASTHMACOPDKELA	10308	3.23e-13	5.38e-10	0.000587	0.97553	0.0238834
rs708461 - CCNI2, SEPT8	Asthma, hospital admissions , main diagnosis only	Asthma and related endpoints	ASTHMA_HOSPITAL_MAIN	3.99e-09	0.0869	0.0148	0.2065	0.2205	0.2053	17433	201359	ASTHMA_HOSPITAL_MAIN	10308	1.36e-12	2.26e-09	0.000586	0.974734	0.0246796
rs708461 - CCNI2, SEPT8	Atopic dermatitis, strict definition	XII Diseases of the skin and subcutaneous tissue (L12_)	ATOPIC_STRICT	5.75e-09	0.1486	0.0255	0.2065	0.2305	0.2059	5321	213146	ATOPIC_STRICT	10308	5.86e-09	9.74e-06	8.33e-05	0.137694	0.862213
rs708461 - CCNI2, SEPT8	Asthma	X Diseases of the respiratory system (J10_)	J10_ASTHMA	6.12e-09	0.0831	0.0143	0.2071	0.2201	0.2051	20629	135449	J10_ASTHMA	10308	8.08e-13	1.34e-09	0.000584	0.971022	0.0283938
rs708461 - CCNI2, SEPT8	Varicose veins	IX Diseases of the circulatory system (I9_)	I9_VARICVE	7.73e-09	0.0954	0.0165	0.2065	0.2195	0.2053	17027	190028	I9_VARICVE	10308	9.4e-09	1.56e-05	1.56e-05	0.0250275	0.974941
rs708461 - CCNI2, SEPT8	Asthma (more controls excluded)	X Diseases of the respiratory system (J10_)	J10_ASTHMA_EXMORE	1.09e-08	0.082	0.0144	0.2073	0.2201	0.2053	20629	131051	J10_ASTHMA_EXMORE	10308	1.03e-12	1.71e-09	0.000585	0.973411	0.0260031
rs708461 - CCNI2, SEPT8	Asthma (only as main-diagnosis)	X Diseases of the respiratory system (J10_)	J10_ASTHMA_MAIN	1.1e-08	0.0871	0.0152	0.2069	0.2205	0.2051	17438	135449	J10_ASTHMA_MAIN	10308	6.73e-12	1.12e-08	0.000588	0.977197	0.0222153
rs708461 - CCNI2, SEPT8	Varicose veins (no controls excluded)	IX Diseases of the circulatory system (I9_)	I9_VARICVE_EXNONE	1.14e-08	0.0935	0.0164	0.2065	0.2195	0.2054	17027	201765	I9_VARICVE_EXNONE	10308	1.25e-08	2.07e-05	1.84e-05	0.0296483	0.970313
rs708461 - CCNI2, SEPT8	Asthma (mode)	Interstitial lung disease endpoints	ASTHMA_MODE	1.35e-08	0.0826	0.0146	0.207	0.2201	0.2051	19573	135813	ASTHMA_MODE	10308	5.84e-12	9.71e-09	0.000586	0.974676	0.0247378
rs708461 - CCNI2, SEPT8	Asthma (only as main-diagnosis) (more controls excluded)	X Diseases of the respiratory system (J10_)	J10_ASTHMA_MAIN_EXMORE	2.07e-08	0.0855	0.0153	0.2071	0.2205	0.2053	17438	131051	J10_ASTHMA_MAIN_EXMORE	10308	8e-12	1.33e-08	0.00059	0.980728	0.0186826
rs708461 - CCNI2, SEPT8	Atopic dermatitis, strict definition with reimbursement	XII Diseases of the skin and subcutaneous tissue (L12_)	ATOPIC_STRICT_REIMB	5.21e-08	0.135	0.0248	0.2062	0.2282	0.2055	5646	198654	ATOPIC_STRICT_REIMB	10308	1.25e-08	2.08e-05	0.00047	0.781357	0.218152
rs708461 - CCNI2, SEPT8	Atopic dermatitis	XII Diseases of the skin and subcutaneous tissue (L12_)	L12_ATOPIC	5.39e-08	0.1218	0.0224	0.2062	0.2259	0.2055	7024	198740	L12_ATOPIC	10308	1.25e-08	2.08e-05	0.000458	0.761362	0.238159
rs1432679 - EBF1	Varicose veins (no controls excluded)	IX Diseases of the circulatory system (I9_)	I9_VARICVE_EXNONE	5.045e-19	-0.1201	0.0135	0.5973	0.5722	0.5994	17027	201765	I9_VARICVE_EXNONE	11151	1.01e-27	1.59e-15	3.55e-15	0.00459583	0.995404
rs1432679 - EBF1	Varicose veins	IX Diseases of the circulatory system (I9_)	I9_VARICVE	1.064e-18	-0.12	0.0136	0.5974	0.5722	0.5996	17027	190028	I9_VARICVE	11151	2.01e-27	3.16e-15	3.16e-15	0.0039755	0.996024
rs1432679 - EBF1	Diseases of veins, lymphatic vessels and lymph nodes, not elsewhere classified	IX Diseases of the circulatory system (I9_)	I9_DISVEINLYMPH	3.956e-14	-0.0797	0.0105	0.5973	0.5817	0.5996	28764	190028	I9_DISVEINLYMPH	11151	5.62e-23	8.85e-11	4.31e-15	0.00578034	0.99422
rs1432679 - EBF1	Diseases of veins, lymphatic vessels and lymph nodes, not elsewhere classified (FINNGEN)	Cardiometabolic endpoints	FG_DISVEINLYMPH	1.228e-12	-0.0793	0.0112	0.5973	0.5813	0.5993	24817	193975	FG_DISVEINLYMPH	11151	1.96e-21	3.08e-09	5.45e-15	0.00758966	0.99241
rs1294414 - LY86	Inguinal hernia	XI Diseases of the digestive system (K11_)	K11_HERING	1.621e-11	-0.0887	0.0132	0.6408	0.6238	0.6424	17096	190557	K11_HERING	14049	2.47e-11	9.31e-09	0.000226	0.0841458	0.915628
rs1294414 - LY86	Hernia	XI Diseases of the digestive system (K11_)	K11_HERNIA	7.715e-11	-0.0679	0.0104	0.6405	0.6281	0.6424	28235	190557	K11_HERNIA	14049	7.49e-11	2.82e-08	0.000141	0.052201	0.947658
rs1294414 - LY86	Varicose veins	IX Diseases of the circulatory system (I9_)	I9_VARICVE	3.861e-08	-0.0765	0.0139	0.6407	0.6275	0.6419	17027	190028	I9_VARICVE	14049	2.1e-07	7.9e-05	7.9e-05	0.0288065	0.971035
rs1294414 - LY86	Varicose veins (no controls excluded)	IX Diseases of the circulatory system (I9_)	I9_VARICVE_EXNONE	6.973e-08	-0.0744	0.0138	0.6405	0.6275	0.6416	17027	201765	I9_VARICVE_EXNONE	14049	3.95e-07	0.000149	7.6e-05	0.0276796	0.972095
rs187353765 - OR2B6	Varicose veins (no controls excluded)	IX Diseases of the circulatory system (I9_)	I9_VARICVE_EXNONE	1.73e-08	0.2952	0.0524	0.01639	0.01986	0.0161	17027	201765	I9_VARICVE_EXNONE	11237	3.97e-08	3.05e-05	3.39e-05	0.0251	0.974836
rs187353765 - OR2B6	Varicose veins	IX Diseases of the circulatory system (I9_)	I9_VARICVE	2.1e-08	0.2955	0.0527	0.01638	0.01986	0.01607	17027	190028	I9_VARICVE	11237	4.47e-08	3.43e-05	3.43e-05	0.0254131	0.974518
rs187353765 - OR2B6	Diseases of veins, lymphatic vessels and lymph nodes, not elsewhere classified (FINNGEN)	Cardiometabolic endpoints	FG_DISVEINLYMPH	2.34e-07	0.2239	0.0433	0.01639	0.01889	0.01607	24817	193975	FG_DISVEINLYMPH	11237	1.79e-07	0.000138	9.19e-05	0.0696472	0.930123
rs1981030 - NFIL3	Varicose veins	IX Diseases of the circulatory system (I9_)	I9_VARICVE	2.219e-11	0.1041	0.0156	0.2442	0.2585	0.2429	17027	190028	I9_VARICVE	12391	1.1e-13	4.93e-08	4.93e-08	0.0210471	0.978953
rs1981030 - NFIL3	Varicose veins (no controls excluded)	IX Diseases of the circulatory system (I9_)	I9_VARICVE_EXNONE	4.975e-11	0.1013	0.0154	0.2442	0.2585	0.243	17027	201765	I9_VARICVE_EXNONE	12391	1.23e-13	5.5e-08	4.57e-08	0.0194052	0.980595
rs1981030 - NFIL3	Diseases of veins, lymphatic vessels and lymph nodes, not elsewhere classified (FINNGEN)	Cardiometabolic endpoints	FG_DISVEINLYMPH	1.368e-08	0.0725	0.0128	0.2442	0.2542	0.243	24817	193975	FG_DISVEINLYMPH	12391	3.48e-10	0.000155	8.91e-08	0.0388437	0.961001
rs1981030 - NFIL3	Diseases of veins, lymphatic vessels and lymph nodes, not elsewhere classified	IX Diseases of the circulatory system (I9_)	I9_DISVEINLYMPH	9.302e-08	0.0643	0.012	0.2442	0.253	0.2429	28764	190028	I9_DISVEINLYMPH	12391	1.07e-09	0.000477	6.11e-08	0.0262895	0.973234
rs635634 - ABO	Venous thromboembolism	IX Diseases of the circulatory system (I9_)	I9_VTE	1.512e-53	-0.3128	0.0203	0.7997	0.7525	0.8018	9176	209616	I9_VTE	14075	2.77e-53	4.21e-50	0.000325	0.493252	0.506423
rs635634 - ABO	DVT of lower extremities and pulmonary embolism	IX Diseases of the circulatory system (I9_)	I9_DVTANDPULM	3.062e-45	-0.3058	0.0217	0.7997	0.7533	0.8015	7988	210804	I9_DVTANDPULM	14075	5.25e-47	7.97e-44	0.000438	0.665513	0.334049
rs635634 - ABO	Statin medication	IX Diseases of the circulatory system (I9_)	RX_STATIN	2.483e-38	-0.1448	0.0112	0.7997	0.7876	0.8053	68782	150010	RX_STATIN	14075	4.55e-38	6.91e-35	7.47e-06	0.0103729	0.98962
rs635634 - ABO	DVT of lower extremities	IX Diseases of the circulatory system (I9_)	I9_PHLETHROMBDVTLOW	3.706e-38	-0.3679	0.0285	0.801	0.7442	0.8024	4576	190028	I9_PHLETHROMBDVTLOW	14075	8.59e-46	1.31e-42	0.000438	0.665515	0.334047
rs635634 - ABO	DVT of lower extremities (no controls excluded)	IX Diseases of the circulatory system (I9_)	I9_PHLETHROMBDVTLOW_EXNONE	3.907e-36	-0.3545	0.0282	0.7997	0.7442	0.8009	4576	214216	I9_PHLETHROMBDVTLOW_EXNONE	14075	5.3e-44	8.05e-41	0.000438	0.665313	0.334249
rs635634 - ABO	Diseases of veins, lymphatic vessels and lymph nodes, not elsewhere classified (FINNGEN)	Cardiometabolic endpoints	FG_DISVEINLYMPH	1.87e-27	-0.1493	0.0138	0.7997	0.78	0.8023	24817	193975	FG_DISVEINLYMPH	14075	1.05e-26	1.59e-23	8.16e-06	0.0114123	0.98858
rs635634 - ABO	Diseases of veins, lymphatic vessels and lymph nodes, not elsewhere classified	IX Diseases of the circulatory system (I9_)	I9_DISVEINLYMPH	2.154e-25	-0.1351	0.013	0.7997	0.7821	0.8024	28764	190028	I9_DISVEINLYMPH	14075	6.4e-25	9.73e-22	4.15e-05	0.0622173	0.937741
rs635634 - ABO	Phlebitis and thrombophlebitis (not including DVT)	IX Diseases of the circulatory system (I9_)	I9_PHLETHROM	2.7e-25	-0.3416	0.0329	0.8015	0.7487	0.8024	3277	190028	I9_PHLETHROM	14075	1.67e-25	2.54e-22	0.000274	0.416316	0.58341
rs635634 - ABO	Phlebitis and thrombophlebitis (not including DVT) (no controls excluded)	IX Diseases of the circulatory system (I9_)	I9_PHLETHROM_EXNONE	2.565e-23	-0.324	0.0326	0.7997	0.7487	0.8005	3277	215515	I9_PHLETHROM_EXNONE	14075	1.49e-23	2.26e-20	0.000252	0.382363	0.617385
rs635634 - ABO	Pulmonary heart disease	Cardiometabolic endpoints	FG_PULMHEART	4.576e-18	-0.2509	0.029	0.7997	0.7605	0.8005	4185	214607	FG_PULMHEART	14075	4.62e-18	7.03e-15	0.00022	0.333093	0.666688
rs635634 - ABO	Pulmonary embolism (no controls excluded)	IX Diseases of the circulatory system (I9_)	I9_PULMEMB_EXNONE	4.576e-18	-0.2509	0.029	0.7997	0.7605	0.8005	4185	214607	I9_PULMEMB_EXNONE	14075	4.62e-18	7.03e-15	0.00022	0.333093	0.666688
rs635634 - ABO	Pulmonary embolism	IX Diseases of the circulatory system (I9_)	I9_PULMEMB	4.861e-18	-0.2499	0.0289	0.7997	0.7605	0.8005	4185	214228	I9_PULMEMB	14075	4.11e-18	6.24e-15	0.00025	0.38012	0.619629
rs635634 - ABO	Pulmonary heart disease, diseases of pulmonary circulation	IX Diseases of the circulatory system (I9_)	I9_PULMHEART	2.255e-15	-0.219	0.0276	0.7997	0.7653	0.8005	4564	214228	I9_PULMHEART	14075	4.52e-16	6.87e-13	0.000364	0.552981	0.446655
rs635634 - ABO	Other embolism and thrombosis	IX Diseases of the circulatory system (I9_)	I9_THROMBOTH	1.859e-13	-0.3102	0.0422	0.8019	0.7523	0.8024	1919	190028	I9_THROMBOTH	14075	1.76e-15	2.67e-12	0.000438	0.665708	0.333854
rs635634 - ABO	Disorders of lipoprotein metabolism and other lipidaemias	IV Endocrine, nutritional and metabolic diseases (E4_)	E4_LIPOPROT	7.958e-13	-0.1193	0.0167	0.7999	0.7815	0.8012	14010	197259	E4_LIPOPROT	14075	2.96e-13	4.5e-10	1.29e-05	0.0186837	0.981303
rs635634 - ABO	Other embolism and thrombosis (no controls excluded)	IX Diseases of the circulatory system (I9_)	I9_THROMBOTH_EXNONE	3.132e-12	-0.291	0.0417	0.7997	0.7523	0.8002	1919	216873	I9_THROMBOTH_EXNONE	14075	2.91e-14	4.42e-11	0.000437	0.664576	0.334987
rs635634 - ABO	Pure hypercholesterolaemia	IV Endocrine, nutritional and metabolic diseases (E4_)	E4_HYPERCHOL	1.256e-10	-0.1312	0.0204	0.8002	0.7791	0.8012	8808	197259	E4_HYPERCHOL	14075	4e-11	6.08e-08	1.38e-05	0.0199922	0.979994
rs635634 - ABO	Cardiovascular diseases (excluding rheumatic etc)	Cardiometabolic endpoints	FG_CVD	2.368e-10	-0.062	0.0098	0.7997	0.7947	0.8042	101866	116926	FG_CVD	14075	1.78e-10	2.7e-07	9.44e-06	0.0133656	0.986625
rs635634 - ABO	Metabolic disorders	IV Endocrine, nutritional and metabolic diseases (E4_)	E4_METABOLIA	4.835e-10	-0.0838	0.0135	0.7997	0.7867	0.8012	21533	197259	E4_METABOLIA	14075	2.05e-10	3.12e-07	1.18e-05	0.0169961	0.982992
rs635634 - ABO	Cholelithiasis	XI Diseases of the digestive system (K11_)	K11_CHOLELITH	1.024e-09	-0.0915	0.015	0.7999	0.7872	0.8011	19023	195144	K11_CHOLELITH	14075	1.39e-09	2.12e-06	9.51e-06	0.0134635	0.986525
rs635634 - ABO	Disorders of gallbladder, biliary tract and pancreas	XI Diseases of the digestive system (K11_)	K11_GALLBILPANC	1.454e-09	-0.0815	0.0135	0.7997	0.7883	0.8011	23648	195144	K11_GALLBILPANC	14075	2.1e-09	3.19e-06	4.43e-05	0.0663923	0.93356
rs635634 - ABO	Cholelithiasis, broad definition with cholecystitis	XI Diseases of the digestive system (K11_)	CHOLELITH_BROAD	2.496e-09	-0.0876	0.0147	0.7999	0.7878	0.8011	19883	195144	CHOLELITH_BROAD	14075	3.18e-09	4.84e-06	1.39e-05	0.0202233	0.979758
rs635634 - ABO	Varicose veins	IX Diseases of the circulatory system (I9_)	I9_VARICVE	2.683e-09	-0.0997	0.0167	0.8012	0.7879	0.8024	17027	190028	I9_VARICVE	14075	2.67e-09	4.06e-06	4.06e-06	0.00517379	0.994818
rs635634 - ABO	Chronic diseases of tonsils and adenoids	X Diseases of the respiratory system (J10_)	J10_CHRONTONSADEN	8.158e-08	-0.0726	0.0135	0.7997	0.7909	0.801	24463	167849	J10_CHRONTONSADEN	14075	2.87e-08	4.37e-05	0.000166	0.252001	0.747789
rs635634 - ABO	Anaemias	III Diseases of the blood and blood-forming organs and certain disorders involving the immune mechanism (D3_)	D3_ANAEMIA	1.19e-07	-0.1124	0.0212	0.8032	0.7891	0.8061	12434	59827	D3_ANAEMIA	14073	5.02e-08	7.64e-05	1.26e-05	0.0181117	0.981799
rs635634 - ABO	Varicose veins (no controls excluded)	IX Diseases of the circulatory system (I9_)	I9_VARICVE_EXNONE	1.981e-07	-0.0861	0.0166	0.7997	0.7879	0.8007	17027	201765	I9_VARICVE_EXNONE	14075	1.77e-07	0.000269	5.35e-06	0.0071447	0.992581
rs635634 - ABO	Intestinal infectious diseases	I Certain infectious and parasitic diseases (AB1_)	AB1_INTESTINAL_INFECTIONS	2.163e-07	-0.0681	0.0131	0.7997	0.7897	0.8008	21494	197298	AB1_INTESTINAL_INFECTIONS	14075	1.54e-07	0.000233	7.19e-06	0.00993878	0.98982
rs635634 - ABO	Cardiovascular diseases	IX Diseases of the circulatory system (I9_)	I9_CVD	2.368e-07	-0.0498	0.0096	0.7997	0.7956	0.804	111108	107684	I9_CVD	14075	1.49e-07	0.000227	1.04e-05	0.0147917	0.984971
rs635634 - ABO	Duodenal ulcer	XI Diseases of the digestive system (K11_)	K11_DULC	3.752e-07	0.2253	0.0443	0.8003	0.8335	0.8	1691	189695	K11_DULC	14075	2.06e-07	0.000313	1.77e-05	0.0259093	0.97376
rs635634 - ABO	Oedema, not elsewhere classified	XVIII Symptoms, signs and abnormal clinical and laboratory findings, not elsewhere classified (R18_)	R18_OEDEMA_NOT_ELSEW_CLASSIFIED	4.034e-07	-0.1418	0.028	0.8007	0.7783	0.8012	4278	172999	R18_OEDEMA_NOT_ELSEW_CLASSIFIED	14075	3.11e-07	0.000473	5.97e-06	0.0080854	0.991435
rs3740357 - ARID5B	Varicose veins (no controls excluded)	IX Diseases of the circulatory system (I9_)	I9_VARICVE_EXNONE	1.289e-11	-0.1972	0.0291	0.05628	0.04852	0.05693	17027	201765	I9_VARICVE_EXNONE	11465	5.26e-14	1.86e-08	1.76e-08	0.00522899	0.994771
rs3740357 - ARID5B	Varicose veins	IX Diseases of the circulatory system (I9_)	I9_VARICVE	1.329e-11	-0.1989	0.0294	0.0563	0.04852	0.05699	17027	190028	I9_VARICVE	11465	5.53e-14	1.96e-08	1.96e-08	0.00594566	0.994054
rs3740357 - ARID5B	Diseases of veins, lymphatic vessels and lymph nodes, not elsewhere classified	IX Diseases of the circulatory system (I9_)	I9_DISVEINLYMPH	7.131e-09	-0.1307	0.0226	0.05628	0.05156	0.05699	28764	190028	I9_DISVEINLYMPH	11465	2.17e-11	7.68e-06	2.8e-08	0.00891241	0.99108
rs3740357 - ARID5B	Diseases of veins, lymphatic vessels and lymph nodes, not elsewhere classified (FINNGEN)	Cardiometabolic endpoints	FG_DISVEINLYMPH	8.25e-09	-0.138	0.0239	0.05628	0.05106	0.05695	24817	193975	FG_DISVEINLYMPH	11465	2.2e-11	7.78e-06	2.96e-08	0.00950618	0.990486
rs7295096 - PPFIBP1	Varicose veins (no controls excluded)	IX Diseases of the circulatory system (I9_)	I9_VARICVE_EXNONE	1.681e-08	0.1017	0.018	0.8269	0.836	0.8262	17027	201765	I9_VARICVE_EXNONE	10933	2.65e-07	1.58e-05	1.93e-05	0.000152	0.999813
rs7295096 - PPFIBP1	Varicose veins	IX Diseases of the circulatory system (I9_)	I9_VARICVE	1.873e-08	0.1022	0.0182	0.8269	0.836	0.8261	17027	190028	I9_VARICVE	10933	3.19e-07	1.9e-05	1.9e-05	0.00013	0.999832
rs11168245 - HDAC7	Varicose veins	IX Diseases of the circulatory system (I9_)	I9_VARICVE	1.223e-17	0.1323	0.0155	0.2505	0.2688	0.2488	17027	190028	I9_VARICVE	12346	1.12e-25	3.84e-14	3.84e-14	0.0121766	0.987823
rs11168245 - HDAC7	Varicose veins (no controls excluded)	IX Diseases of the circulatory system (I9_)	I9_VARICVE_EXNONE	3.511e-17	0.1291	0.0153	0.2506	0.2688	0.2491	17027	201765	I9_VARICVE_EXNONE	12346	3.03e-25	1.04e-13	3.87e-14	0.0122924	0.987708
rs11168245 - HDAC7	Diseases of veins, lymphatic vessels and lymph nodes, not elsewhere classified	IX Diseases of the circulatory system (I9_)	I9_DISVEINLYMPH	2.179e-14	0.0915	0.012	0.2506	0.2626	0.2488	28764	190028	I9_DISVEINLYMPH	12346	1.09e-23	3.74e-12	5.4e-14	0.017556	0.982444
rs11168245 - HDAC7	Diseases of veins, lymphatic vessels and lymph nodes, not elsewhere classified (FINNGEN)	Cardiometabolic endpoints	FG_DISVEINLYMPH	7.383e-13	0.0909	0.0127	0.2506	0.2628	0.2491	24817	193975	FG_DISVEINLYMPH	12346	1.4e-22	4.79e-11	5.52e-14	0.0179584	0.982042
rs11168245 - HDAC7	Other disorders of veins	IX Diseases of the circulatory system (I9_)	I9_VEINSOTH	1.329e-07	0.1194	0.0226	0.2495	0.2689	0.2488	6073	190028	I9_VEINSOTH	12346	2.18e-16	7.48e-05	5.89e-14	0.0192461	0.980679
rs7977742 - DIP2B	Varicose veins	IX Diseases of the circulatory system (I9_)	I9_VARICVE	3.7e-11	-0.0971	0.0147	0.2984	0.2819	0.2998	17027	190028	I9_VARICVE	9314	1.46e-12	2.02e-07	2.02e-07	0.0268022	0.973197
rs7977742 - DIP2B	Varicose veins (no controls excluded)	IX Diseases of the circulatory system (I9_)	I9_VARICVE_EXNONE	1.14e-10	-0.0937	0.0145	0.2983	0.2819	0.2997	17027	201765	I9_VARICVE_EXNONE	9314	1.85e-12	2.54e-07	3.6e-07	0.0486815	0.951318
rs7977742 - DIP2B	Diseases of veins, lymphatic vessels and lymph nodes, not elsewhere classified (FINNGEN)	Cardiometabolic endpoints	FG_DISVEINLYMPH	6.27e-08	-0.065	0.012	0.2983	0.2874	0.2997	24817	193975	FG_DISVEINLYMPH	9314	1.2e-09	0.000165	3.07e-07	0.0414142	0.95842
rs7977742 - DIP2B	Diseases of veins, lymphatic vessels and lymph nodes, not elsewhere classified	IX Diseases of the circulatory system (I9_)	I9_DISVEINLYMPH	6.62e-08	-0.0612	0.0113	0.2983	0.2882	0.2998	28764	190028	I9_DISVEINLYMPH	9314	1.1e-09	0.000151	3.56e-07	0.0481009	0.951748
rs7321631 - POSTN	Varicose veins	IX Diseases of the circulatory system (I9_)	I9_VARICVE	1.082e-08	-0.0768	0.0134	0.5523	0.5383	0.5535	17027	190028	I9_VARICVE	11847	3.74e-08	2.65e-05	2.65e-05	0.0177668	0.98218
rs7321631 - POSTN	Varicose veins (no controls excluded)	IX Diseases of the circulatory system (I9_)	I9_VARICVE_EXNONE	1.503e-08	-0.0753	0.0133	0.5521	0.5383	0.5532	17027	201765	I9_VARICVE_EXNONE	11847	6.02e-08	4.26e-05	2.54e-05	0.0169701	0.982962
rs7321631 - POSTN	Diseases of veins, lymphatic vessels and lymph nodes, not elsewhere classified	IX Diseases of the circulatory system (I9_)	I9_DISVEINLYMPH	6.084e-07	-0.0519	0.0104	0.5521	0.5426	0.5535	28764	190028	I9_DISVEINLYMPH	11847	8.1e-07	0.000574	5.45e-05	0.0376238	0.961747
rs4403927 - COG6	Varicose veins	IX Diseases of the circulatory system (I9_)	I9_VARICVE	3.977e-08	-0.0765	0.0139	0.3622	0.3485	0.3634	17027	190028	I9_VARICVE	11869	1.14e-07	6.3e-05	6.3e-05	0.0338656	0.966008
rs4403927 - COG6	Varicose veins (no controls excluded)	IX Diseases of the circulatory system (I9_)	I9_VARICVE_EXNONE	5.846e-08	-0.0749	0.0138	0.3622	0.3485	0.3634	17027	201765	I9_VARICVE_EXNONE	11869	1.75e-07	9.64e-05	6.52e-05	0.0350661	0.964772
rs62020506 - NR2F2	Varicose veins	IX Diseases of the circulatory system (I9_)	I9_VARICVE	2.543e-08	-0.1087	0.0195	0.137	0.1281	0.1378	17027	190028	I9_VARICVE	11395	1.5e-07	4.25e-05	4.25e-05	0.0110409	0.988874
rs62020506 - NR2F2	Varicose veins (no controls excluded)	IX Diseases of the circulatory system (I9_)	I9_VARICVE_EXNONE	3.762e-08	-0.1064	0.0193	0.137	0.1281	0.1377	17027	201765	I9_VARICVE_EXNONE	11395	2.14e-07	6.07e-05	4.16e-05	0.010798	0.989099
rs2932690 - PIEZO1	Varicose veins	IX Diseases of the circulatory system (I9_)	I9_VARICVE	1.216e-39	-0.1825	0.0139	0.6255	0.5935	0.6283	17027	190028	I9_VARICVE	16650	2.89e-68	1.02e-35	1.02e-35	0.00262201	0.997378
rs2932690 - PIEZO1	Varicose veins (no controls excluded)	IX Diseases of the circulatory system (I9_)	I9_VARICVE_EXNONE	3.589e-39	-0.1797	0.0137	0.6252	0.5935	0.6279	17027	201765	I9_VARICVE_EXNONE	16650	3.69e-68	1.31e-35	9.31e-36	0.00229679	0.997703
rs2932690 - PIEZO1	Diseases of veins, lymphatic vessels and lymph nodes, not elsewhere classified	IX Diseases of the circulatory system (I9_)	I9_DISVEINLYMPH	2.356e-31	-0.1249	0.0107	0.6252	0.6046	0.6283	28764	190028	I9_DISVEINLYMPH	16650	2.28e-60	8.06e-28	1.33e-35	0.00370454	0.996295
rs2932690 - PIEZO1	Diseases of veins, lymphatic vessels and lymph nodes, not elsewhere classified (FINNGEN)	Cardiometabolic endpoints	FG_DISVEINLYMPH	6.198e-27	-0.1221	0.0114	0.6252	0.6046	0.6279	24817	193975	FG_DISVEINLYMPH	16650	1.06e-55	3.75e-23	1.23e-35	0.00337256	0.996627
rs2932690 - PIEZO1	Other disorders of veins	IX Diseases of the circulatory system (I9_)	I9_VEINSOTH	3.538e-10	-0.1272	0.0203	0.6276	0.603	0.6283	6073	190028	I9_VEINSOTH	16650	3.81e-40	1.35e-07	1e-33	0.35404	0.64596
rs2932690 - PIEZO1	Other disorders of veins (no controls excluded)	IX Diseases of the circulatory system (I9_)	I9_VEINSOTH_EXNONE	7.582e-08	-0.1076	0.02	0.6252	0.603	0.6259	6073	212719	I9_VEINSOTH_EXNONE	16650	1.72e-38	6.1e-06	2.39e-33	0.847389	0.152605
rs1657686 - MAP2K3	Diseases of veins, lymphatic vessels and lymph nodes, not elsewhere classified	IX Diseases of the circulatory system (I9_)	I9_DISVEINLYMPH	5.297e-09	-0.0609	0.0104	0.5114	0.4987	0.5133	28764	190028	I9_DISVEINLYMPH	7861	1.38e-07	1.69e-05	4.19e-05	0.00412171	0.995819
rs1657686 - MAP2K3	Diseases of veins, lymphatic vessels and lymph nodes, not elsewhere classified (FINNGEN)	Cardiometabolic endpoints	FG_DISVEINLYMPH	5.554e-09	-0.0644	0.011	0.5114	0.4976	0.5131	24817	193975	FG_DISVEINLYMPH	7861	1.27e-07	1.55e-05	4.23e-05	0.00417379	0.995768
rs1657686 - MAP2K3	Varicose veins	IX Diseases of the circulatory system (I9_)	I9_VARICVE	2.557e-08	-0.0749	0.0135	0.5118	0.4954	0.5133	17027	190028	I9_VARICVE	7861	3.83e-07	4.68e-05	4.68e-05	0.00472778	0.995178
rs1657686 - MAP2K3	Varicose veins (no controls excluded)	IX Diseases of the circulatory system (I9_)	I9_VARICVE_EXNONE	4.799e-08	-0.0728	0.0133	0.5114	0.4954	0.5127	17027	201765	I9_VARICVE_EXNONE	7861	6.51e-07	7.95e-05	4.61e-05	0.00463065	0.995243
rs76327840 - FBXL20	Varicose veins	IX Diseases of the circulatory system (I9_)	I9_VARICVE	1.85e-13	-0.4423	0.0601	0.01369	0.009567	0.01405	17027	190028	I9_VARICVE	9490	7.84e-18	1.36e-10	1.36e-10	0.00135158	0.998648
rs76327840 - FBXL20	Varicose veins (no controls excluded)	IX Diseases of the circulatory system (I9_)	I9_VARICVE_EXNONE	5.71e-13	-0.4301	0.0597	0.0136	0.009567	0.01394	17027	201765	I9_VARICVE_EXNONE	9490	1.16e-17	2.01e-10	1.32e-10	0.00128351	0.998716
rs76327840 - FBXL20	Diseases of veins, lymphatic vessels and lymph nodes, not elsewhere classified (FINNGEN)	Cardiometabolic endpoints	FG_DISVEINLYMPH	3.35e-12	-0.3403	0.0489	0.0136	0.01035	0.01402	24817	193975	FG_DISVEINLYMPH	9490	1.83e-15	3.16e-08	4.09e-10	0.0060946	0.993905
rs76327840 - FBXL20	Diseases of veins, lymphatic vessels and lymph nodes, not elsewhere classified	IX Diseases of the circulatory system (I9_)	I9_DISVEINLYMPH	5.43e-12	-0.3174	0.046	0.0136	0.0106	0.01405	28764	190028	I9_DISVEINLYMPH	9490	2.89e-15	5e-08	4.59e-10	0.00696057	0.993039
rs201955556 - GJD3	Varicose veins	IX Diseases of the circulatory system (I9_)	I9_VARICVE	1.035e-14	-0.4732	0.0612	0.01353	0.009094	0.01393	17027	190028	I9_VARICVE	10168	1.53e-18	7.62e-11	7.62e-11	0.00280792	0.997192
rs201955556 - GJD3	Varicose veins (no controls excluded)	IX Diseases of the circulatory system (I9_)	I9_VARICVE_EXNONE	2.158e-14	-0.4637	0.0607	0.01348	0.009094	0.01385	17027	201765	I9_VARICVE_EXNONE	10168	2.64e-18	1.32e-10	8.13e-11	0.00306119	0.996939
rs201955556 - GJD3	Diseases of veins, lymphatic vessels and lymph nodes, not elsewhere classified	IX Diseases of the circulatory system (I9_)	I9_DISVEINLYMPH	5.214e-11	-0.3046	0.0464	0.01348	0.01052	0.01393	28764	190028	I9_DISVEINLYMPH	10168	1.94e-15	9.67e-08	8.77e-11	0.00338179	0.996618
rs201955556 - GJD3	Diseases of veins, lymphatic vessels and lymph nodes, not elsewhere classified (FINNGEN)	Cardiometabolic endpoints	FG_DISVEINLYMPH	5.252e-11	-0.3232	0.0492	0.01348	0.01033	0.01388	24817	193975	FG_DISVEINLYMPH	10168	1.53e-15	7.64e-08	1.09e-10	0.00442758	0.995572
rs200702391 - KRT15	Varicose veins	IX Diseases of the circulatory system (I9_)	I9_VARICVE	2.34e-12	-0.4011	0.0572	0.01527	0.01116	0.01564	17027	190028	I9_VARICVE	10850	5.37e-17	3.11e-10	3.11e-10	0.000803	0.999197
rs200702391 - KRT15	Varicose veins (no controls excluded)	IX Diseases of the circulatory system (I9_)	I9_VARICVE_EXNONE	3.2e-12	-0.395	0.0567	0.01524	0.01116	0.01558	17027	201765	I9_VARICVE_EXNONE	10850	7.83e-17	4.54e-10	2.99e-10	0.000735	0.999265
rs200702391 - KRT15	Diseases of veins, lymphatic vessels and lymph nodes, not elsewhere classified (FINNGEN)	Cardiometabolic endpoints	FG_DISVEINLYMPH	3.82e-09	-0.2716	0.0461	0.01524	0.01243	0.0156	24817	193975	FG_DISVEINLYMPH	10850	1.52e-14	8.82e-08	3.82e-10	0.00121536	0.998785
rs200702391 - KRT15	Diseases of veins, lymphatic vessels and lymph nodes, not elsewhere classified	IX Diseases of the circulatory system (I9_)	I9_DISVEINLYMPH	4.13e-09	-0.2558	0.0435	0.01524	0.01259	0.01564	28764	190028	I9_DISVEINLYMPH	10850	3.79e-14	2.19e-07	7.76e-10	0.00349742	0.996502
rs149387021 - CNTNAP1	Diseases of veins, lymphatic vessels and lymph nodes, not elsewhere classified	IX Diseases of the circulatory system (I9_)	I9_DISVEINLYMPH	4.33e-10	-0.2672	0.0428	0.0155	0.01258	0.01594	28764	190028	I9_DISVEINLYMPH	8649	1.22e-11	3.56e-07	1.37e-07	0.00300621	0.996993
rs149387021 - CNTNAP1	Diseases of veins, lymphatic vessels and lymph nodes, not elsewhere classified (FINNGEN)	Cardiometabolic endpoints	FG_DISVEINLYMPH	1.63e-09	-0.2736	0.0454	0.0155	0.01246	0.01589	24817	193975	FG_DISVEINLYMPH	8649	8.14e-11	2.38e-06	2.44e-07	0.00616034	0.993837
rs149387021 - CNTNAP1	Varicose veins	IX Diseases of the circulatory system (I9_)	I9_VARICVE	5.88e-09	-0.3228	0.0555	0.01562	0.01199	0.01594	17027	190028	I9_VARICVE	8649	1.22e-12	3.57e-08	3.57e-08	4.46e-05	0.999955
rs149387021 - CNTNAP1	Varicose veins (no controls excluded)	IX Diseases of the circulatory system (I9_)	I9_VARICVE_EXNONE	1.5e-08	-0.312	0.0551	0.0155	0.01199	0.0158	17027	201765	I9_VARICVE_EXNONE	8649	3.43e-12	1e-07	3.6e-08	5.39e-05	0.999946
rs182510184 - MEIOC	Varicose veins	IX Diseases of the circulatory system (I9_)	I9_VARICVE	4.38e-08	-0.2361	0.0431	0.02722	0.02292	0.02761	17027	190028	I9_VARICVE	9082	7.83e-07	3.4e-05	3.4e-05	0.000479	0.999452
rs182510184 - MEIOC	Varicose veins (no controls excluded)	IX Diseases of the circulatory system (I9_)	I9_VARICVE_EXNONE	1.19e-07	-0.2265	0.0428	0.02713	0.02292	0.02749	17027	201765	I9_VARICVE_EXNONE	9082	2.03e-06	8.81e-05	3.66e-05	0.00059	0.999284
rs182510184 - MEIOC	Diseases of veins, lymphatic vessels and lymph nodes, not elsewhere classified	IX Diseases of the circulatory system (I9_)	I9_DISVEINLYMPH	3e-07	-0.1705	0.0333	0.02713	0.02401	0.02761	28764	190028	I9_DISVEINLYMPH	9082	4.61e-06	0.0002	0.00011	0.00377248	0.995913
rs2165846 - WNT9B	Varicose veins	IX Diseases of the circulatory system (I9_)	I9_VARICVE	3.805e-10	0.0843	0.0135	0.4815	0.4996	0.4799	17027	190028	I9_VARICVE	9154	2.51e-10	8.33e-07	8.33e-07	0.00176195	0.998236
rs2165846 - WNT9B	Varicose veins (no controls excluded)	IX Diseases of the circulatory system (I9_)	I9_VARICVE_EXNONE	3.926e-10	0.0835	0.0133	0.4818	0.4996	0.4803	17027	201765	I9_VARICVE_EXNONE	9154	2.22e-10	7.36e-07	7.38e-07	0.00144631	0.998552
rs2165846 - WNT9B	Diseases of veins, lymphatic vessels and lymph nodes, not elsewhere classified	IX Diseases of the circulatory system (I9_)	I9_DISVEINLYMPH	1.35e-08	0.0592	0.0104	0.4818	0.494	0.4799	28764	190028	I9_DISVEINLYMPH	9154	1.82e-09	6.03e-06	1.86e-06	0.00516311	0.994829
rs2165846 - WNT9B	Diseases of veins, lymphatic vessels and lymph nodes, not elsewhere classified (FINNGEN)	Cardiometabolic endpoints	FG_DISVEINLYMPH	3.641e-08	0.0608	0.011	0.4818	0.4947	0.4801	24817	193975	FG_DISVEINLYMPH	9154	2.2e-08	7.29e-05	9.28e-07	0.00207668	0.99785
rs2058744 - SOX9	Varicose veins (no controls excluded)	IX Diseases of the circulatory system (I9_)	I9_VARICVE_EXNONE	1.084e-09	-0.0812	0.0133	0.5207	0.5053	0.522	17027	201765	I9_VARICVE_EXNONE	11955	4.95e-09	3.37e-06	6.42e-06	0.00337838	0.996612
rs2058744 - SOX9	Varicose veins	IX Diseases of the circulatory system (I9_)	I9_VARICVE	3.621e-09	-0.0793	0.0134	0.5204	0.5053	0.5217	17027	190028	I9_VARICVE	11955	1.38e-08	9.4e-06	9.4e-06	0.00540356	0.994578
rs3746106 - MIDN	Varicose veins	IX Diseases of the circulatory system (I9_)	I9_VARICVE	1.665e-08	-0.0771	0.0137	0.4238	0.4091	0.4251	17027	190028	I9_VARICVE	16205	2.04e-07	3.35e-05	3.35e-05	0.00449619	0.995437
rs3746106 - MIDN	Varicose veins (no controls excluded)	IX Diseases of the circulatory system (I9_)	I9_VARICVE_EXNONE	1.899e-08	-0.0761	0.0135	0.4237	0.4091	0.4249	17027	201765	I9_VARICVE_EXNONE	16205	2.34e-07	3.84e-05	3.15e-05	0.00417807	0.995752
rs3746106 - MIDN	Diseases of veins, lymphatic vessels and lymph nodes, not elsewhere classified (FINNGEN)	Cardiometabolic endpoints	FG_DISVEINLYMPH	5.349e-08	-0.061	0.0112	0.4237	0.4122	0.4252	24817	193975	FG_DISVEINLYMPH	16205	5.57e-07	9.15e-05	3.64e-05	0.00498396	0.994888
rs10421742 - KLF2	Varicose veins (no controls excluded)	IX Diseases of the circulatory system (I9_)	I9_VARICVE_EXNONE	1.056e-08	-0.0941	0.0165	0.7902	0.7788	0.7912	17027	201765	I9_VARICVE_EXNONE	12829	1.35e-07	2.04e-05	4.7e-05	0.00612189	0.993811
rs10421742 - KLF2	Varicose veins	IX Diseases of the circulatory system (I9_)	I9_VARICVE	2.931e-08	-0.092	0.0166	0.7902	0.7788	0.7912	17027	190028	I9_VARICVE	12829	3.15e-07	4.77e-05	4.77e-05	0.00623151	0.993673
rs12625547 - NFATC2	Varicose veins	IX Diseases of the circulatory system (I9_)	I9_VARICVE	1.269e-16	-0.1499	0.0181	0.1683	0.1533	0.1696	17027	190028	I9_VARICVE	11943	2.84e-23	2.25e-13	2.25e-13	0.000786	0.999214
rs12625547 - NFATC2	Varicose veins (no controls excluded)	IX Diseases of the circulatory system (I9_)	I9_VARICVE_EXNONE	3.159e-16	-0.1466	0.018	0.168	0.1533	0.1692	17027	201765	I9_VARICVE_EXNONE	11943	8.21e-23	6.51e-13	2.34e-13	0.000859	0.999141
rs12625547 - NFATC2	Diseases of veins, lymphatic vessels and lymph nodes, not elsewhere classified	IX Diseases of the circulatory system (I9_)	I9_DISVEINLYMPH	7.174e-15	-0.1088	0.014	0.168	0.1574	0.1696	28764	190028	I9_DISVEINLYMPH	11943	2e-21	1.59e-11	2.19e-13	0.00074	0.99926
rs12625547 - NFATC2	Diseases of veins, lymphatic vessels and lymph nodes, not elsewhere classified (FINNGEN)	Cardiometabolic endpoints	FG_DISVEINLYMPH	6.042e-14	-0.1112	0.0148	0.168	0.1569	0.1694	24817	193975	FG_DISVEINLYMPH	11943	1.27e-20	1.01e-10	2.31e-13	0.000833	0.999167
rs150989585 - ZBTB46	Varicose veins (no controls excluded)	IX Diseases of the circulatory system (I9_)	I9_VARICVE_EXNONE	1.412e-12	-0.3539	0.05	0.01971	0.01462	0.02014	17027	201765	I9_VARICVE_EXNONE	10348	8.9e-15	4.43e-09	8.15e-09	0.0030538	0.996946
rs150989585 - ZBTB46	Varicose veins	IX Diseases of the circulatory system (I9_)	I9_VARICVE	2.762e-12	-0.3528	0.0505	0.01969	0.01462	0.02015	17027	190028	I9_VARICVE	10348	1.63e-14	8.09e-09	8.09e-09	0.00302426	0.996976
rs150989585 - ZBTB46	Diseases of veins, lymphatic vessels and lymph nodes, not elsewhere classified	IX Diseases of the circulatory system (I9_)	I9_DISVEINLYMPH	2.524e-07	-0.1969	0.0382	0.01971	0.01685	0.02015	28764	190028	I9_DISVEINLYMPH	10348	5.85e-13	2.91e-07	1.8e-08	0.00797395	0.992026
rs150989585 - ZBTB46	Cerebral aneurysm, nonruptured	IX Diseases of the circulatory system (I9_)	I9_ANEURYSM	3.212e-07	0.8943	0.175	0.01961	0.03829	0.01952	992	203068	I9_ANEURYSM	10348	2.47e-08	0.0122583	4.97e-08	0.0237525	0.963989
rs150989585 - ZBTB46	Cerebral aneurysm, nonruptured (no controls excluded)	IX Diseases of the circulatory system (I9_)	I9_ANEURYSM_EXNONE	4.603e-07	0.8764	0.1738	0.01971	0.03829	0.01963	992	217800	I9_ANEURYSM_EXNONE	10348	2.84e-08	0.0141019	5.4e-08	0.0258935	0.960005
rs150989585 - ZBTB46	Diseases of veins, lymphatic vessels and lymph nodes, not elsewhere classified (FINNGEN)	Cardiometabolic endpoints	FG_DISVEINLYMPH	5.893e-07	-0.2022	0.0405	0.01971	0.01671	0.0201	24817	193975	FG_DISVEINLYMPH	10348	7.61e-13	3.78e-07	1.8e-08	0.00798293	0.992017
rs150989585 - ZBTB46	malignant neoplasm of male genital organs (all cancers excluded)	II Neoplasms, from cancer register (ICD-O-3)	C3_MALE_GENITAL_EXALLC	6.088e-07	-0.4046	0.0811	0.01962	0.01195	0.02029	6542	74685	C3_MALE_GENITAL_EXALLC	10348	3.23e-11	1.61e-05	1.97e-06	0.978655	0.0213273
rs150989585 - ZBTB46	Malignant neoplasm of prostate	II Neoplasms, from cancer register (ICD-O-3)	C3_PROSTATE	7.1e-07	-0.3997	0.0806	0.0195	0.01179	0.02005	6311	88902	C3_PROSTATE	10348	4.68e-11	2.33e-05	1.96e-06	0.9722	0.0277749
rs150989585 - ZBTB46	malignant neoplasm of male genital organs	II Neoplasms, from cancer register (ICD-O-3)	C3_MALE_GENITAL	7.132e-07	-0.3884	0.0783	0.0195	0.01195	0.02006	6542	88671	C3_MALE_GENITAL	10348	6.12e-12	3.04e-06	2e-06	0.996427	0.00356782
rs2836405 - ERG	No computed colocalisations due to no sex-combined phenome-wide significant assocations	NA	NA	NA	NA	NA	NA	NA	NA	NA	NA	NA	NA	NA	NA	NA	NA	NA
rs5979390 - ARHGAP6	Varicose veins	IX Diseases of the circulatory system (I9_)	I9_VARICVE	2.227e-09	-0.0788	0.0132	0.2904	0.2738	0.2919	17027	190028	I9_VARICVE	7669	7.78e-09	8.2e-06	8.2e-06	0.00765993	0.992324
rs5979390 - ARHGAP6	Varicose veins (no controls excluded)	IX Diseases of the circulatory system (I9_)	I9_VARICVE_EXNONE	7.281e-09	-0.0756	0.0131	0.2902	0.2738	0.2916	17027	201765	I9_VARICVE_EXNONE	7669	2.33e-08	2.46e-05	1.16e-05	0.0112183	0.988746
rs5979390 - ARHGAP6	Diseases of veins, lymphatic vessels and lymph nodes, not elsewhere classified	IX Diseases of the circulatory system (I9_)	I9_DISVEINLYMPH	2.408e-07	-0.051	0.0099	0.2902	0.2786	0.2919	28764	190028	I9_DISVEINLYMPH	7669	3.56e-07	0.000376	2.69e-05	0.0273525	0.972245
rs5979390 - ARHGAP6	Diseases of veins, lymphatic vessels and lymph nodes, not elsewhere classified (FINNGEN)	Cardiometabolic endpoints	FG_DISVEINLYMPH	5.447e-07	-0.0526	0.0105	0.2902	0.2781	0.2917	24817	193975	FG_DISVEINLYMPH	7669	1.02e-06	0.00107449	2.51e-05	0.0254997	0.9734
rs35318931 - RP5-972B16.2, SRPX	Hernia	XI Diseases of the digestive system (K11_)	K11_HERNIA	9.029e-13	-0.1176	0.0165	0.06192	0.05328	0.0632	28235	190557	K11_HERNIA	6894	1.07e-12	1.67e-09	1.69e-06	0.00162554	0.998373
rs35318931 - RP5-972B16.2, SRPX	Diseases of veins, lymphatic vessels and lymph nodes, not elsewhere classified (FINNGEN)	Cardiometabolic endpoints	FG_DISVEINLYMPH	5.805e-10	-0.1234	0.0199	0.06192	0.05514	0.06279	24817	193975	FG_DISVEINLYMPH	6894	4.41e-10	6.85e-07	1.54e-06	0.00139175	0.998606
rs35318931 - RP5-972B16.2, SRPX	Varicose veins	IX Diseases of the circulatory system (I9_)	I9_VARICVE	1.165e-09	-0.1524	0.025	0.06208	0.05396	0.06281	17027	190028	I9_VARICVE	6894	7.89e-10	1.22e-06	1.22e-06	0.000904	0.999094
rs35318931 - RP5-972B16.2, SRPX	Varicose veins (no controls excluded)	IX Diseases of the circulatory system (I9_)	I9_VARICVE_EXNONE	2.122e-09	-0.1487	0.0248	0.06192	0.05396	0.06259	17027	201765	I9_VARICVE_EXNONE	6894	1.43e-09	2.21e-06	1.26e-06	0.000962	0.999034
rs35318931 - RP5-972B16.2, SRPX	Diseases of veins, lymphatic vessels and lymph nodes, not elsewhere classified	IX Diseases of the circulatory system (I9_)	I9_DISVEINLYMPH	3.636e-09	-0.1101	0.0187	0.06192	0.05607	0.06281	28764	190028	I9_DISVEINLYMPH	6894	2.93e-09	4.55e-06	1.66e-06	0.00158243	0.998411
rs35318931 - RP5-972B16.2, SRPX	Inguinal hernia	XI Diseases of the digestive system (K11_)	K11_HERING	7.401e-08	-0.1054	0.0196	0.06241	0.05356	0.0632	17096	190557	K11_HERING	6894	4.51e-08	7.01e-05	2.2e-06	0.00241876	0.997509

## Sheet: Summary of PheWAS (2 of 2)
Phenome-wide significant (P < 6.1e-7) assocations and the 31 shortlisted distinct phenome-wide significantly associated disease events
Phenotype	Phenotype category	Phenotype code (Use this code to check the ICD-based phenotype definitions for the 5th data release of FinnGen (DF5) at: https://www.finngen.fi/en/researchers/clinical-endpoints	Genome-wide sig loci	Shortlisted endpoint based on columns 'Phenotype' and 'genome-wide sig loci' (Y/N = 1/0)
Varicose veins (no controls excluded)	IX Diseases of the circulatory system (I9_)	I9_VARICVE_EXNONE	50	0
Varicose veins	IX Diseases of the circulatory system (I9_)	I9_VARICVE	54	1
Diseases of veins, lymphatic vessels and lymph nodes, not elsewhere classified	IX Diseases of the circulatory system (I9_)	I9_DISVEINLYMPH	46	0
Diseases of veins, lymphatic vessels and lymph nodes, not elsewhere classified (FINNGEN)	Cardiometabolic endpoints	FG_DISVEINLYMPH	51	1
Other disorders of veins	IX Diseases of the circulatory system (I9_)	I9_VEINSOTH	9	1
Other disorders of veins (no controls excluded)	IX Diseases of the circulatory system (I9_)	I9_VEINSOTH_EXNONE	7	0
Cardiovascular diseases	IX Diseases of the circulatory system (I9_)	I9_CVD	25	1
Cardiovascular diseases (excluding rheumatic etc)	Cardiometabolic endpoints	FG_CVD	19	0
Antihypertensive medication - note that there are other indications	Drug purchase endpoints	RX_ANTIHYP	74	1
Hernia	XI Diseases of the digestive system (K11_)	K11_HERNIA	18	1
Diaphragmatic hernia	XI Diseases of the digestive system (K11_)	K11_DIAHER	5	1
Inguinal hernia	XI Diseases of the digestive system (K11_)	K11_HERING	33	1
Oedema, not elsewhere classified	XVIII Symptoms, signs and abnormal clinical and laboratory findings, not elsewhere classified (R18_)	R18_OEDEMA_NOT_ELSEW_CLASSIFIED	1	1
Chronic lower respiratory diseases	X Diseases of the respiratory system (J10_)	J10_LOWCHRON	28	1
Asthma, including avohilmo	X Diseases of the respiratory system (J10_)	J10_ASTHMA_INCLAVO	21	0
Asthma/COPD (KELA code 203)	X Diseases of the respiratory system (J10_)	J10_ASTHMACOPDKELA	27	1
Asthma, hospital admissions , main diagnosis only	Asthma and related endpoints	ASTHMA_HOSPITAL_MAIN	19	0
Atopic dermatitis, strict definition	XII Diseases of the skin and subcutaneous tissue (L12_)	ATOPIC_STRICT	21	0
Asthma	X Diseases of the respiratory system (J10_)	J10_ASTHMA	24	1
Asthma (more controls excluded)	X Diseases of the respiratory system (J10_)	J10_ASTHMA_EXMORE	23	0
Asthma (only as main-diagnosis)	X Diseases of the respiratory system (J10_)	J10_ASTHMA_MAIN	16	0
Asthma (mode)	Interstitial lung disease endpoints	ASTHMA_MODE	21	0
Asthma (only as main-diagnosis) (more controls excluded)	X Diseases of the respiratory system (J10_)	J10_ASTHMA_MAIN_EXMORE	16	0
Atopic dermatitis, strict definition with reimbursement	XII Diseases of the skin and subcutaneous tissue (L12_)	ATOPIC_STRICT_REIMB	22	0
Atopic dermatitis	XII Diseases of the skin and subcutaneous tissue (L12_)	L12_ATOPIC	24	1
Venous thromboembolism	IX Diseases of the circulatory system (I9_)	I9_VTE	28	1
DVT of lower extremities and pulmonary embolism	IX Diseases of the circulatory system (I9_)	I9_DVTANDPULM	28	1
Statin medication	IX Diseases of the circulatory system (I9_)	RX_STATIN	100	1
DVT of lower extremities	IX Diseases of the circulatory system (I9_)	I9_PHLETHROMBDVTLOW	29	1
DVT of lower extremities (no controls excluded)	IX Diseases of the circulatory system (I9_)	I9_PHLETHROMBDVTLOW_EXNONE	29	0
Phlebitis and thrombophlebitis (not including DVT)	IX Diseases of the circulatory system (I9_)	I9_PHLETHROM	16	1
Phlebitis and thrombophlebitis (not including DVT) (no controls excluded)	IX Diseases of the circulatory system (I9_)	I9_PHLETHROM_EXNONE	15	0
Pulmonary heart disease	Cardiometabolic endpoints	FG_PULMHEART	6	0
Pulmonary embolism (no controls excluded)	IX Diseases of the circulatory system (I9_)	I9_PULMEMB_EXNONE	6	0
Pulmonary embolism	IX Diseases of the circulatory system (I9_)	I9_PULMEMB	6	1
Pulmonary heart disease, diseases of pulmonary circulation	IX Diseases of the circulatory system (I9_)	I9_PULMHEART	7	1
Other embolism and thrombosis	IX Diseases of the circulatory system (I9_)	I9_THROMBOTH	8	1
Disorders of lipoprotein metabolism and other lipidaemias	IV Endocrine, nutritional and metabolic diseases (E4_)	E4_LIPOPROT	28	1
Other embolism and thrombosis (no controls excluded)	IX Diseases of the circulatory system (I9_)	I9_THROMBOTH_EXNONE	8	0
Pure hypercholesterolaemia	IV Endocrine, nutritional and metabolic diseases (E4_)	E4_HYPERCHOL	20	1
Metabolic disorders	IV Endocrine, nutritional and metabolic diseases (E4_)	E4_METABOLIA	19	1
Cholelithiasis	XI Diseases of the digestive system (K11_)	K11_CHOLELITH	32	0
Disorders of gallbladder, biliary tract and pancreas	XI Diseases of the digestive system (K11_)	K11_GALLBILPANC	31	1
Cholelithiasis, broad definition with cholecystitis	XI Diseases of the digestive system (K11_)	CHOLELITH_BROAD	35	1
Chronic diseases of tonsils and adenoids	X Diseases of the respiratory system (J10_)	J10_CHRONTONSADEN	19	1
Anaemias	III Diseases of the blood and blood-forming organs and certain disorders involving the immune mechanism (D3_)	D3_ANAEMIA	8	1
Intestinal infectious diseases	I Certain infectious and parasitic diseases (AB1_)	AB1_INTESTINAL_INFECTIONS	1	1
Duodenal ulcer	XI Diseases of the digestive system (K11_)	K11_DULC	2	1
Cerebral aneurysm, nonruptured	IX Diseases of the circulatory system (I9_)	I9_ANEURYSM	0	1
Cerebral aneurysm, nonruptured (no controls excluded)	IX Diseases of the circulatory system (I9_)	I9_ANEURYSM_EXNONE	0	0
malignant neoplasm of male genital organs (all cancers excluded)	II Neoplasms, from cancer register (ICD-O-3)	C3_MALE_GENITAL_EXALLC	36	1
Malignant neoplasm of prostate	II Neoplasms, from cancer register (ICD-O-3)	C3_PROSTATE	35	0
malignant neoplasm of male genital organs	II Neoplasms, from cancer register (ICD-O-3)	C3_MALE_GENITAL	35	0

## Sheet: rs17032325 - SLC45A1
Univariate PheWAS results											Colocalisations statistics of the phenome-wide significantly associated phenotypes
Phenotype	Phenotype category	Phenotype code (Use this code to check the ICD-based phenotype definitions for the 5th data release of FinnGen (DF5) at: https://www.finngen.fi/en/researchers/clinical-endpoints	P-value	Beta	SE beta	MAF	MAF in cases	MAF in controls	No. of cases	No. of controls	Phenocode	No. of variants	PP.H0	PP.H1	PP.H2	PP.H3	PP.H4
Varicose veins (no controls excluded)	IX Diseases of the circulatory system (I9_)	I9_VARICVE_EXNONE	1.357e-08	0.1281	0.0226	0.09535	0.1045	0.09458	17027	201765	I9_VARICVE_EXNONE	10481	7.02e-08	2.29e-05	2.15e-05	0.00602144	0.993934
Varicose veins	IX Diseases of the circulatory system (I9_)	I9_VARICVE	1.637e-08	0.1284	0.0227	0.09549	0.1045	0.09468	17027	190028	I9_VARICVE	10481	7.56e-08	2.47e-05	2.47e-05	0.00704368	0.992907
Diseases of veins, lymphatic vessels and lymph nodes, not elsewhere classified (FINNGEN)	Cardiometabolic endpoints	FG_DISVEINLYMPH	0.000105	0.0725	0.0187	0.09535	0.1005	0.09468	24817	193975
Diseases of veins, lymphatic vessels and lymph nodes, not elsewhere classified	IX Diseases of the circulatory system (I9_)	I9_DISVEINLYMPH	0.0003099	0.0637	0.0176	0.09535	0.09975	0.09468	28764	190028
Other extrapyramidal and movement disorders+ in other diseases	VI Diseases of the nervous system (G6_)	G6_XTRAPYROTH	0.0003613	-0.1872	0.0525	0.09532	0.08203	0.09545	2157	213844
Hypertensive diseases (excluding secondary)	Cardiometabolic endpoints	FG_HYPERTENSION	0.0003926	0.0551	0.0155	0.09535	0.09846	0.09428	55955	162837
Hypertensive diseases	IX Diseases of the circulatory system (I9_)	I9_HYPERTENSION	0.0003926	0.0551	0.0155	0.09535	0.09846	0.09428	55955	162837
Hypertension	IX Diseases of the circulatory system (I9_)	I9_HYPTENS	0.0004444	0.0546	0.0155	0.09534	0.09843	0.09428	55917	162837
Hypertension (no controls excluded)	IX Diseases of the circulatory system (I9_)	I9_HYPTENS_EXNONE	0.000464	0.0544	0.0155	0.09535	0.09843	0.09429	55917	162875
Hypertension, essential	IX Diseases of the circulatory system (I9_)	I9_HYPTENSESS	0.001022	0.055	0.0167	0.09509	0.09816	0.09428	42857	162837
Traumatic subdural haemorrhage	Neurological endpoints	ST19_TRAUMAT_SUBDU_HAEMORRHAGE	0.002065	-0.1854	0.0602	0.09515	0.08245	0.09531	1682	136576
Leiomyoma of uterus	II Neoplasms from hospital discharges (CD2_)	CD2_BENIGN_LEIOMYOMA_UTERI	0.002067	-0.067	0.0218	0.09581	0.09087	0.09665	18060	105519
Hypertension, essential (no controls excluded)	IX Diseases of the circulatory system (I9_)	I9_HYPTENSESS_EXNONE	0.002115	0.0493	0.016	0.09535	0.09816	0.09466	42857	175935
Hypertensive Heart Disease	IX Diseases of the circulatory system (I9_)	I9_HYPTENSHD	0.003938	0.1223	0.0424	0.09452	0.1042	0.09428	3938	162837
Cardiovascular diseases (excluding rheumatic etc)	Cardiometabolic endpoints	FG_CVD	0.004081	0.0384	0.0134	0.09535	0.0969	0.09399	101866	116926
Normotensive glaucoma	VII Diseases of the eye and adnexa (H7_)	H7_GLAUCOMA_NTG	0.00437	-0.2371	0.0832	0.09542	0.0757	0.0955	892	210201
Endometriosis of uterus	XIV Diseases of the genitourinary system (N14_)	N14_ENDOMETRIOSIS_UTERUS	0.004433	-0.1494	0.0525	0.09663	0.08319	0.0971	2372	68969
Obsessive-compulsive disorder	V Mental and behavioural disorders (F5_)	F5_OCD	0.004502	-0.2138	0.0752	0.09527	0.08088	0.09535	1059	198110
Hypertensive heart and/or renal disease	IX Diseases of the circulatory system (I9_)	I9_HYPTENSHR	0.005973	0.1111	0.0404	0.09451	0.1031	0.09428	4363	162837
Benign neoplasms	II Neoplasms from hospital discharges (CD2_)	CD2_BENIGN	0.005998	-0.037	0.0135	0.09535	0.09317	0.09604	52384	166408
Leiomyoma of uterus (all cancers excluded)	II Neoplasms from hospital discharges (CD2_)	CD2_BENIGN_LEIOMYOMA_UTERI_EXALLC	0.007021	-0.0612	0.0227	0.09576	0.09087	0.09675	18060	88982
Malignant neoplasm of bladder (all cancers excluded)	II Neoplasms, from cancer register (ICD-O-3)	C3_BLADDER_EXALLC	0.007292	0.204	0.076	0.09564	0.106	0.09558	1115	174006
Congenital malformations of cardiac septa	XVII Congenital malformations, deformations and chromosomal abnormalities (Q17)	Q17_CONGEN_MALFO_CARDIAC_SEPTA	0.007851	0.2167	0.0815	0.09537	0.1135	0.0953	891	216730
Abnormal spermatozoa	XVIII Symptoms, signs and abnormal clinical and laboratory findings, not elsewhere classified (R18_)	R18_ABNORMAL_SPERMATOZ	0.009106	0.2228	0.0854	0.09529	0.1027	0.09526	915	209006
Type 2 diabetes	IV Endocrine, nutritional and metabolic diseases (E4_)	E4_DM2	0.01071	0.0449	0.0176	0.09539	0.0988	0.09479	32469	183185
Benign neoplasm: Parotid gland	II Neoplasms from hospital discharges (CD2_)	CD2_BENIGN_PAROTID	0.01101	-0.198	0.0779	0.09535	0.07876	0.09542	986	217806
Type 2 diabetes, definitions combined	Diabetes endpoints	T2D	0.01147	0.0464	0.0183	0.09539	0.09924	0.09477	29193	182573
Type 2 diabetes, strict (exclude DM1)	IV Endocrine, nutritional and metabolic diseases (E4_)	E4_DM2_STRICT	0.01159	0.0463	0.0183	0.0954	0.09926	0.09479	29166	183185
Hypertrophic scar	XII Diseases of the skin and subcutaneous tissue (L12_)	L12_HYPETROPHICSCAR	0.01163	-0.2191	0.0868	0.09546	0.07831	0.09552	766	207482
Type 2 diabetes, definitions combined, including avohilmo	Diabetes endpoints	T2D_INCLAVO	0.01266	0.0463	0.0186	0.09541	0.09899	0.09484	28717	180722
Extrapyramidal and movement disorders	VI Diseases of the nervous system (G6_)	G6_XTRAPYR	0.01275	-0.0877	0.0352	0.09535	0.09081	0.09545	4948	213844
Heartburn	XVIII Symptoms, signs and abnormal clinical and laboratory findings, not elsewhere classified (R18_)	R18_HEARTBURN	0.01286	-0.1844	0.0741	0.0954	0.07959	0.0955	1094	161968
Benign neoplasm: Parotid gland (all cancers excluded)	II Neoplasms from hospital discharges (CD2_)	CD2_BENIGN_PAROTID_EXALLC	0.01356	-0.1935	0.0784	0.09553	0.07876	0.09562	986	180076
Type 2 diabetes with coma	IV Endocrine, nutritional and metabolic diseases (E4_)	E4_DM2COMA	0.01386	0.1333	0.0542	0.0949	0.1041	0.09479	2247	183185
Other bursopathies	XIII Diseases of the musculoskeletal system and connective tissue (M13_)	M13_BURSOPATHY	0.01415	-0.1361	0.0555	0.09494	0.08308	0.09508	1968	167641
Malignant neoplasm of bladder	II Neoplasms, from cancer register (ICD-O-3)	C3_BLADDER	0.01465	0.1824	0.0747	0.09535	0.106	0.09529	1115	217677
Benign neoplasms (all cancers excluded)	II Neoplasms from hospital discharges (CD2_)	CD2_BENIGN_EXALLC	0.01488	-0.0342	0.014	0.09535	0.09317	0.09615	52384	143167
Type 1 diabetes with coma	IV Endocrine, nutritional and metabolic diseases (E4_)	E4_DM1COMA	0.01499	0.1725	0.0709	0.09489	0.1103	0.09479	1238	183185
Heart failure and antihypertensive medication	Cardiometabolic endpoints	I9_HEARTFAIL_AND_ANTIHYPERT	0.01508	0.0595	0.0245	0.09457	0.09851	0.09379	22113	111505
Secondary and unspecified malignant neoplasm of lymph nodes (all cancers excluded)	II Neoplasms, from cancer register (ICD-O-3)	C3_LYMPHNODES_SECONDARY_NAS_EXALLC	0.01542	0.1896	0.0782	0.09565	0.1087	0.09558	995	174006
Finngen Rheumatological endpoints	Rheuma endpoints	RHEUMA_ENDPOINTS	0.01587	0.0347	0.0144	0.09535	0.09762	0.09475	45958	172834
Secondary uncertain malignant neoplasm (all cancers excluded)	II Neoplasms, from cancer register (ICD-O-3)	C3_UNCERTAIN_SECONDARY_EXALLC	0.01598	0.1486	0.0617	0.09567	0.1054	0.09558	1600	174006
Hypertensive Heart Disease (no controls excluded)	IX Diseases of the circulatory system (I9_)	I9_HYPTENSHD_EXNONE	0.01634	0.0968	0.0403	0.09535	0.1042	0.09519	3938	214854
Convalescence	XXI Factors influencing health status and contact with health services (Z21_)	Z21_CONVALESCENCE	0.01642	0.2132	0.0888	0.0957	0.109	0.09565	795	193570
Visual impairment including blindness (binocular or monocular)	VII Diseases of the eye and adnexa (H7_)	H7_BLINDANDVISIMPAIRMENT	0.01772	0.1936	0.0816	0.09536	0.1111	0.09529	903	210866
Benign neoplasm of major salivary glands	II Neoplasms from hospital discharges (CD2_)	CD2_BENIGN_SALIVARY	0.01787	-0.1608	0.0679	0.09535	0.08183	0.09543	1298	217494
Other and/or unspecified nontoxic goitre	IV Endocrine, nutritional and metabolic diseases (E4_)	E4_GOITRENAS	0.01792	-0.1631	0.0689	0.09529	0.08253	0.09537	1252	187684
Other diabetes, wide definition	Diabetes endpoints	DM_OTHER_WIDE	0.01844	0.0412	0.0175	0.09539	0.09877	0.09479	31626	178413
Type 2 diabetes with other specified/multiple/unspecified complications	IV Endocrine, nutritional and metabolic diseases (E4_)	E4_DM2NASCOMP	0.01861	0.0467	0.0198	0.09529	0.09912	0.09479	24133	183185
Atrial fibrillation and flutter	IX Diseases of the circulatory system (I9_)	I9_AF	0.02	0.0589	0.0253	0.09449	0.09713	0.09399	22068	116926
Secondary and unspecified malignant neoplasm of lymph nodes	II Neoplasms, from cancer register (ICD-O-3)	C3_LYMPHNODES_SECONDARY_NAS	0.02028	0.1808	0.0779	0.09535	0.1087	0.09529	995	217797
Secondary uncertain malignant neoplasm	II Neoplasms, from cancer register (ICD-O-3)	C3_UNCERTAIN_SECONDARY	0.02033	0.1424	0.0614	0.09535	0.1054	0.09527	1600	217192
Disorders of parathyroid gland	IV Endocrine, nutritional and metabolic diseases (E4_)	E4_PARATHYRO	0.02065	0.1001	0.0433	0.0954	0.1027	0.09529	3341	211123
Atopic dermatitis, strict definition	XII Diseases of the skin and subcutaneous tissue (L12_)	ATOPIC_STRICT	0.02066	0.0806	0.0348	0.09535	0.1034	0.09515	5321	213146
Asthma, including avohilmo	X Diseases of the respiratory system (J10_)	J10_ASTHMA_INCLAVO	0.02137	-0.0424	0.0184	0.09535	0.09418	0.09548	22244	196548
Glucosamine medication	Drug purchase endpoints	RX_GLUCOSAMINE	0.02141	0.0577	0.0251	0.09535	0.09973	0.09511	11199	207593
Cardiovascular diseases	IX Diseases of the circulatory system (I9_)	I9_CVD	0.02223	0.0301	0.0131	0.09535	0.09653	0.09413	111108	107684
Disorders of breast	XIV Diseases of the genitourinary system (N14_)	N14_BREAST	0.02238	-0.0634	0.0278	0.09581	0.09084	0.09618	8549	115030
Other disorders of kidney and ureter	XIV Diseases of the genitourinary system (N14_)	N14_KIDUROTH	0.0225	0.1391	0.061	0.09535	0.1061	0.09527	1607	217185
Benign neoplasm of major salivary glands (all cancers excluded)	II Neoplasms from hospital discharges (CD2_)	CD2_BENIGN_SALIVARY_EXALLC	0.02271	-0.1556	0.0683	0.09552	0.08183	0.09562	1298	179859
Other infective otitis externa	VIII Diseases of the ear and mastoid process (H8_)	H8_EXT_INFNAS	0.02329	0.1899	0.0837	0.09534	0.1106	0.09528	857	214100
Diseases of tongue	XI Diseases of the digestive system (K11_)	K11_TONGUE	0.02334	0.1982	0.0874	0.0953	0.1114	0.09524	777	195395
Tongue abnormality	XI Diseases of the digestive system (K11_)	TONGUEABNORMALITY	0.0234	0.1981	0.0874	0.09535	0.1114	0.09529	777	218015
Substance abuse (more controls excluded)	Psychiatric endpoints from Katri Räikkönen	KRA_PSY_SUBSTANCE_EXMORE	0.02408	-0.0594	0.0263	0.09506	0.09681	0.09493	12819	166549
Other general symptoms and signs	XVIII Symptoms, signs and abnormal clinical and laboratory findings, not elsewhere classified (R18_)	R18_OTHER_GENERAL_SYMPTOMS_SIGNS	0.02445	-0.2344	0.1042	0.0952	0.07543	0.09526	544	172999
Diabetic hypoglycemia	Diabetes endpoints	DM_HYPOGLYC	0.02467	0.0942	0.0419	0.09499	0.1025	0.09482	3724	162201
Noninflammatory disorders of female genital tract	XIV Diseases of the genitourinary system (N14_)	N14_FEMALEGENNONINF	0.0247	-0.0338	0.015	0.09581	0.09418	0.0971	54610	68969
Cellulitis	XII Diseases of the skin and subcutaneous tissue (L12_)	L12_CELLULITIS	0.02502	-0.0992	0.0443	0.09528	0.08738	0.0954	3085	208449
Hypertensive heart and/or renal disease (no controls excluded)	IX Diseases of the circulatory system (I9_)	I9_HYPTENSHR_EXNONE	0.02514	0.0858	0.0383	0.09535	0.1031	0.09519	4363	214429
Male infertility	XIV Diseases of the genitourinary system (N14_)	N14_MALEINFERT	0.02537	-0.2079	0.093	0.09508	0.07898	0.09523	680	72799
Mouth breathing	XVIII Symptoms, signs and abnormal clinical and laboratory findings, not elsewhere classified (R18_)	R18_MOUTH_BREAT	0.02559	-0.0657	0.0294	0.09533	0.09086	0.09548	7282	210871
Primary open-angle glaucoma	VII Diseases of the eye and adnexa (H7_)	H7_GLAUCPRIMOPEN	0.02568	-0.088	0.0395	0.09535	0.08798	0.0955	4433	210201
Atrial fibrillation and flutter with reimbursement	IX Diseases of the circulatory system (I9_)	I9_AF_REIMB	0.02582	0.073	0.0327	0.09425	0.09712	0.09399	10516	116926
Dysphagia	XVIII Symptoms, signs and abnormal clinical and laboratory findings, not elsewhere classified (R18_)	R18_DYSPHAGIA	0.02584	-0.0941	0.0422	0.09533	0.08722	0.0955	3497	161968
Other cataract	VII Diseases of the eye and adnexa (H7_)	H7_CATARACTOTHER	0.02687	0.0654	0.0295	0.09535	0.1011	0.09512	7873	189604
Hyperparathyroidism	IV Endocrine, nutritional and metabolic diseases (E4_)	E4_HYPERPARA	0.02701	0.1023	0.0463	0.09539	0.1029	0.09529	2928	211123
Viral infections characterized by skin and mucous membrane lesions	I Certain infectious and parasitic diseases (AB1_)	AB1_VIRAL_SKIN_MUCOUS_MEMBRANE	0.02739	-0.0649	0.0294	0.09535	0.09049	0.09551	6936	211856
Other diseases of arteries and capillaries	IX Diseases of the circulatory system (I9_)	I9_ARTOTH	0.02767	0.1466	0.0666	0.09518	0.1062	0.09511	1357	206541
Atopic dermatitis, strict definition with reimbursement	XII Diseases of the skin and subcutaneous tissue (L12_)	ATOPIC_STRICT_REIMB	0.02791	0.0745	0.0339	0.09532	0.1028	0.0951	5646	198654
Alcohol use disorder, Swedish definition	Alcohol related diseases	AUD_SWEDISH	0.02838	-0.0534	0.0244	0.09535	0.09555	0.09534	12204	206588
Phobic anxiety disorders	V Mental and behavioural disorders (F5_)	F5_PHOBANX	0.02841	-0.1153	0.0526	0.09528	0.08926	0.09535	2200	198110
Diseases of arteries, arterioles and capillaries	IX Diseases of the circulatory system (I9_)	I9_DOAAC	0.02944	0.0521	0.0239	0.09535	0.09934	0.09511	12251	206541
Asthma-related acute respiratory infections	Asthma and related endpoints	ASTHMA_ACUTE_RESPIRATORY_INFECTIONS	0.02964	-0.0656	0.0302	0.0952	0.09133	0.09541	7348	135449
Antepartum haemorrhage, not elsewhere classified	XV Pregnancy, childbirth and the puerperium (O15_)	O15_ANTEPART_HAEM_NAS	0.02964	-0.1576	0.0725	0.09549	0.08279	0.09563	1153	104247
Other diseases of arteries and capillaries (no controls excluded)	IX Diseases of the circulatory system (I9_)	I9_ARTOTH_EXNONE	0.03077	0.1437	0.0665	0.09535	0.1062	0.09528	1357	217435
Antihypertensive medication - note that there are other indications	Drug purchase endpoints	RX_ANTIHYP	0.03161	0.0305	0.0142	0.09535	0.09697	0.09379	107287	111505
Symptoms and signs involving cognition, perception, emotional state and behaviour	XVIII Symptoms, signs and abnormal clinical and laboratory findings, not elsewhere classified (R18_)	R18_SYMPTOMS_SIGNS_INVOLVI_COGNITION_PERCEP_EMOTIONAL_STATE_BEHVI	0.03208	-0.038	0.0177	0.09535	0.0938	0.09553	22409	196383
Chronic sinusitis	X Diseases of the respiratory system (J10_)	J10_CHRONSINUSITIS	0.03296	-0.0595	0.0279	0.09518	0.09181	0.09535	8524	167849
Diabetes, varying definitions	Diabetes endpoints	DIABETES_FG	0.03337	0.0352	0.0165	0.09535	0.09825	0.09477	36219	182573
Benign neoplasm of eye and adnexa	II Neoplasms from hospital discharges (CD2_)	CD2_BENIGN_EYE	0.03386	-0.1492	0.0703	0.09535	0.08326	0.09541	1191	217601
Fracture of foot, except ankle	XIX Injury, poisoning and certain other consequences of external causes (ST19_)	ST19_FRACT_FOOT_ANKLE	0.0352	-0.0873	0.0414	0.09539	0.08808	0.09551	3515	206804
Asthma	X Diseases of the respiratory system (J10_)	J10_ASTHMA	0.03563	-0.0413	0.0197	0.09523	0.09409	0.09541	20629	135449
Diabetes mellitus	IV Endocrine, nutritional and metabolic diseases (E4_)	E4_DIABETES	0.036	0.0349	0.0167	0.09535	0.09824	0.09479	35607	183185
Radial styloid tenosynovitis [de Quervain]	XIII Diseases of the musculoskeletal system and connective tissue (M13_)	M13_DEQUERVAIN	0.03639	0.1826	0.0873	0.09516	0.113	0.09508	768	167641
Disorders of lens	VII Diseases of the eye and adnexa (H7_)	H7_LENS	0.03674	0.0388	0.0186	0.09535	0.09686	0.09512	29188	189604
Primary open-angle glaucoma, strict	VII Diseases of the eye and adnexa (H7_)	H7_GLAUCOMA_POAG	0.03743	-0.0919	0.0442	0.09538	0.088	0.0955	3412	210201
Benign neoplasm of eye and adnexa (all cancers excluded)	II Neoplasms from hospital discharges (CD2_)	CD2_BENIGN_EYE_EXALLC	0.0377	-0.1467	0.0706	0.09556	0.08326	0.09564	1191	179913
Endometriosis	XIV Diseases of the genitourinary system (N14_)	N14_ENDOMETRIOSIS	0.03954	-0.0615	0.0299	0.09653	0.09181	0.0971	8288	68969
Herpesviral [herpes simplex] infections	I Certain infectious and parasitic diseases (AB1_)	AB1_HERPES_SIMPLEX	0.0396	-0.1247	0.0606	0.09543	0.08516	0.09551	1595	211856
Diabetes, insuline treatment (Kela reimbursement) (more controls excluded)	Diabetes endpoints	KELA_DIAB_INSUL_EXMORE	0.03972	0.0372	0.0181	0.09528	0.09844	0.09477	29071	182556
Other diseases of oesophagus	XI Diseases of the digestive system (K11_)	K11_OTHDISOES	0.04021	-0.1304	0.0636	0.09518	0.08291	0.09528	1503	189695
Juvenile arthritis (FINNGEN)	Rheuma endpoints	JUVEN_ARTHR	0.04149	0.1773	0.087	0.09481	0.11	0.09475	788	172834
Asthma-related infections	Asthma and related endpoints	ASTHMA_INFECTIONS	0.0429	-0.0533	0.0263	0.09522	0.09271	0.09541	10095	135449
Gout	XIII Diseases of the musculoskeletal system and connective tissue (M13_)	M13_GOUT	0.04315	0.087	0.043	0.09495	0.1022	0.09478	3576	147221
Manic episode	V Mental and behavioural disorders (F5_)	F5_MANIA	0.04371	-0.1949	0.0966	0.09497	0.08329	0.09501	631	192220
Use of antiglaucoma preparations and miotics	VII Diseases of the eye and adnexa (H7_)	H7_GLAUCOMAMEDICATION	0.0446	-0.1423	0.0709	0.09542	0.08193	0.0955	1227	210201
Unspecified abortion	XV Pregnancy, childbirth and the puerperium (O15_)	O15_ABORT_UNS	0.04504	-0.1706	0.0851	0.09543	0.08075	0.09556	819	89340
Disorders of lacrimal system	VII Diseases of the eye and adnexa (H7_)	H7_LACRIMALSYSTEM	0.04596	0.063	0.0316	0.09536	0.1021	0.09515	6177	203231
Other symptoms and signs involving cognitive functions and awareness	XVIII Symptoms, signs and abnormal clinical and laboratory findings, not elsewhere classified (R18_)	R18_OTHER_SYMPTOMS_SIGNS_INVOLVI_COGNITIVE_FUNCTIONS_AWARE	0.04603	-0.0588	0.0295	0.09545	0.09328	0.09553	7142	196383
Female genital prolapse	XIV Diseases of the genitourinary system (N14_)	N14_FEMGENPROL	0.0466	-0.0601	0.0302	0.09663	0.09308	0.0971	9092	68969
severe traumatic brain injury, does not include concussion	Neurological endpoints	TRAUMBRAIN_NONCONCUS	0.04666	-0.0865	0.0435	0.09535	0.08953	0.09543	3193	215599
Diabetes, insuline treatment (Kela reimbursement)	Diabetes endpoints	KELA_DIAB_INSUL	0.04669	0.0356	0.0179	0.09535	0.09844	0.09488	29071	189721
Heart failure,strict (no controls excluded)	IX Diseases of the circulatory system (I9_)	I9_HEARTFAIL_EXNONE	0.04818	0.0476	0.0241	0.09535	0.09928	0.0951	13087	205705
Asthma (mode)	Interstitial lung disease endpoints	ASTHMA_MODE	0.04894	-0.0394	0.02	0.09528	0.09429	0.09542	19573	135813
Mixed hyperlipidaemia	IV Endocrine, nutritional and metabolic diseases (E4_)	E4_HYPERLIPMIX	0.04917	0.2136	0.1086	0.09516	0.1103	0.09512	513	197259
Acute appendicitis, no complications	XI Diseases of the digestive system (K11_)	APPENDACUT_NOCOMPLIC	0.04987	-0.0461	0.0235	0.09535	0.09242	0.09552	11899	201886
Asthma (more controls excluded)	X Diseases of the respiratory system (J10_)	J10_ASTHMA_EXMORE	0.05118	-0.0385	0.0198	0.09506	0.09409	0.09521	20629	131051
Presence of other devices	XXI Factors influencing health status and contact with health services (Z21_)	Z21_PRESENCE_OTH_DEVICES	0.05145	-0.0917	0.0471	0.09537	0.08493	0.09552	2937	195047
All-cause Heart Failure	IX Diseases of the circulatory system (I9_)	I9_HEARTFAIL_ALLCAUSE	0.05268	0.0368	0.019	0.09535	0.09795	0.09504	23397	194811
Cardiac murmurs and other cardiac sounds	XVIII Symptoms, signs and abnormal clinical and laboratory findings, not elsewhere classified (R18_)	R18_CARDIAC_MURMU_OTHER_CARDIAC_SOUNDS	0.05321	0.126	0.0652	0.09542	0.1076	0.09532	1382	163123
Malignant neoplasm of breast, HER-negative	II Neoplasms, from cancer register (ICD-O-3)	C3_BREAST_HERNEG	0.05391	-0.0884	0.0459	0.09585	0.08674	0.0961	3092	115947
Other disorders of veins	IX Diseases of the circulatory system (I9_)	I9_VEINSOTH	0.05444	0.0645	0.0335	0.09481	0.09888	0.09468	6073	190028
Viral infections of the central nervous system	I Certain infectious and parasitic diseases (AB1_)	AB1_VIRAL_CNS	0.05522	-0.1375	0.0717	0.09535	0.08432	0.09541	1155	217637
Other aneurysm	IX Diseases of the circulatory system (I9_)	I9_OTHANEUR	0.05557	0.1864	0.0973	0.09516	0.1102	0.09511	631	206541
Paroxysmal tachycardia	IX Diseases of the circulatory system (I9_)	I9_PAROXTAC	0.05567	0.0715	0.0373	0.09425	0.1004	0.09399	4787	116926
Other functional intestinal disroders	XI Diseases of the digestive system (K11_)	K11_OTHFUNC	0.05579	-0.0558	0.0292	0.09507	0.08977	0.09529	7495	182423
Congenital malformations of genital organs	XVII Congenital malformations, deformations and chromosomal abnormalities (Q17)	Q17_CONGEN_MALFO_GENITAL_ORGANS	0.0571	-0.1239	0.0651	0.09535	0.0838	0.09542	1422	217370
Hypertrophic disorders of skin	XII Diseases of the skin and subcutaneous tissue (L12_)	L12_HYPERTROPHICSKIN	0.05844	-0.1594	0.0842	0.09547	0.08352	0.09552	814	207482
Postprocedural disorders of nervous system	VI Diseases of the nervous system (G6_)	G6_POSTOPNEURO	0.05895	0.1418	0.0751	0.09547	0.1095	0.0954	1040	205799
Senile cataract	VII Diseases of the eye and adnexa (H7_)	H7_CATARACTSENILE	0.05903	0.0373	0.0198	0.09529	0.09651	0.09512	26758	189604
Asthma, hospital admissions , main diagnosis only	Asthma and related endpoints	ASTHMA_HOSPITAL_MAIN	0.05927	-0.0382	0.0203	0.09535	0.09428	0.09544	17433	201359
Diseases of the eye and adnexa	VII Diseases of the eye and adnexa (H7_)	H7_EYE	0.05967	0.0222	0.0118	0.09535	0.09654	0.09471	75836	142956
Heart failure,strict	IX Diseases of the circulatory system (I9_)	I9_HEARTFAIL	0.06024	0.0459	0.0244	0.09532	0.09928	0.09505	13087	195091
Episodal and paroxysmal disorders	VI Diseases of the nervous system (G6_)	G6_EPIPAROX	0.06143	-0.0262	0.014	0.09535	0.09447	0.09556	42685	176107
Other specified and unspecified personality disorders	V Mental and behavioural disorders (F5_)	F5_OTHPER	0.06175	-0.1024	0.0548	0.09528	0.09108	0.09532	2000	212179
Adjustment and management of implanted device	XXI Factors influencing health status and contact with health services (Z21_)	Z21_ADJUS_MANAG_IMPLANTNTED_DEVICE	0.06207	0.1067	0.0572	0.09568	0.09898	0.09565	1984	193570
Gout, FINNGEN	Rheuma endpoints	GOUT	0.06234	0.0789	0.0423	0.09525	0.1022	0.09512	3576	203546
Other aneurysm (no controls excluded)	IX Diseases of the circulatory system (I9_)	I9_OTHANEUR_EXNONE	0.06264	0.1809	0.0972	0.09535	0.1102	0.09531	631	218161
Malignant neoplasm of breast, HER-negative (all cancers excluded)	II Neoplasms, from cancer register (ICD-O-3)	C3_BREAST_HERNEG_EXALLC	0.06277	-0.0865	0.0465	0.09598	0.08674	0.09627	3092	99267
Other noninflammatory disorders of uterus, except cervix	XIV Diseases of the genitourinary system (N14_)	N14_OTHNONINFUTER	0.06311	-0.0686	0.0369	0.09666	0.0909	0.0971	5280	68969
Bulimia nervosa (incl. atypical)	V Mental and behavioural disorders (F5_)	F5_BULIMIA	0.06394	0.1908	0.103	0.09537	0.1135	0.09532	547	213826
Other disorders of skin and subcutaneous tissue	XII Diseases of the skin and subcutaneous tissue (L12_)	L12_OTHERSKINSUBCUTIS	0.06563	-0.044	0.0239	0.09535	0.0922	0.09552	11310	207482
Schizotypal disorder	V Mental and behavioural disorders (F5_)	F5_SCHIZOTYP	0.0678	0.1835	0.1005	0.09512	0.1175	0.09505	668	208674
Heart failure and bmi 25plus	Cardiometabolic endpoints	I9_HEARTFAIL_AND_OVERWEIGHT	0.06854	0.0345	0.0189	0.09535	0.0978	0.09505	23701	195091
Heart failure, not strict	IX Diseases of the circulatory system (I9_)	I9_HEARTFAIL_NS	0.06854	0.0345	0.0189	0.09535	0.0978	0.09505	23701	195091
Other noninflammatory disorders of cervix uteri	XIV Diseases of the genitourinary system (N14_)	N14_OTHNONINFCERVIX	0.06952	-0.1578	0.087	0.09694	0.08322	0.0971	795	68969
Glaucoma	VII Diseases of the eye and adnexa (H7_)	H7_GLAUCOMA	0.07017	-0.0519	0.0287	0.09535	0.09162	0.0955	8591	210201
Syncope and collapse	XVIII Symptoms, signs and abnormal clinical and laboratory findings, not elsewhere classified (R18_)	R18_SYNCO_COLLAP	0.07021	-0.0513	0.0283	0.09509	0.09135	0.09526	8140	172999
Female infertility, tubal origin	XIV Diseases of the genitourinary system (N14_)	N14_FITUB	0.07216	-0.1586	0.0882	0.0958	0.08122	0.0959	773	117098
Alcohol related diseases and deaths, all endoints	Alcohol related diseases	ALCOHOL_RELATED	0.0724	-0.042	0.0234	0.09535	0.09633	0.09528	13361	205431
Prolapse and hernia of ovary and fallopian tube	XIV Diseases of the genitourinary system (N14_)	N14_PROHERNOV	0.07304	0.1627	0.0908	0.09725	0.1112	0.0971	759	68969
Melanocytic naevi	II Neoplasms from hospital discharges (CD2_)	CD2_BENIGN_MELANOCYTIC	0.07427	-0.0691	0.0387	0.09535	0.0902	0.09545	4035	214757
Asthma (only as main-diagnosis)	X Diseases of the respiratory system (J10_)	J10_ASTHMA_MAIN	0.07437	-0.0374	0.0209	0.09528	0.09431	0.09541	17438	135449
Episcleritis	VII Diseases of the eye and adnexa (H7_)	H7_EPISCLERITIS	0.07543	-0.1667	0.0937	0.09539	0.08204	0.09543	660	209287
Foreign body in respiratory tract	XIX Injury, poisoning and certain other consequences of external causes (ST19_)	ST19_FOREI_BODY_RESPI_TRACT	0.0763	-0.1609	0.0908	0.09531	0.08101	0.09536	715	214793
Injuries to the abdomen, lower back, lumbar spine and pelvis	XIX Injury, poisoning and certain other consequences of external causes (ST19_)	ST19_INJURI_ABDOMEN_LOWER_BACK_LUMBAR_SPINE_PELVIS	0.07639	-0.0568	0.032	0.09535	0.09129	0.09546	5953	212839
Alcohol withdrawal state with deliriumÊ	V Mental and behavioural disorders (F5_)	ALCODELIRIUM	0.07768	-0.1217	0.069	0.09535	0.09028	0.09538	1210	217582
Specific personality disorders	V Mental and behavioural disorders (F5_)	F5_PERSONALITY	0.07811	-0.0623	0.0354	0.09531	0.09506	0.09532	5409	212179
Primary_lymphoid and hematopoietic malignant neoplasms (all cancers excluded)	II Neoplasms from hospital discharges (CD2_)	CD2_PRIMARY_LYMPHOID_HEMATOPOIETIC_EXALLC	0.07954	0.074	0.0422	0.09561	0.09931	0.09554	3537	180756
Other degenerative diseases of the nervous system	Comorbidities of Gastrointestinal endpoints	NEURODEGOTH	0.08102	-0.0701	0.0402	0.09522	0.09263	0.09531	4576	136576
Ovarian cyst	XIV Diseases of the genitourinary system (N14_)	N14_OVARYCYST	0.08109	-0.0451	0.0259	0.09667	0.09396	0.0971	10848	68969
All anxiety disorders	V Mental and behavioural disorders (F5_)	F5_ALLANXIOUS	0.08177	-0.0416	0.0239	0.09531	0.0946	0.09535	12513	198110
Other benign neoplasms of connective and other soft tissue	II Neoplasms from hospital discharges (CD2_)	CD2_BENIGN_CONNECTIVE_SOFT	0.08204	-0.1087	0.0625	0.09535	0.08746	0.0954	1497	217295
Scleritis and episcleritis	VII Diseases of the eye and adnexa (H7_)	H7_SCLERITISEPISCLERITIS	0.08233	-0.1525	0.0878	0.09538	0.0832	0.09543	753	209287
Malaise and fatigue	XVIII Symptoms, signs and abnormal clinical and laboratory findings, not elsewhere classified (R18_)	R18_MALAI_FATIG	0.08276	-0.051	0.0294	0.09514	0.09221	0.09526	7363	172999
Other CVD	IX Diseases of the circulatory system (I9_)	I9_OTH	0.08287	-0.0883	0.0509	0.09535	0.08783	0.09543	2329	216463
Pleural plaque	X Diseases of the respiratory system (J10_)	J10_PLEURPLAGUE	0.08354	-0.1215	0.0702	0.09528	0.08308	0.09536	1287	212037
Chronic gastritis	XI Diseases of the digestive system (K11_)	K11_CHRONGASTR	0.0838	0.0608	0.0352	0.09537	0.09858	0.09528	5213	189695
Other/unspecified enthesopathies of lower limb, excluding foot	XIII Diseases of the musculoskeletal system and connective tissue (M13_)	M13_ENTESOPATHYLOWNAS	0.08421	-0.1315	0.0762	0.0946	0.08463	0.09466	1008	164682
Chron's disease NAS	Gastrointestinal endpoints	CHRONNAS	0.08497	0.1334	0.0774	0.09532	0.1052	0.09527	1021	210300
Diabetes-related co-morbidities/complications (more controls excluded)	IV Endocrine, nutritional and metabolic diseases (E4_)	DM_COMORB_EXMORE	0.08534	0.0255	0.0148	0.09516	0.09687	0.0945	56591	147163
Benign neoplasm: Connective and other soft tissue of upper limb, including shoulder	II Neoplasms from hospital discharges (CD2_)	CD2_BENIGN_CONNSOFT_UPPERLIMB	0.08545	-0.1676	0.0975	0.09535	0.0858	0.09537	595	218197
AlzheimerÕs disease (Early onset) (more controls excluded)	Neurological endpoints	AD_EO_EXMORE	0.08578	-0.1747	0.1017	0.09474	0.08277	0.0948	587	111471
Melanocytic naevi (all cancers excluded)	II Neoplasms from hospital discharges (CD2_)	CD2_BENIGN_MELANOCYTIC_EXALLC	0.08807	-0.0665	0.039	0.09549	0.0902	0.09561	4035	178083
Other benign neoplasms of connective and other soft tissue (all cancers excluded)	II Neoplasms from hospital discharges (CD2_)	CD2_BENIGN_CONNECTIVE_SOFT_EXALLC	0.08914	-0.1065	0.0627	0.09553	0.08746	0.0956	1497	179615
Diabetes, several complications	Diabetes endpoints	DM_SEVERAL_COMPLICATIONS	0.08929	0.0572	0.0336	0.09493	0.09769	0.09482	6521	162201
Meniscus derangement	XIII Diseases of the musculoskeletal system and connective tissue (M13_)	M13_MENISCUSDERANGEMENTS	0.08967	0.0396	0.0233	0.09506	0.09814	0.09478	13568	147221
Diseases of the musculoskeletal system and connective tissue	XIII Diseases of the musculoskeletal system and connective tissue (M13_)	M13_MUSCULOSKELETAL	0.09002	0.0204	0.012	0.09535	0.09663	0.0939	115768	103024
Oher diseases of blood and blood-forming organs	III Diseases of the blood and blood-forming organs and certain disorders involving the immune mechanism (D3_)	D3_OTHERBLOOD	0.09056	0.1519	0.0897	0.09534	0.1075	0.0953	739	215755
Other disorders of lacrimal gland	VII Diseases of the eye and adnexa (H7_)	H7_LACRIGLAND	0.09093	0.0615	0.0364	0.09531	0.1024	0.09515	4603	203231
Benign neoplasm: Connective and other soft tissue of upper limb, including shoulder (all cancers excluded)	II Neoplasms from hospital discharges (CD2_)	CD2_BENIGN_CONNSOFT_UPPERLIMB_EXALLC	0.09098	-0.1654	0.0979	0.09553	0.0858	0.09556	595	180280
Neurological diseases	VI Diseases of the nervous system (G6_)	G6_NEURO	0.09129	-0.0205	0.0121	0.09535	0.09498	0.09553	70240	148552
Peritonsillar abscess	X Diseases of the respiratory system (J10_)	J10_PERITONSABSC	0.0915	0.0663	0.0393	0.09552	0.1024	0.09535	4040	167849
Other disorders of breast	XIV Diseases of the genitourinary system (N14_)	N14_BREASTDISOTH	0.09244	-0.103	0.0612	0.09605	0.08717	0.09618	1574	115030
Dry age-related macular degeneration (includes geographic atrophy)	VII Diseases of the eye and adnexa (H7_)	DRY_AMD	0.09313	0.0869	0.0517	0.09549	0.1009	0.09543	2469	206221
Other viral diseases, not elsewhere classified	I Certain infectious and parasitic diseases (AB1_)	AB1_VIRAL_NOS	0.0939	-0.0739	0.0441	0.09536	0.08942	0.09545	3043	213666
Peripheral artery disease	IX Diseases of the circulatory system (I9_)	I9_PAD	0.09409	0.0524	0.0313	0.09527	0.09976	0.09511	7098	206541
Complications following abortion and ectopic and molar pregnancy	XV Pregnancy, childbirth and the puerperium (O15_)	O15_COMPLIC_ABORT_ECTOP_MOLAR	0.09489	-0.1633	0.0978	0.09546	0.08069	0.09556	627	89340
Hyperlipidaemia, other/unspecified	IV Endocrine, nutritional and metabolic diseases (E4_)	E4_HYPERLIPNAS	0.09546	0.0632	0.0379	0.09518	0.09795	0.09512	4535	197259
Otherdisorders of bone	XIII Diseases of the musculoskeletal system and connective tissue (M13_)	M13_OTHERBONE	0.0966	-0.0698	0.042	0.09535	0.08877	0.09545	3457	209575
Chronic periodontitis	XI Diseases of the digestive system (K11_)	K11_PERIODON_CHRON	0.09667	0.0743	0.0447	0.09531	0.09995	0.09524	3046	195395
Other orthopaedic follow-up care	XXI Factors influencing health status and contact with health services (Z21_)	Z21_OTHER_ORTHOPA_FOLLOW__CARE	0.0967	-0.1315	0.0792	0.0956	0.08557	0.09565	931	193570
Certain disorders involving the immune mechanism	III Diseases of the blood and blood-forming organs and certain disorders involving the immune mechanism (D3_)	D3_IMMUNEMECHANISM	0.09768	0.0746	0.0451	0.09535	0.09996	0.09528	3080	215712
Rash and other nonspecific skin eruption	XVIII Symptoms, signs and abnormal clinical and laboratory findings, not elsewhere classified (R18_)	R18_RASH_OTHER_NONSPECIFIC_SKIN_ERUPT	0.09768	-0.1021	0.0616	0.09541	0.0879	0.09547	1540	207548
Primary_lymphoid and hematopoietic malignant neoplasms	II Neoplasms from hospital discharges (CD2_)	CD2_PRIMARY_LYMPHOID_HEMATOPOIETIC	0.09864	0.0691	0.0419	0.09535	0.09931	0.09528	3537	215255
Appendicitis, broad definition	XI Diseases of the digestive system (K11_)	APPENDICITIS_BROAD	0.09908	-0.0333	0.0202	0.09534	0.09323	0.09552	16766	201886
Paralytic strabismus	VII Diseases of the eye and adnexa (H7_)	H7_PARASTRAB	0.09914	0.1332	0.0808	0.09535	0.1054	0.09531	918	210931
Asthma (only as main-diagnosis) (more controls excluded)	X Diseases of the respiratory system (J10_)	J10_ASTHMA_MAIN_EXMORE	0.09951	-0.0346	0.021	0.09511	0.09431	0.09521	17438	131051
Separation of retinal layers (serosa)	VII Diseases of the eye and adnexa (H7_)	H7_RETINASEPAR	0.1009	-0.1747	0.1065	0.09526	0.08094	0.0953	522	203018
Medical treatment for female infertility	Drug purchase endpoints	RX_INFERTILITY	0.1023	-0.078	0.0477	0.09581	0.08862	0.09597	2706	120873
Hypothyroidism, levothyroxin purchases	Drug purchase endpoints	HYPOTHY_LEVOTHY	0.1038	0.0381	0.0235	0.09407	0.09577	0.09333	26064	59912
Hypothyroidism and >3 levothyroxin purchases	IV Endocrine, nutritional and metabolic diseases (E4_)	HYPOTHY_PURCHASE	0.1038	0.0381	0.0235	0.09407	0.09577	0.09333	26064	59912
Melanocytic naevi of trunk	II Neoplasms from hospital discharges (CD2_)	CD2_BENIGN_MELANOCYTIC_TRUNK	0.1043	-0.1042	0.0641	0.09535	0.08655	0.09541	1464	217328
Haemangioma, any site	II Neoplasms from hospital discharges (CD2_)	CD2_BENIGN_HEMANGIOMA	0.1054	-0.1161	0.0717	0.09535	0.08536	0.0954	1144	217648
Rheumatism, unspecified	XIII Diseases of the musculoskeletal system and connective tissue (M13_)	M13_RHEUMATISM	0.1079	-0.079	0.0491	0.09501	0.09024	0.09508	2550	167641
Mental and behavioural disorders due to alcohol, excluding acute intoxication	Alcohol related diseases	ALCOHOLMENTAL	0.1083	-0.0433	0.027	0.09535	0.09673	0.09528	9672	209120
Cyst of Bartholin Gland	XIV Diseases of the genitourinary system (N14_)	N14_BARTHOCYS	0.1085	-0.1642	0.1023	0.09602	0.08188	0.09609	571	111858
Diseases of appendix	XI Diseases of the digestive system (K11_)	K11_APPENDIX	0.1104	-0.0321	0.0201	0.09535	0.09332	0.09552	16906	201886
Other disorders of veins (no controls excluded)	IX Diseases of the circulatory system (I9_)	I9_VEINSOTH_EXNONE	0.1106	0.0527	0.033	0.09535	0.09888	0.09525	6073	212719
Melanocytic naevi of trunk (all cancers excluded)	II Neoplasms from hospital discharges (CD2_)	CD2_BENIGN_MELANOCYTIC_TRUNK_EXALLC	0.1107	-0.1027	0.0644	0.09551	0.08655	0.09559	1464	179849
Ischemic heart diseases	IX Diseases of the circulatory system (I9_)	I9_ISCHHEART	0.1108	0.0299	0.0188	0.09535	0.09809	0.0949	30952	187840
Glaucoma, exfoliation	VII Diseases of the eye and adnexa (H7_)	H7_GLAUCOMA_XFG	0.1109	-0.1041	0.0653	0.09544	0.08629	0.0955	1515	210201
Care involving use of rehabilitation procedures	XXI Factors influencing health status and contact with health services (Z21_)	Z21_CARE_INVOLVI_USE_REHAB_PROCED	0.111	-0.0376	0.0236	0.09543	0.09195	0.09565	12172	193570
Alcohol related diseases, tilastokeskus definition	Alcohol related diseases	OFFICIAL_TILASTOKESKUS	0.1111	-0.0383	0.024	0.09535	0.09674	0.09526	12484	206308
Asthma-related pneumonia or sepsis	Asthma and related endpoints	ASTHMA_PNEUMONIA_AND_SEPSIS	0.1114	-0.0544	0.0342	0.09533	0.09332	0.09541	5545	135449
Haemangioma, any site (all cancers excluded)	II Neoplasms from hospital discharges (CD2_)	CD2_BENIGN_HEMANGIOMA_EXALLC	0.1114	-0.1144	0.0719	0.09551	0.08536	0.09558	1144	179883
Peripheral artery disease (no controls excluded)	IX Diseases of the circulatory system (I9_)	I9_PAD_EXNONE	0.1114	0.0497	0.0312	0.09535	0.09976	0.0952	7098	211694
Diseases of inner ear	VIII Diseases of the ear and mastoid process (H8_)	H8_INNER	0.1117	-0.0423	0.0266	0.09535	0.0916	0.09551	9210	209582
Benign neoplasm: Caecum	II Neoplasms from hospital discharges (CD2_)	CD2_BENIGN_CAECUM	0.1122	-0.1237	0.0779	0.09535	0.08455	0.0954	988	217804
Diseases of salivary glands	XI Diseases of the digestive system (K11_)	K11_SALIVARY	0.113	0.0687	0.0434	0.09535	0.1023	0.09524	3160	195395
Arthropod-borne viral fevers and viral haemorrhagic fevers	I Certain infectious and parasitic diseases (AB1_)	AB1_ARTHROPOD	0.1131	-0.0995	0.0628	0.09535	0.08981	0.09539	1450	217342
Peripheral atherosclerosis	Comorbidities of Diabetes	DM_PERIPHATHERO	0.1133	0.0547	0.0345	0.09501	0.09979	0.09482	6631	162201
Pregnancy examination and test	XXI Factors influencing health status and contact with health services (Z21_)	Z21_PREGNAC_EXAM_TEST	0.1148	-0.0597	0.0378	0.09564	0.09214	0.09584	5127	90131
Thyrotoxicosis, other and/or unspecified	IV Endocrine, nutritional and metabolic diseases (E4_)	E4_THYTOXNAS	0.1156	-0.0718	0.0456	0.09525	0.08794	0.09537	3115	187684
Alzheimer disease (more controls excluded)	VI Diseases of the nervous system (G6_)	G6_ALZHEIMER_EXMORE	0.1157	-0.0728	0.0463	0.09471	0.0921	0.0948	3899	111471
Sequelae of injuries of upper limb	XIX Injury, poisoning and certain other consequences of external causes (ST19_)	ST19_SEQUEL_INJURI_UPPER_LIMB	0.1158	0.1012	0.0643	0.09532	0.1043	0.09526	1431	214859
Salphingitis and oophoritis	XIV Diseases of the genitourinary system (N14_)	N14_SALPHOOPH	0.1167	-0.0673	0.0429	0.09596	0.09149	0.09609	3292	111858
Seborrhoeic dermatitis	XII Diseases of the skin and subcutaneous tissue (L12_)	L12_SEBORRHOEIC	0.1194	-0.107	0.0687	0.09505	0.08649	0.09511	1253	198740
Other inflammation of vagina/vulva	XIV Diseases of the genitourinary system (N14_)	N14_OTHINFVAGVULV	0.1198	-0.167	0.1074	0.09602	0.08202	0.09609	513	111858
Disorders of lipoprotein metabolism and other lipidaemias	IV Endocrine, nutritional and metabolic diseases (E4_)	E4_LIPOPROT	0.1203	0.0352	0.0227	0.0953	0.09787	0.09512	14010	197259
Congenital malformations of heart and great arteries	Cardiometabolic endpoints	CONGEN_HEART_ARTER	0.1206	0.0849	0.0547	0.09535	0.1035	0.09527	1994	216798
Abnormal involuntary movements	XVIII Symptoms, signs and abnormal clinical and laboratory findings, not elsewhere classified (R18_)	R18_ABNORMAL_INVOLU_MOVEM	0.1209	0.0883	0.0569	0.09537	0.1052	0.09528	1817	209369
Asthma-related pneumonia	Asthma and related endpoints	ASTHMA_PNEUMONIA	0.1226	-0.0529	0.0342	0.09533	0.09345	0.09541	5532	135449
Psoriasis vulgaris	XII Diseases of the skin and subcutaneous tissue (L12_)	L12_PSORI_VULG	0.1232	-0.0735	0.0477	0.09531	0.0886	0.0954	2802	212242
Alcohol use disorder, ICD-based	V Mental and behavioural disorders (F5_)	AUD	0.1236	-0.0431	0.028	0.09535	0.09694	0.09528	8866	209926
Other viral diseases	I Certain infectious and parasitic diseases (AB1_)	AB1_OTHER_VIRAL	0.124	-0.0528	0.0343	0.09535	0.09115	0.09545	5126	213666
Excessive vomiting in pregnancy	XV Pregnancy, childbirth and the puerperium (O15_)	O15_EXCESS_VOMIT_PREG	0.124	0.1107	0.0719	0.09569	0.1057	0.09559	1148	110330
Synovial cyst of popliteal space [Baker]	XIII Diseases of the musculoskeletal system and connective tissue (M13_)	M13_BAKERCYST	0.1246	-0.12	0.0781	0.09501	0.0837	0.09508	988	167641
Cardiac arrhytmias	Comorbidities of COPD	CARDIAC_ARRHYTM	0.1247	0.0281	0.0183	0.09504	0.09702	0.09458	32416	139739
Second line medication for Crohns disease	Drug purchase endpoints	RX_CROHN_2NDLINE	0.1247	0.0401	0.0261	0.09535	0.09965	0.09515	9669	209123
Parkinson's disease, strict definition (more controls excluded)	Neurological endpoints	PDSTRICT_EXMORE	0.1251	-0.0904	0.0589	0.09475	0.0912	0.0948	1843	111621
Lesion of sciatic nerve	VI Diseases of the nervous system (G6_)	G6_SCIALE	0.1252	-0.1304	0.0851	0.09525	0.08898	0.09528	781	195047
Myeloproliferative diseases	Other, not yet classified endpoints (same as #MISC)	MYELOPROF	0.1253	0.1267	0.0826	0.09535	0.1045	0.09531	890	217902
Atherosclerosis, excluding cerebral, coronary and PAD	IX Diseases of the circulatory system (I9_)	I9_ATHSCLE	0.1255	0.0499	0.0326	0.09525	0.09968	0.09511	6599	206541
Placenta praevia	XV Pregnancy, childbirth and the puerperium (O15_)	O15_PLAC_PRAEVIA	0.1259	-0.1527	0.0998	0.09556	0.08321	0.09563	596	104247
Malignant neoplasm of pancreas (all cancers excluded)	II Neoplasms, from cancer register (ICD-O-3)	C3_PANCREAS_EXALLC	0.126	0.1519	0.0993	0.09562	0.1084	0.09558	605	174006
Hypothyroidism (congenital or acquired)	Demonstration endpoints	HYPOTHYROIDISM	0.1267	0.0356	0.0233	0.09401	0.09556	0.09333	26342	59827
Other and unspecified tonssillitis	X Diseases of the respiratory system (J10_)	J10_TONSILLITIS	0.127	0.0462	0.0303	0.09546	0.09962	0.0953	7113	182945
Cirrhosis, broad definition used in the article https://doi.org/10.1101/594523	Gastrointestinal endpoints	CIRRHOSIS_BROAD	0.1272	-0.0843	0.0553	0.09535	0.09048	0.09539	1931	216861
Asthma, unspecified (mode)	Asthma and related endpoints	ASTHMA_NAS	0.1275	-0.0412	0.027	0.09528	0.0934	0.09541	9443	135449
Conductive hearing loss, unspecified	VIII Diseases of the ear and mastoid process (H8_)	H8_HL_CON_NAS	0.1288	0.1052	0.0693	0.09543	0.1028	0.09538	1255	196592
Coxarthrosis [arthrosis of hip](FG)	Rheuma endpoints	COX_ARTHROSIS	0.1293	0.0405	0.0267	0.09486	0.09669	0.09475	10709	172834
Sleep disorders (combined)	Neurological endpoints	SLEEP	0.1309	-0.0299	0.0198	0.09534	0.09286	0.09558	19155	197545
Metabolic disorders	IV Endocrine, nutritional and metabolic diseases (E4_)	E4_METABOLIA	0.1316	0.0277	0.0184	0.09535	0.09744	0.09512	21533	197259
Symptoms and signs involving the skin and subcutaneous tissue	XVIII Symptoms, signs and abnormal clinical and laboratory findings, not elsewhere classified (R18_)	R18_SYMPTOMS_SIGNS_INVOLVI_SKIN_SUBCU_TISSUE	0.1323	-0.0357	0.0237	0.09535	0.09311	0.09547	11244	207548
Acute nasopharyngitis(common cold)	X Diseases of the respiratory system (J10_)	J10_COLD	0.1341	-0.0763	0.0509	0.09526	0.09224	0.0953	2253	182945
AlzheimerÕs disease (Early onset)	Neurological endpoints	AD_EO	0.1344	-0.1508	0.1008	0.09537	0.08277	0.09541	587	214885
Myeloproliferative diseases (CML excluded)	Other, not yet classified endpoints (same as #MISC)	MYELOPROF_NONCML	0.1353	0.1319	0.0883	0.09535	0.1052	0.09531	779	217902
Panniculitis affecting regions of neck and back	XIII Diseases of the musculoskeletal system and connective tissue (M13_)	M13_PANNICULITIS	0.1355	-0.1475	0.0988	0.09462	0.08291	0.09466	610	164682
Benign neoplasm: Caecum (all cancers excluded)	II Neoplasms from hospital discharges (CD2_)	CD2_BENIGN_CAECUM_EXALLC	0.1362	-0.117	0.0785	0.09548	0.08455	0.09554	988	180144
Atherosclerosis, excluding cerebral, coronary and PAD (no controls excluded)	IX Diseases of the circulatory system (I9_)	I9_ATHSCLE_EXNONE	0.1367	0.0484	0.0325	0.09535	0.09968	0.09521	6599	212193
Injury of unspecified body region	XIX Injury, poisoning and certain other consequences of external causes (ST19_)	ST19_INJURY_UNSPE_BODY_REGION	0.1372	-0.133	0.0895	0.09535	0.0818	0.09539	758	217755
Corneal ulcer	VII Diseases of the eye and adnexa (H7_)	H7_CORNULCER	0.1375	-0.0708	0.0477	0.09536	0.09025	0.09543	2600	209287
Mental and behavioural disorders due to use of other stimulants, including caffeine	V Mental and behavioural disorders (F5_)	F5_STIMUL	0.1385	-0.152	0.1026	0.09532	0.08582	0.09534	571	214999
Sarcoidosis	III Diseases of the blood and blood-forming organs and certain disorders involving the immune mechanism (D3_)	D3_SARCOIDOSIS	0.1388	0.0821	0.0555	0.09533	0.1003	0.09528	2046	215712
Crohn's disease of small interstine	Gastrointestinal endpoints	CHRONSMALL	0.1399	0.1166	0.079	0.09531	0.104	0.09527	968	210300
Premature rupture of membranes	XV Pregnancy, childbirth and the puerperium (O15_)	O15_MEMBR_PREMAT_RUPT	0.1412	0.0667	0.0453	0.09579	0.1013	0.09563	3011	104247
Fracture of lower leg, including ankle	XIX Injury, poisoning and certain other consequences of external causes (ST19_)	ST19_FRACT_LOWER_LEG_INCLU_ANKLE	0.1412	0.0364	0.0247	0.09539	0.09911	0.09519	10489	191178
Benign neoplasm: Other and unspecified parts of mouth (all cancers excluded)	II Neoplasms from hospital discharges (CD2_)	CD2_BENIGN_MOUTH_NOS_EXALLC	0.1417	0.1572	0.107	0.09554	0.1099	0.0955	509	180374
Corns and callosities	XII Diseases of the skin and subcutaneous tissue (L12_)	L12_CORNSANDCALLOS	0.1418	-0.1087	0.074	0.09548	0.08833	0.09552	1065	207482
Acute sinusitis	X Diseases of the respiratory system (J10_)	J10_SINUSITIS	0.1421	-0.0359	0.0244	0.09518	0.09331	0.0953	10916	182945
Panic disorder	V Mental and behavioural disorders (F5_)	F5_PANIC	0.1424	-0.0739	0.0503	0.0953	0.09119	0.09535	2376	198110
Other juvenile arthritis	XIII Diseases of the musculoskeletal system and connective tissue (M13_)	M13_JUVEARTH	0.1428	0.1398	0.0954	0.09483	0.1069	0.09478	657	147221
Coronary atherosclerosis	IX Diseases of the circulatory system (I9_)	I9_CORATHER	0.1437	0.0311	0.0213	0.09529	0.09845	0.0949	23363	187840
Acute laryngitis and tracheitis	X Diseases of the respiratory system (J10_)	J10_LARYNGITIS	0.1441	-0.0773	0.0529	0.09521	0.08811	0.0953	2194	182945
Malignant neoplasm of pancreas	II Neoplasms, from cancer register (ICD-O-3)	C3_PANCREAS	0.1442	0.1444	0.0989	0.09535	0.1084	0.09531	605	218187
Chronic kidney disease	XIV Diseases of the genitourinary system (N14_)	N14_CHRONKIDNEYDIS	0.1442	0.0597	0.0409	0.09535	0.09713	0.09531	3902	212841
Pyogenic arthritis	XIII Diseases of the musculoskeletal system and connective tissue (M13_)	M13_PYOGARTH	0.1451	-0.1079	0.074	0.09471	0.08549	0.09478	1086	147221
Herpesviral keratitis and keratoconjunctivitis	VII Diseases of the eye and adnexa (H7_)	H7_HERPESKERATITIS	0.1456	-0.1474	0.1013	0.09539	0.08246	0.09543	573	209287
Endovascular or surgical operations to intracerebral aneurysms	IX Diseases of the circulatory system (I9_)	I9_ANEUR	0.1461	-0.1332	0.0916	0.09536	0.0886	0.09538	649	203068
Malignant neoplasm of breast	II Neoplasms, from cancer register (ICD-O-3)	C3_BREAST	0.1463	-0.0431	0.0297	0.09581	0.09047	0.0962	8401	115178
Follow-up care involving plastic surgery	XXI Factors influencing health status and contact with health services (Z21_)	Z21_FOLLOW__CARE_INVOLVI_PLASTIC_SURGE	0.1471	0.1394	0.0961	0.09567	0.1018	0.09565	686	193570
Ischaemic heart disease, wide definition	IX Diseases of the circulatory system (I9_)	I9_IHD	0.1497	0.0269	0.0187	0.09535	0.09801	0.0949	31640	187152
Vestibular neuronitis	VIII Diseases of the ear and mastoid process (H8_)	H8_VESTIBNEUR	0.1498	-0.1002	0.0696	0.09547	0.08764	0.09551	1224	209582
Crohn disease (strict definition, require KELA, min 2 HDR)	XI Diseases of the digestive system (K11_)	K11_CD_STRICT2	0.15	0.1209	0.084	0.09535	0.1056	0.09531	848	217852
Rheumatic fever incl heart disease	IX Diseases of the circulatory system (I9_)	I9_RHEUFEV	0.1503	0.1461	0.1015	0.09535	0.1071	0.09532	573	218219
Anorexia (incl.atypical)	V Mental and behavioural disorders (F5_)	F5_ANOREX	0.1513	-0.1064	0.0742	0.09529	0.08891	0.09532	1039	213826
Other Chron's disease	Gastrointestinal endpoints	CHRONOTH	0.1517	0.1113	0.0776	0.09532	0.1053	0.09527	1000	210300
Benign neoplasm: Other and unspecified parts of mouth	II Neoplasms from hospital discharges (CD2_)	CD2_BENIGN_MOUTH_NOS	0.1518	0.1529	0.1067	0.09535	0.1099	0.09531	509	218283
Substance abuse	Psychiatric endpoints from Katri Räikkönen	KRA_PSY_SUBSTANCE	0.1523	-0.0344	0.024	0.09535	0.09681	0.09526	12819	205973
Endovascular or surgical operations to intracerebral aneurysms (no controls excluded)	IX Diseases of the circulatory system (I9_)	I9_ANEUR_EXNONE	0.1532	-0.131	0.0917	0.09535	0.0886	0.09537	649	218143
Scoliosis	XIII Diseases of the musculoskeletal system and connective tissue (M13_)	M13_SCOLIOSIS	0.1532	-0.1015	0.0711	0.09461	0.08767	0.09466	1168	164682
Other local infections of skin and subcutaneous tissue	XII Diseases of the skin and subcutaneous tissue (L12_)	L12_INFECT_SKIN_OTHER	0.1533	0.0963	0.0674	0.09545	0.1049	0.0954	1277	208449
Seborrhoeic keratosis	XII Diseases of the skin and subcutaneous tissue (L12_)	L12_SEBORRKERAT	0.1533	-0.0711	0.0498	0.09548	0.09218	0.09552	2434	207482
Injuries to the shoulder and upper arm	XIX Injury, poisoning and certain other consequences of external causes (ST19_)	ST19_INJURI_SHOUL_UPPER_ARM	0.1537	-0.0291	0.0204	0.09535	0.09339	0.0955	15926	202866
Acute lymphadenitis	XII Diseases of the skin and subcutaneous tissue (L12_)	L12_LYMPHADENITIS	0.1541	-0.1093	0.0767	0.09535	0.08566	0.0954	1004	208449
Fracture of lumbar spine and pelvis	XIX Injury, poisoning and certain other consequences of external causes (ST19_)	ST19_FRACT_LUMBAR_SPINE_PELVIS	0.1547	-0.0652	0.0458	0.09541	0.09133	0.09546	2859	212839
Disorders of adult personality and behaviour	V Mental and behavioural disorders (F5_)	F5_PERSOBEH	0.1556	-0.0459	0.0323	0.09535	0.09636	0.09532	6613	212179
Alcoholic liver disease	XI Diseases of the digestive system (K11_)	K11_ALCOLIV	0.1569	-0.0909	0.0642	0.09539	0.09047	0.09542	1416	213592
Vulvovaginal ulceration/inflammation in other diseases	XIV Diseases of the genitourinary system (N14_)	N14_VULVOVAGINFINOTH	0.1569	-0.1376	0.0972	0.09601	0.08255	0.09609	631	111858
Other viral infections characterized by skin and mucous membrane lesions, not elsewhere classified	I Certain infectious and parasitic diseases (AB1_)	AB1_VIRAL_SKIN_NOS	0.1583	-0.1485	0.1053	0.09548	0.0833	0.09551	528	211856
Enthesopathies of lower limb, excluding foot	XIII Diseases of the musculoskeletal system and connective tissue (M13_)	M13_ENTESOPATHYLOW	0.1586	-0.0594	0.0421	0.09457	0.09023	0.09466	3466	164682
Total colectomy operation	Gastrointestinal endpoints	OPER_TOTAL_COLECTOMY	0.159	0.145	0.103	0.09535	0.1072	0.09532	556	218236
Hordeolum and other deep inflammation of eyelid	VII Diseases of the eye and adnexa (H7_)	H7_HORDEOLUM	0.1606	0.1384	0.0987	0.09519	0.109	0.09515	593	203231
Postpartum care and examination	XXI Factors influencing health status and contact with health services (Z21_)	Z21_POSTPA_CARE_EXAMI	0.1606	-0.0676	0.0482	0.09569	0.09078	0.09584	2879	90131
Alcoholic liver disease	Alcohol related diseases	ALCOLIVER	0.1613	-0.0899	0.0642	0.09535	0.09047	0.09538	1416	217376
Atopic dermatitis	XII Diseases of the skin and subcutaneous tissue (L12_)	L12_ATOPIC	0.1613	0.0429	0.0307	0.09528	0.1001	0.09511	7024	198740
Postprocedural musculoskeletal disorders, not elsewhere classified	XIII Diseases of the musculoskeletal system and connective tissue (M13_)	M13_POSTOPMUSCULOSKE	0.1633	-0.1175	0.0843	0.09531	0.08884	0.09534	807	216813
Mental and behavioural disorders due to alcohol	V Mental and behavioural disorders (F5_)	F5_ALCOHOL	0.1637	-0.0355	0.0255	0.09534	0.09699	0.09525	11100	205659
Neurotic, stress-related and somatoform disorders	V Mental and behavioural disorders (F5_)	F5_NEUROTIC	0.1639	-0.0265	0.0191	0.09535	0.09532	0.09535	20682	198110
Dialysis	XIV Diseases of the genitourinary system (N14_)	N14_DIALYSIS	0.1647	0.13	0.0936	0.09535	0.1072	0.09531	648	212841
Personality disorders (more controls excluded)	Psychiatric endpoints from Katri Räikkönen	KRA_PSY_PERSON_EXMORE	0.1651	-0.0553	0.0398	0.09498	0.09637	0.09493	6254	166580
Benign neoplasm of urinary organs (all cancers excluded)	II Neoplasms from hospital discharges (CD2_)	CD2_BENIGN_URINARY_EXALLC	0.1656	0.1436	0.1036	0.09555	0.105	0.09552	562	180411
Personality disorders	Psychiatric endpoints from Katri Räikkönen	KRA_PSY_PERSON	0.1673	-0.0457	0.0331	0.09535	0.09637	0.09532	6254	212538
Acute appendicitis	XI Diseases of the digestive system (K11_)	K11_APPENDACUT	0.1674	-0.0287	0.0208	0.09539	0.09373	0.09552	15627	201886
KELA_REIMBURSEMENT_202	Gastrointestinal endpoints	K11_REIMB_202	0.1687	0.0348	0.0253	0.09535	0.09931	0.09514	10919	207873
Injuries to the ankle and foot	XIX Injury, poisoning and certain other consequences of external causes (ST19_)	ST19_INJURI_ANKLE_FOOT	0.1692	-0.032	0.0233	0.09535	0.0925	0.09551	11988	206804
Contusion of other and unspecified parts of foot	XIX Injury, poisoning and certain other consequences of external causes (ST19_)	ST19_CONTU_OTHER_UNSPE_PARTS_FOOT	0.1693	-0.1448	0.1054	0.09548	0.08261	0.09551	527	206804
Asthma, unspecified (mode) (more controls excluded)	Asthma and related endpoints	ASTHMA_NAS_EXMORE	0.1699	-0.0372	0.0271	0.09509	0.0934	0.09521	9443	131051
Delirium, not induced by alcohol and other psychoactive substances	V Mental and behavioural disorders (F5_)	F5_DELIRIUM	0.1702	-0.0923	0.0673	0.0953	0.09121	0.09533	1269	209487
Mental and behavioural disorders due to psychoctive substance use	V Mental and behavioural disorders (F5_)	F5_SUBSTANCE	0.1718	-0.0325	0.0238	0.09535	0.09693	0.09525	13133	205659
Recurrent dislocation and subluxation of joint	XIII Diseases of the musculoskeletal system and connective tissue (M13_)	M13_RECUDISLOCATIO	0.1726	0.0945	0.0693	0.09486	0.1043	0.09478	1247	147221
Transient ischemic attack	VI Diseases of the nervous system (G6_)	G6_TIA	0.1731	-0.0372	0.0273	0.09533	0.09388	0.0954	8835	205799
Focal epilepsy, mode (most common among epilepsy diagnosis)	VI Diseases of the nervous system (G6_)	FE_MODE	0.1733	-0.1424	0.1046	0.09526	0.0833	0.09529	534	212532
Type 2 diabetes without complications	IV Endocrine, nutritional and metabolic diseases (E4_)	E4_DM2NOCOMP	0.1737	0.0326	0.0239	0.09495	0.097	0.09479	14622	183185
Benign neoplasm of urinary organs	II Neoplasms from hospital discharges (CD2_)	CD2_BENIGN_URINARY	0.1761	0.1396	0.1032	0.09535	0.105	0.09532	562	218230
Malignant neoplasm of breast (all cancers excluded)	II Neoplasms, from cancer register (ICD-O-3)	C3_BREAST_EXALLC	0.1766	-0.0411	0.0304	0.09584	0.09047	0.09629	8401	99321
Sleep apnoea	VI Diseases of the nervous system (G6_)	G6_SLEEPAPNO	0.1769	-0.0287	0.0213	0.09538	0.09261	0.09561	16761	201194
Other eating disorders	V Mental and behavioural disorders (F5_)	F5_EATOTH	0.1775	0.1129	0.0837	0.09536	0.1064	0.09532	832	213826
Age-related macular degeneration (whether dry or wet)	VII Diseases of the eye and adnexa (H7_)	H7_AMD	0.1775	0.0577	0.0428	0.0955	0.09877	0.09544	3763	205359
Other medical care	XXI Factors influencing health status and contact with health services (Z21_)	Z21_OTHER_MEDICAL_CARE	0.1782	-0.0529	0.0393	0.09558	0.09249	0.09565	3866	193570
Astigmatism	VII Diseases of the eye and adnexa (H7_)	H7_ASTIGMATISM	0.1784	-0.1266	0.0941	0.09528	0.08538	0.09531	657	210931
Pain and other conditions associated with female genital organs and menstrual cycle	XIV Diseases of the genitourinary system (N14_)	N14_FEMGENPAIN	0.1785	-0.0586	0.0436	0.09684	0.09155	0.0971	3316	68969
Benign mammary dysplasia	XIV Diseases of the genitourinary system (N14_)	N14_BENIGNMAMDYSP	0.1791	-0.066	0.0491	0.09606	0.09067	0.09618	2523	115030
Other sleepdisorders	VI Diseases of the nervous system (G6_)	G6_SLEEPDISOTH	0.1795	-0.0833	0.0621	0.0955	0.08816	0.09556	1553	176107
Migraine without aura	VI Diseases of the nervous system (G6_)	G6_MIGRAINE_NO_AURA	0.18	-0.0587	0.0438	0.09552	0.09302	0.09556	3215	176107
Diseases of external ear	VIII Diseases of the ear and mastoid process (H8_)	H8_EXTERNAL	0.1803	0.0486	0.0363	0.09535	0.09858	0.09528	4692	214100
Haemangioma and lymphangioma, any site	II Neoplasms from hospital discharges (CD2_)	CD2_BENIGN_HEAMANGIOMA_LYMPHANGIOMA	0.1816	-0.0921	0.069	0.09535	0.0873	0.09539	1243	217549
Femoral hernia	XI Diseases of the digestive system (K11_)	K11_FEMHER	0.1817	0.1233	0.0923	0.0955	0.1058	0.09546	700	190557
Disorders of vestibular function (Vertigo)	VIII Diseases of the ear and mastoid process (H8_)	H8_VERTIGO	0.182	-0.0395	0.0296	0.09539	0.09189	0.09551	7321	209582
Cysts of oral region, not elsewhere classified	XI Diseases of the digestive system (K11_)	K11_ORALCYST	0.1825	0.1316	0.0987	0.09527	0.1062	0.09524	604	195395
Sleep apnoea, including avohilmo	VI Diseases of the nervous system (G6_)	G6_SLEEPAPNO_INCLAVO	0.183	-0.0283	0.0213	0.09535	0.09261	0.09558	16794	201998
Persons encountering health services for specific procedures, not carried out	XXI Factors influencing health status and contact with health services (Z21_)	Z21_PERSONS_ENCOUNTERI_HEALTH_SERVI_SPECIFIC_PROCED_NOT_CARRIED	0.1836	-0.1228	0.0923	0.09562	0.08761	0.09565	673	193570
Non-small cell lung cancer	II Neoplasms, from cancer register (ICD-O-3)	C3_LUNG_NONSMALL	0.1845	-0.0816	0.0615	0.09535	0.0866	0.09541	1627	217165
Peripheral artery operations in Hilmo	IX Diseases of the circulatory system (I9_)	I9_PERIPH	0.1849	0.0811	0.0612	0.09517	0.1025	0.09511	1645	206541
Cardiac arrest (no controls excluded)	IX Diseases of the circulatory system (I9_)	I9_CARDARR_EXNONE	0.1861	-0.0958	0.0724	0.09535	0.08924	0.09538	1129	217663
Endocrine, nutritional and metabolic diseases	IV Endocrine, nutritional and metabolic diseases (E4_)	E4_ENDONUTRMET	0.1863	0.0167	0.0126	0.09535	0.09644	0.09474	77918	140874
Transient global amnesia	Neurological endpoints	AMN2	0.1872	-0.0928	0.0704	0.09538	0.08902	0.09542	1230	210148
Coronary atherosclerosis (no controls excluded)	IX Diseases of the circulatory system (I9_)	I9_CORATHER_EXNONE	0.1873	0.0277	0.021	0.09535	0.09845	0.09498	23363	195429
Type 2 diabetes with neurological complications	IV Endocrine, nutritional and metabolic diseases (E4_)	E4_DM2NEU	0.1875	0.1109	0.0842	0.09481	0.09949	0.09479	911	183185
Transient ischemic attack	IX Diseases of the circulatory system (I9_)	I9_TIA	0.1882	-0.0361	0.0274	0.09534	0.09388	0.09541	8835	202223
Superficial injury of abdomen, lower back and pelvis	XIX Injury, poisoning and certain other consequences of external causes (ST19_)	ST19_SUPERF_INJURY_ABDOMEN_LOWER_BACK_PELVIS	0.189	-0.0726	0.0552	0.0954	0.0891	0.09546	1957	212839
Haemangioma and lymphangioma, any site (all cancers excluded)	II Neoplasms from hospital discharges (CD2_)	CD2_BENIGN_HEAMANGIOMA_LYMPHANGIOMA_EXALLC	0.1896	-0.0907	0.0692	0.09552	0.0873	0.09557	1243	179808
Other malignant neoplasms of skin (=non-melanoma skin cancer) (all cancers excluded)	II Neoplasms, from cancer register (ICD-O-3)	C3_OTHER_SKIN_EXALLC	0.1905	0.0357	0.0272	0.0956	0.09595	0.09558	10382	174006
Other and unspecified visual disturbances	VII Diseases of the eye and adnexa (H7_)	H7_VISDISTNAS	0.1907	-0.1049	0.0802	0.09526	0.08786	0.09529	902	210866
Generalized epilepsy, mode (most common among epilepsy diagnosis)	VI Diseases of the nervous system (G6_)	GE_MODE	0.1921	0.0986	0.0756	0.09534	0.1049	0.09529	1015	212532
Vascular syndromes of brain in cerebrovascular disorders	IX Diseases of the circulatory system (I9_)	I9_VASCSYND	0.1923	-0.128	0.0982	0.09536	0.08843	0.09538	591	210801
Malignant neoplasm of skin (all cancers excluded)	II Neoplasms, from cancer register (ICD-O-3)	C3_SKIN_EXALLC	0.1932	0.0355	0.0273	0.0956	0.09594	0.09558	10384	174006
Childhood asthma (age<16) (more controls excluded)	Asthma and related endpoints	ASTHMA_CHILD_EXMORE	0.1934	-0.0633	0.0487	0.09508	0.0894	0.09521	3025	131051
Injuries to the thorax	XIX Injury, poisoning and certain other consequences of external causes (ST19_)	ST19_INJURI_THORAX	0.1936	-0.0391	0.0301	0.09535	0.09193	0.09546	6931	211861
Benign neoplasm: Choroid	II Neoplasms from hospital discharges (CD2_)	CD2_BENIGN_CHOROID	0.1939	-0.1323	0.1019	0.09535	0.08253	0.09538	576	218216
Cough	XVIII Symptoms, signs and abnormal clinical and laboratory findings, not elsewhere classified (R18_)	R18_COUGH	0.1939	-0.0376	0.029	0.09518	0.09225	0.09532	7773	163123
Disorders of muscles	XIII Diseases of the musculoskeletal system and connective tissue (M13_)	M13_MUSCLE	0.1952	-0.0826	0.0638	0.09502	0.08838	0.09508	1458	167641
Crohn disease (strict definition, require KELA)	XI Diseases of the digestive system (K11_)	K11_CD_STRICT	0.1955	0.1072	0.0828	0.09535	0.1045	0.09531	871	217852
Congenital malformations of ovaries, fallopian tubes and broad ligaments	XVII Congenital malformations, deformations and chromosomal abnormalities (Q17)	Q17_CONGEN_MALFO_OVARIES_FALLOP_TUBES_BROAD_LIGAM	0.1955	-0.1125	0.0869	0.09538	0.0839	0.09542	799	217370
Problems related to life-management difficulty	XXI Factors influencing health status and contact with health services (Z21_)	Z21_PROBL_RELATED_LIFE_M_DIFFICULTY	0.1955	-0.0793	0.0612	0.09521	0.08996	0.09525	1564	191362
Chalazion	VII Diseases of the eye and adnexa (H7_)	H7_CHALAZION	0.1957	-0.075	0.058	0.0951	0.08947	0.09515	1777	203231
Other headache syndromes	VI Diseases of the nervous system (G6_)	G6_HEADACHE	0.196	-0.0366	0.0283	0.09553	0.09485	0.09556	7952	176107
Other anxiety disorders	V Mental and behavioural disorders (F5_)	F5_ANXIETY	0.1961	-0.0365	0.0283	0.09535	0.09535	0.09535	8454	198110
Vascular syndromes of brain in cerebrovascular disorders	VI Diseases of the nervous system (G6_)	G6_VASCSYND	0.1962	-0.1271	0.0983	0.09538	0.08843	0.0954	591	205799
Focal epilepsy, strict definition	VI Diseases of the nervous system (G6_)	FE_STRICT	0.1967	-0.1273	0.0986	0.09526	0.08428	0.09529	611	212532
Persons encountering health services in other circumstances	XXI Factors influencing health status and contact with health services (Z21_)	Z21_PERSONS_ENCOUNTERI_HEALTH_SERVI_OTH_CIRCUMSTANC2	0.1968	0.0419	0.0325	0.09538	0.09921	0.09525	6407	191362
Maternal care for other conditions predominantly related to pregnancy	XV Pregnancy, childbirth and the puerperium (O15_)	O15_PREG_MATERN_CARE	0.1972	0.057	0.0442	0.0957	0.09977	0.09559	3163	110330
Mixed conductive and sensorineural hearing loss	VIII Diseases of the ear and mastoid process (H8_)	H8_HL_MIX_NAS	0.1988	0.0734	0.0571	0.09543	0.1008	0.09538	1863	196592
Psoriasis	XII Diseases of the skin and subcutaneous tissue (L12_)	L12_PSORIASIS	0.1991	-0.0492	0.0383	0.0953	0.09076	0.0954	4510	212242
Cholesteatoma of middle ear	VIII Diseases of the ear and mastoid process (H8_)	H8_CHOLEASTOMA	0.1994	0.1125	0.0876	0.09538	0.1052	0.09534	770	205939
Siatica+with lumbago	XIII Diseases of the musculoskeletal system and connective tissue (M13_)	M13_SCIATICA	0.1994	-0.0347	0.0271	0.09474	0.09612	0.09466	8915	164682
Osteomyelitis	XIII Diseases of the musculoskeletal system and connective tissue (M13_)	M13_OSTEOMYELITIS	0.1996	-0.1076	0.0839	0.09541	0.08554	0.09545	842	209575
AV-block	IX Diseases of the circulatory system (I9_)	I9_AVBLOCK	0.2004	0.0667	0.0521	0.09526	0.09985	0.09519	2388	156711
Lateral epicondylitis	XIII Diseases of the musculoskeletal system and connective tissue (M13_)	M13_LATERALEPICOND	0.2005	-0.0668	0.0522	0.09503	0.0914	0.09508	2238	167641
Migraine without aura and triptan purchases	VI Diseases of the nervous system (G6_)	G6_MIGRAINE_NO_AURA_TRIPTAN	0.2012	-0.0564	0.0441	0.09547	0.09302	0.09552	3215	164098
Childhood asthma (age<16)	Asthma and related endpoints	ASTHMA_CHILD	0.2014	-0.0622	0.0487	0.09528	0.0894	0.09541	3025	135449
Labour and delivery complicated by intrapartum haemorrhage, not elsewhere classified	XV Pregnancy, childbirth and the puerperium (O15_)	O15_LABOUR_INTRAPART_HAEMORRH	0.2016	0.1069	0.0837	0.09549	0.1084	0.09538	828	98626
Diabetic nephropathy (more controls excluded)	Diabetes endpoints	DM_NEPHROPATHY_EXMORE	0.2024	0.0561	0.044	0.09479	0.09942	0.09471	3283	181704
Unspecified lump in breast	XIV Diseases of the genitourinary system (N14_)	N14_LUMPNASBREAST	0.2025	-0.0627	0.0492	0.09604	0.0899	0.09618	2533	115030
Inflammatory diseases of female pelvic organs	XIV Diseases of the genitourinary system (N14_)	N14_FEMALEGENINF	0.2028	-0.0307	0.0241	0.09581	0.09312	0.09609	11721	111858
Special screening examination for other diseases and disorders	XXI Factors influencing health status and contact with health services (Z21_)	Z21_SPECIAL_SCREEN_EXAM_OTH_DISEA_DISORD	0.2029	0.0796	0.0625	0.09481	0.09961	0.09474	1688	118077
KRA_PSY_EATING (more controls excluded)	Psychiatric endpoints from Katri Räikkönen	KRA_PSY_EATING_EXMORE	0.203	0.0885	0.0695	0.09499	0.101	0.09494	1505	166584
Abnormal results of function studies	XVIII Symptoms, signs and abnormal clinical and laboratory findings, not elsewhere classified (R18_)	R18_ABNORMAL_RESULTS_FUNCTION_STUDI	0.2033	0.098	0.077	0.09551	0.1046	0.09546	992	209168
Inflammatory disorders of breast	XIV Diseases of the genitourinary system (N14_)	N14_INFLAMMBREAST	0.2043	-0.111	0.0875	0.09612	0.0875	0.09618	757	115030
AV-block (no controls excluded)	IX Diseases of the circulatory system (I9_)	I9_AVBLOCK_EXNONE	0.2064	0.0644	0.051	0.09535	0.09985	0.0953	2388	216404
Cerebral aneurysm, nonruptured (no controls excluded)	IX Diseases of the circulatory system (I9_)	I9_ANEURYSM_EXNONE	0.2065	0.0968	0.0767	0.09535	0.1081	0.09529	992	217800
Secondary hypertension	IX Diseases of the circulatory system (I9_)	I9_HYPTENSEC	0.2069	0.0869	0.0688	0.09432	0.09862	0.09428	1310	162837
Specific development disorders of speech and language	V Mental and behavioural disorders (F5_)	F5_SPEECH	0.2073	0.108	0.0857	0.09536	0.1032	0.09533	829	216829
Dementia in other diseases classified elsewhere	V Mental and behavioural disorders (F5_)	F5_DEMINOTH	0.2074	-0.1268	0.1006	0.0953	0.08513	0.09533	581	209487
Diseases of arteries, arterioles and capillaries (FINNGEN)	IX Diseases of the circulatory system (I9_)	FG_DOAAC	0.2084	0.0344	0.0274	0.09535	0.09804	0.09523	9569	209223
Dermatitis due to substances taken internally	XII Diseases of the skin and subcutaneous tissue (L12_)	L12_INTERNALSUBSTANCEDERM	0.2084	-0.0892	0.0709	0.09507	0.08843	0.09511	1181	198740
Pediculosis, acariasis and other infestations	I Certain infectious and parasitic diseases (AB1_)	AB1_PEDICULOSIS_ACARIASIS_OTHERINFEST	0.2091	-0.1078	0.0858	0.09535	0.08757	0.09538	805	217987
Benign neoplasm: Choroid (all cancers excluded)	II Neoplasms from hospital discharges (CD2_)	CD2_BENIGN_CHOROID_EXALLC	0.2098	-0.1283	0.1023	0.09554	0.08253	0.09558	576	180354
Asthma/COPD (KELA code 203)	X Diseases of the respiratory system (J10_)	J10_ASTHMACOPDKELA	0.2098	-0.024	0.0192	0.09536	0.09556	0.09533	21444	186723
Injury of nerves at wrist and hand level	XIX Injury, poisoning and certain other consequences of external causes (ST19_)	ST19_INJURY_NERVES_WRIST_HAND_LEVEL	0.2098	0.1293	0.1031	0.09534	0.1061	0.09531	553	199036
Supervision of normal pregnancy	XXI Factors influencing health status and contact with health services (Z21_)	Z21_SUPERV_NORMAL_PREGNAC1	0.2103	-0.0305	0.0243	0.09534	0.09238	0.09584	15123	90131
Deviated nasal septum	X Diseases of the respiratory system (J10_)	J10_SEPTDEV	0.2114	-0.0396	0.0317	0.0952	0.09126	0.09535	6509	167849
Vitreous haemorrhage	VII Diseases of the eye and adnexa (H7_)	H7_VITRHAEMORR	0.2115	-0.0832	0.0666	0.09532	0.08748	0.09537	1365	211720
Osteopathies and chondropathies	XIII Diseases of the musculoskeletal system and connective tissue (M13_)	M13_OSTEOCHONDRO	0.2119	-0.0328	0.0262	0.09535	0.09294	0.09545	9217	209575
Spermatocele	XIV Diseases of the genitourinary system (N14_)	N14_SPERMATOCELE	0.2122	-0.0943	0.0756	0.09512	0.0878	0.09523	1061	72799
Polyarthropathies	XIII Diseases of the musculoskeletal system and connective tissue (M13_)	M13_POLYARTHROPATHIES	0.2123	0.0274	0.022	0.09511	0.09835	0.09478	15246	147221
Diseases of oral cavity, salivary glands and jaws	XI Diseases of the digestive system (K11_)	K11_ORAL	0.2125	0.0213	0.0171	0.09535	0.09626	0.09524	23397	195395
Peripheral artery operations in Hilmo (no controls excluded)	IX Diseases of the circulatory system (I9_)	I9_PERIPH_EXNONE	0.213	0.0757	0.0608	0.09535	0.1025	0.09529	1645	217147
Presbyopia	VII Diseases of the eye and adnexa (H7_)	H7_PRESBYOPIA	0.2134	-0.1331	0.1069	0.09528	0.08597	0.09531	502	210931
Non-ischemic cardiomyopathy	IX Diseases of the circulatory system (I9_)	I9_NONISCHCARDMYOP	0.2135	0.0312	0.0251	0.0949	0.09702	0.09476	11400	175752
Abdominal and pelvic pain	XVIII Symptoms, signs and abnormal clinical and laboratory findings, not elsewhere classified (R18_)	R18_ABDOMI_PELVIC_PAIN	0.2152	-0.0166	0.0134	0.09537	0.09493	0.0955	49416	161968
Chronic lower respiratory diseases	X Diseases of the respiratory system (J10_)	J10_LOWCHRON	0.2157	-0.0198	0.016	0.09535	0.09544	0.09533	32069	186723
Other sexually transmitted chlamydial diseases	I Certain infectious and parasitic diseases (AB1_)	AB1_CHLAMYDIA_OTHER	0.2161	-0.0946	0.0765	0.09526	0.08525	0.09531	1032	212952
Paroxysmal tachycardia (no controls excluded)	IX Diseases of the circulatory system (I9_)	I9_PAROXTAC_EXNONE	0.2176	0.0438	0.0356	0.09535	0.1004	0.09523	4787	214005
Diseases of liver	XI Diseases of the digestive system (K11_)	K11_LIVER	0.2181	-0.0425	0.0345	0.09535	0.09235	0.09542	5200	213592
Malignant neoplasm of breast, HER2-negative	II Neoplasms, from cancer register (ICD-O-3)	C3_BREAST_HER2NEG	0.2186	-0.0385	0.0313	0.09581	0.09109	0.09611	7355	116224
Gestational [pregnancy-induced] hypertension	XV Pregnancy, childbirth and the puerperium (O15_)	O15_GESTAT_HYPERT	0.2189	0.0472	0.0384	0.09579	0.1028	0.09552	4255	114735
Cerebral aneurysm, nonruptured	IX Diseases of the circulatory system (I9_)	I9_ANEURYSM	0.2201	0.0939	0.0766	0.09544	0.1081	0.09538	992	203068
Allergic rhinitis	Comorbidities of Asthma	ALLERG_RHINITIS	0.2203	-0.0411	0.0335	0.09537	0.09321	0.09543	5527	212387
Hypotension	IX Diseases of the circulatory system (I9_)	I9_HYPOTE	0.2213	-0.0697	0.057	0.09538	0.08966	0.09543	1857	216463
Other CVD (FINNGEN)	IX Diseases of the circulatory system (I9_)	FG_OTH	0.2216	-0.0697	0.057	0.09535	0.08966	0.0954	1857	216935
Hypotension (no controls excluded)	IX Diseases of the circulatory system (I9_)	I9_HYPOTE_EXNONE	0.2216	-0.0697	0.057	0.09535	0.08966	0.0954	1857	216935
Other/unspecified synovitis and tenosynovitis	XIII Diseases of the musculoskeletal system and connective tissue (M13_)	M13_TENDOSYNOVITISNAS	0.2218	0.0679	0.0556	0.09515	0.1011	0.09508	1955	167641
Thyroiditis	Comorbidities of Gastrointestinal endpoints	THYROIDITIS	0.2221	0.0967	0.0792	0.09544	0.1033	0.09541	956	213693
Gingivitis and periodontal diseases	XI Diseases of the digestive system (K11_)	K11_GINGIVITIS_PERIODONTAL	0.2227	0.0468	0.0384	0.0953	0.0983	0.09524	4120	195395
Crohn's disease patients in KELA-register (KELA code 209, or 208 with ICD K50)	XI Diseases of the digestive system (K11_)	K11_KELACROHN	0.2231	0.0974	0.0799	0.09535	0.1033	0.09531	940	217852
Other diseases of the digestive system	XI Diseases of the digestive system (K11_)	K11_OTHDISDIG	0.2236	0.0429	0.0353	0.09535	0.09929	0.09526	4897	210964
Anxiety disorders	Psychiatric endpoints from Katri Räikkönen	KRA_PSY_ANXIETY	0.2241	-0.023	0.019	0.09535	0.09563	0.09532	20992	197800
Glomerulonephritis	XIV Diseases of the genitourinary system (N14_)	GLOMER_NEPHRITIS	0.2247	0.0454	0.0374	0.09535	0.09723	0.09531	4613	214179
Parkinson's disease (more controls excluded)	VI Diseases of the nervous system (G6_)	G6_PARKINSON_EXMORE	0.2251	-0.0687	0.0566	0.09479	0.09394	0.0948	2162	111621
Gastric ulcer	XI Diseases of the digestive system (K11_)	K11_GULC	0.2265	0.0558	0.0461	0.09535	0.1002	0.09528	2904	189695
Rotator cuff syndrome	XIII Diseases of the musculoskeletal system and connective tissue (M13_)	M13_ROTATORCUFF	0.2269	0.0288	0.0238	0.0954	0.09976	0.09508	12508	167641
Other retinal disorders	VII Diseases of the eye and adnexa (H7_)	H7_RETINALDISOTH	0.2271	0.0299	0.0248	0.0954	0.09734	0.0953	11096	203018
Parkinson's disease, strict definition	Neurological endpoints	PDSTRICT	0.2274	-0.0692	0.0573	0.09533	0.0912	0.09536	1843	216630
Other diseases of lip and oral mucosa	XI Diseases of the digestive system (K11_)	K11_LIP_ORAL_MUCOSA	0.2284	0.0614	0.0509	0.09529	0.09949	0.09524	2333	195395
Unspecified acute lower respiratory infection	X Diseases of the respiratory system (J10_)	J10_ACUTELOWERNAS	0.2286	-0.0612	0.0508	0.0953	0.09149	0.09534	2272	208689
Coxarthrosis,	XIII Diseases of the musculoskeletal system and connective tissue (M13_)	M13_ARTHTROSIS_COX	0.23	0.0325	0.0271	0.09491	0.09669	0.09478	10709	147221
Lesion of ulnar nerve	VI Diseases of the nervous system (G6_)	G6_ULLNLE	0.2303	0.0651	0.0543	0.09535	0.1026	0.09528	2006	195047
Otitis externa, unspecified	VIII Diseases of the ear and mastoid process (H8_)	H8_EXT_NAS	0.2303	0.082	0.0684	0.09532	0.1031	0.09528	1263	214100
Acute peritonitis	XI Diseases of the digestive system (K11_)	K11_PERITONITIS	0.2307	0.0953	0.0795	0.09537	0.1036	0.09533	935	217189
Unspecified urinary incontinence	XVIII Symptoms, signs and abnormal clinical and laboratory findings, not elsewhere classified (R18_)	R18_UNSPE_URINARY_INCONTINENCE	0.2321	0.0821	0.0687	0.0954	0.09576	0.09539	1357	202910
Dermatographic urticaria	XII Diseases of the skin and subcutaneous tissue (L12_)	L12_URTICA_DERTMATOG	0.2326	0.0994	0.0833	0.09536	0.1063	0.09532	844	212464
Other and unspecified myopathies	VI Diseases of the nervous system (G6_)	G6_MYOPOTHUNS	0.2327	0.0849	0.0712	0.09535	0.1034	0.09531	1162	217056
Viral haemorrhagic fevers, not elsewhere classified/unspecified	I Certain infectious and parasitic diseases (AB1_)	AB1_VIRAL_HEMOR_FEVER_NOS	0.2331	-0.0837	0.0702	0.09536	0.0912	0.09539	1159	217342
Zoster [herpes zoster]	I Certain infectious and parasitic diseases (AB1_)	AB1_ZOSTER	0.2332	-0.0638	0.0535	0.09545	0.09003	0.09551	2080	211856
Single delivery by forceps and vacuum extractor	XV Pregnancy, childbirth and the puerperium (O15_)	O15_DELIV_FORCEP_VAC	0.2337	0.0541	0.0454	0.09587	0.1012	0.09559	3180	59601
Congenital malformations of the circulatory system	XVII Congenital malformations, deformations and chromosomal abnormalities (Q17)	Q17_CONGEN_MALFO_CIRCULATO_SYSTEM	0.2347	0.064	0.0539	0.09535	0.1008	0.0953	2062	216730
Other/unspecified dorsalgia	XIII Diseases of the musculoskeletal system and connective tissue (M13_)	M13_DORSALGIANAS	0.2352	-0.0352	0.0297	0.09463	0.09387	0.09466	7175	164682
Functional dyspepsia	XI Diseases of the digestive system (K11_)	K11_FUNCDYSP	0.2356	0.0444	0.0374	0.09535	0.09864	0.09528	4376	189695
Symptoms and signs involving the digestive system and abdomen	XVIII Symptoms, signs and abnormal clinical and laboratory findings, not elsewhere classified (R18_)	R18_SYMPTOMS_SIGNS_INVOLVI_DIGES_SYSTEM_ABDOMEN	0.2374	-0.015	0.0127	0.09535	0.0949	0.0955	56824	161968
Desensitization to allergens	XXI Factors influencing health status and contact with health services (Z21_)	Z21_DESEN_ALLERGE	0.2377	-0.1087	0.092	0.09533	0.08533	0.09536	712	217419
Gout, strict definition	Rheuma endpoints	GOUT_STRICT	0.2378	0.0708	0.06	0.09534	0.1021	0.09528	1699	216239
Any gastric operation	XI Diseases of the digestive system (K11_)	GAST_OPER	0.239	-0.0138	0.0117	0.09535	0.09415	0.09599	76241	142551
Unspecified jaundice	XVIII Symptoms, signs and abnormal clinical and laboratory findings, not elsewhere classified (R18_)	R18_UNSPE_JAUND	0.2394	-0.1082	0.092	0.09546	0.08595	0.0955	696	161968
Pneumonia (excl. viral and due to other infectious organisms not elsewhere classified)	X Diseases of the respiratory system (J10_)	J10_PNEUMOPROBBAC	0.2397	-0.0193	0.0165	0.09535	0.09422	0.09551	26809	191983
Additional codes for the location of defect, injury or illness	XXI Factors influencing health status and contact with health services (Z21_)	Z21_ADDIT_CODES_LOCAT_DEFECT_INJURY_ILLNE	0.2403	-0.1227	0.1045	0.09535	0.08266	0.09538	551	218241
Disorders of other endocrine glands	IV Endocrine, nutritional and metabolic diseases (E4_)	E4_ENDOGLAND	0.2408	0.0336	0.0287	0.09535	0.09709	0.09529	7669	211123
Obesity related asthma	Comorbidities of Asthma	ASTHMA_OBESITY	0.2419	-0.0459	0.0392	0.09534	0.09312	0.09541	4142	135449
Thyrotoxicosis	Comorbidities of Gastrointestinal endpoints	THYROTOXICOSIS	0.2428	-0.0463	0.0397	0.09531	0.09006	0.09541	4142	213693
Myopia	VII Diseases of the eye and adnexa (H7_)	H7_MYOPIA	0.2431	0.0704	0.0603	0.09536	0.1022	0.09531	1640	210931
Anaemias	III Diseases of the blood and blood-forming organs and certain disorders involving the immune mechanism (D3_)	D3_ANAEMIA	0.2432	0.0341	0.0292	0.09342	0.0939	0.09333	12434	59827
Childhood allergy (age < 16)	Asthma and related endpoints	CHILDHOOD_ALLERGY	0.2433	-0.06	0.0514	0.09535	0.089	0.09543	2748	216044
Pneumothorax	X Diseases of the respiratory system (J10_)	J10_PNEUMOTHORAX	0.2445	-0.0967	0.0831	0.09531	0.08458	0.09536	884	212037
Sequelae of infectious and parasitic diseases	I Certain infectious and parasitic diseases (AB1_)	AB1_SEQULEAE_OF_INFECTIONS_AND_PARASITES	0.2456	-0.0783	0.0675	0.09535	0.08874	0.09539	1303	217489
Non-small cell lung cancer (all cancers excluded)	II Neoplasms, from cancer register (ICD-O-3)	C3_LUNG_NONSMALL_EXALLC	0.2495	-0.0716	0.0622	0.09549	0.0866	0.09558	1627	174006
Simple and mucoplurulent chronic bronchitis	X Diseases of the respiratory system (J10_)	J10_SIMPLBRONCH	0.2508	-0.1167	0.1016	0.0953	0.08548	0.09533	574	186723
Pneumonia, organism unsepcified	X Diseases of the respiratory system (J10_)	J10_PNEUMONAS	0.2509	-0.02	0.0175	0.09527	0.09384	0.09544	23390	188868
Asthma and allergy	Asthma and related endpoints	ASTHMA_ALLERG	0.2511	-0.0604	0.0526	0.09536	0.09236	0.09541	2215	135449
Benign neoplasm: Skin of eyelid, including canthus (all cancers excluded)	II Neoplasms from hospital discharges (CD2_)	CD2_BENIGN_SKIN_EYELID_EXALLC	0.2514	0.0593	0.0517	0.09555	0.1015	0.09547	2219	179204
Speech and linguistic disorders	Psychiatric endpoints from Katri Räikkönen	KRA_PSY_SPEELING	0.2522	0.0785	0.0686	0.09535	0.101	0.09531	1312	217480
Otitis externa	VIII Diseases of the ear and mastoid process (H8_)	H8_EXTOTITIS	0.2524	0.0508	0.0444	0.09534	0.09941	0.09528	3076	214100
Malignant neoplasm of breast, HER2-negative (all cancers excluded)	II Neoplasms, from cancer register (ICD-O-3)	C3_BREAST_HER2NEG_EXALLC	0.2536	-0.0367	0.0321	0.09593	0.09109	0.09629	7355	99321
Other specified/unspecified disorders of synovium and tendon +Other specified/unspecified bursopathies	XIII Diseases of the musculoskeletal system and connective tissue (M13_)	M13_DISSYNOTENDNAS	0.2537	0.1044	0.0915	0.09511	0.1029	0.09508	710	167641
Asthma and allergy (more controls excluded)	Asthma and related endpoints	ASTHMA_ALLERG_EXMORE	0.2543	-0.06	0.0526	0.09516	0.09236	0.09521	2215	131051
Gastroduodenal ulcer	XI Diseases of the digestive system (K11_)	K11_GASTRODUOULC	0.2543	0.0429	0.0376	0.09536	0.0986	0.09528	4510	189695
Renal failure	XIV Diseases of the genitourinary system (N14_)	N14_RENFAIL	0.256	0.0376	0.0331	0.09535	0.0966	0.09531	5951	212841
Injuries to unspecified part of trunk, limb or body region	XIX Injury, poisoning and certain other consequences of external causes (ST19_)	ST19_INJURI_UNSPE_PART_TRUNK_LIMB_BODY_REGION	0.2561	-0.0866	0.0763	0.09535	0.08618	0.09539	1037	217755
Ulcerative proctitis	Gastrointestinal endpoints	ULCERPROCT	0.2575	0.0959	0.0847	0.0953	0.1021	0.09527	849	210300
Abnormalities of breathing	XVIII Symptoms, signs and abnormal clinical and laboratory findings, not elsewhere classified (R18_)	R18_ABNORMALITI_BREAT	0.2578	-0.0197	0.0174	0.09524	0.09473	0.09532	25139	163123
Hernia	XI Diseases of the digestive system (K11_)	K11_HERNIA	0.2588	-0.0193	0.0171	0.09535	0.09457	0.09546	28235	190557
Other secondary gonarthrosis	Rheuma endpoints	SCND_OTH_KNEEARTHROSIS	0.2602	-0.1057	0.0939	0.0952	0.08828	0.09522	657	195996
Benign lipomatous neoplasm	II Neoplasms from hospital discharges (CD2_)	CD2_BENIGN_LIPOMATOUS	0.2617	-0.0398	0.0355	0.09535	0.09164	0.09543	4870	213922
Atrial fibrillation and flutter (no controls excluded)	IX Diseases of the circulatory system (I9_)	I9_AF_EXNONE	0.2622	0.0236	0.021	0.09535	0.09713	0.09515	22068	196724
Other diseases of blood and blood-forming organs	III Diseases of the blood and blood-forming organs and certain disorders involving the immune mechanism (D3_)	D3_BLOODOTHER	0.2625	0.0498	0.0444	0.09535	0.0991	0.0953	3037	215755
Other disorders of urethra and urinary system	XIV Diseases of the genitourinary system (N14_)	N14_URETHRAOTH	0.2629	-0.0239	0.0213	0.09536	0.09354	0.09551	15905	195140
Diabetes, opthalmic co-morbidities	Diabetes endpoints	DM_OPTHALMIC_COMORB	0.263	0.1153	0.103	0.09495	0.1046	0.09491	562	176010
Vitreous bleeding (caused by prolif. dmrp when together with H36.03*)	Diabetes endpoints	DM_VITREOUS_BLEEDING	0.264	-0.0749	0.0671	0.09538	0.0883	0.09543	1341	204208
Other inflammatory liver diseases	XI Diseases of the digestive system (K11_)	K11_OTHINFLIV	0.2641	-0.0895	0.0801	0.09539	0.08813	0.09542	925	213592
All influenza (not pneumonia)	Asthma and related endpoints	INFLUENZA	0.2642	0.0527	0.0472	0.0955	0.0997	0.09544	2676	188868
Postmenopausal osteoporosis with pathological fracture	Rheuma endpoints	OSTPOPATFRCTURE_POSTEMENO	0.2659	0.11	0.0989	0.09583	0.1052	0.09578	621	122861
Sequelae of injuries, of poisoning and of other consequences of external causes	XIX Injury, poisoning and certain other consequences of external causes (ST19_)	ST19_SEQUEL_INJURI_POISO_OTHER_CONSE_EXTER_CAUSES	0.2664	0.0434	0.0391	0.09535	0.09995	0.09526	3933	214859
Diaphragmatic hernia	XI Diseases of the digestive system (K11_)	K11_DIAHER	0.2677	-0.0377	0.034	0.09536	0.09207	0.09546	5741	190557
Angina pectoris	IX Diseases of the circulatory system (I9_)	I9_ANGINA	0.2678	0.0259	0.0234	0.09514	0.09762	0.0949	18168	187840
Other specified cerebrovascular diseases, other cerebrovascular disorders in diseases classified elsewhere	IX Diseases of the circulatory system (I9_)	I9_CEREBDOTH	0.2684	-0.0887	0.0801	0.09535	0.08983	0.09538	911	203068
Arthropathies	XIII Diseases of the musculoskeletal system and connective tissue (M13_)	M13_ARTHROPATHIES	0.2685	0.0139	0.0126	0.09535	0.09653	0.09478	71571	147221
Internar derangement of knee	XIII Diseases of the musculoskeletal system and connective tissue (M13_)	M13_KNEEDERANGEMENTS	0.2693	0.0221	0.02	0.09503	0.09691	0.09478	19627	147221
Abnormal weight loss	XVIII Symptoms, signs and abnormal clinical and laboratory findings, not elsewhere classified (R18_)	R18_ABNORMAL_WEIGHT_LOSS	0.2703	0.0855	0.0775	0.09535	0.1026	0.09532	977	217815
Other (seronegative) rheumatoid arthritis, wide	Rheuma endpoints	RHEUMA_OTHER_WIDE	0.2706	0.0498	0.0452	0.09534	0.1009	0.09526	2993	215389
Diabetic nephropathy	Diabetes endpoints	DM_NEPHROPATHY	0.2714	0.0479	0.0435	0.09527	0.09942	0.0952	3283	210463
Retained placenta and membranes, without haemorrhage	XV Pregnancy, childbirth and the puerperium (O15_)	O15_RETAINED_PLAC_MEMB_NO_HEAMORRH	0.2722	0.0599	0.0545	0.09548	0.1001	0.09538	2029	98626
Other neurological diseases	VI Diseases of the nervous system (G6_)	G6_OTHNEU	0.2725	-0.0248	0.0226	0.09535	0.0946	0.0954	12993	205799
Ulcerative colitis, NAS	Gastrointestinal endpoints	ULCERNAS	0.2729	0.0579	0.0529	0.09532	0.09965	0.09527	2207	210300
Other diseases of liver	XI Diseases of the digestive system (K11_)	K11_DISLIVOTH	0.2739	-0.0559	0.0511	0.09536	0.08985	0.09542	2298	213592
Somnolence, stupor and coma	XVIII Symptoms, signs and abnormal clinical and laboratory findings, not elsewhere classified (R18_)	R18_SOMNO_STUPOR_COMA	0.2741	-0.0974	0.089	0.0955	0.09001	0.09553	726	196383
Disorders of synovium and tendon	XIII Diseases of the musculoskeletal system and connective tissue (M13_)	M13_SYNOTEND	0.275	0.0275	0.0251	0.09523	0.09772	0.09508	10469	167641
Impingement syndrome of shoulder	XIII Diseases of the musculoskeletal system and connective tissue (M13_)	M13_IMPINGEMENT	0.2758	0.0381	0.035	0.09524	0.1004	0.09508	5139	167641
Special screening examination for neoplasms	XXI Factors influencing health status and contact with health services (Z21_)	Z21_SPECIAL_SCREEN_EXAM_NEOPLASMS	0.2758	-0.1116	0.1024	0.09468	0.08277	0.09474	599	118077
Adult-onset Still disease	Rheuma endpoints	STILL_ADULT	0.2761	0.0465	0.0427	0.0954	0.1007	0.09531	3403	198544
Persistent mood disorders	V Mental and behavioural disorders (F5_)	F5_PERSMOOD	0.2763	-0.0435	0.04	0.09503	0.09589	0.09501	3901	192220
Superficial injury of shoulder and upper arm	XIX Injury, poisoning and certain other consequences of external causes (ST19_)	ST19_SUPERF_INJURY_SHOUL_UPPER_ARM	0.2778	-0.0713	0.0657	0.09546	0.08898	0.0955	1386	202866
Glaucoma secondary to other eye disorders	VII Diseases of the eye and adnexa (H7_)	H7_GLAUCSECDISEASE	0.278	-0.1124	0.1036	0.09548	0.0865	0.0955	544	210201
Chronic laryngitis and laryngotracheitis	X Diseases of the respiratory system (J10_)	J10_CHRONLARYNGITIS	0.2781	0.0587	0.0541	0.09537	0.09686	0.09535	2138	167849
Varicella [chickenpox]	I Certain infectious and parasitic diseases (AB1_)	AB1_VARICELLA	0.2797	-0.0977	0.0904	0.09548	0.08785	0.09551	710	211856
Other specified cerebrovascular diseases, other cerebrovascular disorders in diseases classified elsewhere (no controls excluded)	IX Diseases of the circulatory system (I9_)	I9_CEREBDOTH_EXNONE	0.2807	-0.0864	0.0801	0.09535	0.08983	0.09537	911	217881
Benign neoplasm: Skin of eyelid, including canthus	II Neoplasms from hospital discharges (CD2_)	CD2_BENIGN_SKIN_EYELID	0.281	0.0554	0.0514	0.09535	0.1015	0.09529	2219	216573
Benign lipomatous neoplasm of skin and subcutaneous tissue of limbs	II Neoplasms from hospital discharges (CD2_)	CD2_BENIGN_LIPO_SKIN_LIMBS	0.2813	-0.0797	0.074	0.09535	0.08827	0.09538	1079	217713
Hallux valgus (acquired)	XIII Diseases of the musculoskeletal system and connective tissue (M13_)	M13_HALLUXVALGUS	0.2816	0.0327	0.0304	0.095	0.09882	0.09478	8536	147221
Dizziness and giddiness	XVIII Symptoms, signs and abnormal clinical and laboratory findings, not elsewhere classified (R18_)	R18_DIZZI_GIDDI	0.2819	-0.0229	0.0212	0.09546	0.09464	0.09553	14888	196383
Alzheimer disease, including avohilmo	VI Diseases of the nervous system (G6_)	G6_ALZHEIMER_INCLAVO	0.2821	-0.0448	0.0417	0.09535	0.09204	0.09541	4166	214626
Other and unspecified disorders of skin and subcutaneous tissue	XII Diseases of the skin and subcutaneous tissue (L12_)	L12_SKINSUBCUTISNAS	0.2823	-0.0817	0.076	0.09545	0.08195	0.09552	1109	207482
Other neurotic disorders	V Mental and behavioural disorders (F5_)	F5_NEUROTICOTH	0.2848	-0.0815	0.0762	0.09534	0.09283	0.09535	991	198110
Type 2 diabetes, wide definition	Diabetes endpoints	T2D_WIDE	0.285	0.0238	0.0223	0.09492	0.09621	0.0948	17268	184778
Intestinal infectious diseases	I Certain infectious and parasitic diseases (AB1_)	AB1_INTESTINAL_INFECTIONS	0.2851	0.0191	0.0179	0.09535	0.0972	0.09515	21494	197298
Other complications of surgical and medical care, not elsewhere classified	XIX Injury, poisoning and certain other consequences of external causes (ST19_)	ST19_OTHER_COMPLICATIO_SURGI_MEDICAL_CARE_NOT_ELSEW_CLASSIFIED	0.2861	-0.0781	0.0733	0.09537	0.08935	0.0954	1093	199271
Suggestive for eosinophilic asthma	Comorbidities of Asthma	ASTHMA_EOSINOPHIL_SUGG	0.2865	-0.0761	0.0714	0.09537	0.09141	0.09541	1184	135449
Benign neoplasm of other and ill-defined parts of digestive system	II Neoplasms from hospital discharges (CD2_)	CD2_BENIGN_OTHERDIGESTIVE	0.2877	-0.0542	0.051	0.09535	0.08985	0.09541	2337	216455
Injury of muscle and tendon at shoulder and upper arm level	XIX Injury, poisoning and certain other consequences of external causes (ST19_)	ST19_INJURY_MUSCLE_TENDON_SHOUL_UPPER_ARM_LEVEL	0.2894	-0.0356	0.0336	0.09545	0.09353	0.0955	5637	202866
Paracetamol of NSAID medication	Drug purchase endpoints	RX_PARACETAMOL_NSAID	0.2902	0.0153	0.0144	0.09535	0.0959	0.09327	172938	45854
Gonarthrosis [arthrosis of knee](FG)	Rheuma endpoints	KNEE_ARTHROSIS	0.2913	0.0207	0.0196	0.09494	0.09646	0.09475	22796	172834
Other and unspecified psoriasis	XII Diseases of the skin and subcutaneous tissue (L12_)	L12_PSORI_NAS	0.2916	-0.0933	0.0884	0.09537	0.08702	0.0954	754	212242
Other predominantly sexually transmitted diseases, not elsewhere classified	I Certain infectious and parasitic diseases (AB1_)	AB1_SEXUAL_TRANSMISSION_NOS	0.2925	0.047	0.0446	0.09535	0.09795	0.09531	3114	212952
Pathological/recurrent dislocation and subluxation of joint, not elsewhere classified	XIII Diseases of the musculoskeletal system and connective tissue (M13_)	M13_PATHODISLOCATIO	0.2928	0.0674	0.0641	0.09485	0.1021	0.09478	1460	147221
Polyarhtrosis	XIII Diseases of the musculoskeletal system and connective tissue (M13_)	M13_ARTHROSIS_POLY	0.295	-0.0514	0.0491	0.09475	0.09308	0.09478	2610	147221
Enterocolitis due to Clostridium difficile	I Certain infectious and parasitic diseases (AB1_)	C_DIFFICILE_ENTEROCOLITIS	0.2953	-0.0673	0.0643	0.09527	0.08973	0.09531	1441	216071
Disorders of sclera, cornea, iris and ciliary body	VII Diseases of the eye and adnexa (H7_)	H7_SCLERACORNEA	0.2953	-0.0271	0.0259	0.09535	0.0936	0.09543	9505	209287
Oesophagitis	XI Diseases of the digestive system (K11_)	K11_OESITIS	0.2961	-0.0922	0.0882	0.09525	0.08831	0.09528	747	189695
Other arthrosis	XIII Diseases of the musculoskeletal system and connective tissue (M13_)	M13_ARTHROSIS_OTH	0.2972	-0.0279	0.0268	0.09471	0.0937	0.09478	10192	147221
Obstructed labour due to malposition and malpresentation of fetus	XV Pregnancy, childbirth and the puerperium (O15_)	O15_LABOUR_MALPOS	0.2974	0.0437	0.0419	0.09557	0.1009	0.09538	3482	98626
Other specified/unspecified systemic involvement of connective tissue	XIII Diseases of the musculoskeletal system and connective tissue (M13_)	M13_CONNECTNAS	0.2977	0.0885	0.085	0.09532	0.103	0.09529	827	213145
Malignant neoplasm of urinary organs (all cancers excluded)	II Neoplasms, from cancer register (ICD-O-3)	C3_URINARY_TRACT_EXALLC	0.2982	0.0567	0.0545	0.09559	0.09634	0.09558	2168	174006
Maternal care for known or suspected abnormality of pelvic organs	XV Pregnancy, childbirth and the puerperium (O15_)	O15_MATERN_CARE_PELVIC_ABNORM	0.2989	0.0422	0.0406	0.09578	0.09962	0.09563	3878	104247
Chrondropathies	XIII Diseases of the musculoskeletal system and connective tissue (M13_)	M13_CHRONDROPATHIES	0.2993	-0.0504	0.0486	0.09539	0.09	0.09545	2580	215335
Benign lipomatous neoplasm of skin and subcutaneous tissue of limbs (all cancers excluded)	II Neoplasms from hospital discharges (CD2_)	CD2_BENIGN_LIPO_SKIN_LIMBS_EXALLC	0.2996	-0.077	0.0742	0.09553	0.08827	0.09557	1079	179943
All pneumoniae	X Diseases of the respiratory system (J10_)	J10_PNEUMONIA	0.3002	-0.0169	0.0163	0.09535	0.09438	0.09549	27370	191422
Benign neoplasm: Small intestine	II Neoplasms from hospital discharges (CD2_)	CD2_BENIGN_SMALL_INTESTINE	0.3003	-0.1096	0.1059	0.09535	0.08191	0.09538	549	218243
Diarrhoea and gastroenteritis of presumed infectious origin	I Certain infectious and parasitic diseases (AB1_)	AB1_GASTROENTERITIS_NOS	0.3006	0.0216	0.0209	0.09532	0.09751	0.09515	15255	197298
Alzheimer disease	VI Diseases of the nervous system (G6_)	G6_ALZHEIMER	0.3009	-0.0443	0.0429	0.09535	0.0921	0.09541	3899	214893
Malignant neoplasm of corpus uteri	II Neoplasms, from cancer register (ICD-O-3)	C3_CORPUS_UTERI	0.3014	0.0784	0.0759	0.09581	0.1018	0.09576	1053	122526
Benign neoplasm of mouth and pharynx (all cancers excluded)	II Neoplasms from hospital discharges (CD2_)	CD2_BENIGN_MOUTH_PHARYNX_EXALLC	0.3014	0.062	0.06	0.09557	0.1001	0.09552	1655	179563
Mandibular retrognathia AND surgery (BSSO)	XI Diseases of the digestive system (K11_)	K11_MN_RERTGN_AND_SURG	0.3041	0.0939	0.0913	0.09535	0.09976	0.09533	738	218054
Faecal incontinence	XVIII Symptoms, signs and abnormal clinical and laboratory findings, not elsewhere classified (R18_)	R18_FAECAL_INCONTINENCE	0.3048	-0.0727	0.0708	0.09546	0.08984	0.0955	1197	161968
Scabies	I Certain infectious and parasitic diseases (AB1_)	AB1_SCABIES	0.3053	-0.1021	0.0996	0.09536	0.08866	0.09538	575	217987
SLE (Finngen)	Rheuma endpoints	SLE_FG	0.3066	0.1092	0.1068	0.09518	0.1004	0.09517	538	176590
Memory loss	Neurological endpoints	MEMLOSS	0.3075	-0.0669	0.0656	0.09537	0.09077	0.0954	1384	210333
Bacterial pneumoniae	X Diseases of the respiratory system (J10_)	J10_PNEUMOBACT	0.3079	-0.0288	0.0282	0.09543	0.09501	0.09544	7987	188868
Endometriosis diagnosis and infertility diagnosis occurring together	XIV Diseases of the genitourinary system (N14_)	N14_ENDOMET_INFERT	0.3093	-0.0629	0.0619	0.09678	0.09153	0.0969	1593	70651
Poisoning by medicine, drug-induced	XIX Injury, poisoning and certain other consequences of external causes (ST19_)	ST19_POISO_MEDICI_ADVERSE	0.3094	0.0627	0.0617	0.09535	0.1079	0.09526	1505	217287
Superficial injury of hip and thigh	XIX Injury, poisoning and certain other consequences of external causes (ST19_)	ST19_SUPERF_INJURY_HIP_THIGH	0.3094	-0.0587	0.0578	0.09531	0.09013	0.09535	1801	211460
GI-bleeding	XI Diseases of the digestive system (K11_)	K11_GIBLEEDING	0.3098	0.0355	0.0349	0.09534	0.09898	0.09526	4992	210964
Long labour	XV Pregnancy, childbirth and the puerperium (O15_)	O15_LABOUR_LONG	0.3098	0.0416	0.041	0.09554	0.09977	0.09538	3731	98626
Other infectious diseases	I Certain infectious and parasitic diseases (AB1_)	AB1_OTHER_INFECTIONS	0.3099	-0.0717	0.0706	0.09535	0.08726	0.09539	1213	217579
Benign lipomatous neoplasm (all cancers excluded)	II Neoplasms from hospital discharges (CD2_)	CD2_BENIGN_LIPOMATOUS_EXALLC	0.31	-0.0363	0.0357	0.09552	0.09164	0.09563	4870	177107
Cervicalgia	XIII Diseases of the musculoskeletal system and connective tissue (M13_)	M13_CERVICALGIA	0.3103	0.0436	0.0429	0.0948	0.1016	0.09466	3274	164682
Fissure and fistula of anal and rectal regions	XI Diseases of the digestive system (K11_)	K11_FISSANAL	0.3104	0.038	0.0375	0.09536	0.09837	0.09529	4493	182423
Infectious mononucleosis	I Certain infectious and parasitic diseases (AB1_)	AB1_EBV	0.3117	-0.0706	0.0697	0.09541	0.08875	0.09545	1238	213666
Obesity, other/unspecified	IV Endocrine, nutritional and metabolic diseases (E4_)	E4_OBESITYNAS	0.3119	0.0373	0.0369	0.09537	0.1002	0.09526	4793	209884
Excessive, freguent and irrelgular menstruation	XIV Diseases of the genitourinary system (N14_)	N14_MESNRUIRREG	0.312	-0.022	0.0218	0.09667	0.09502	0.0971	17873	68969
AlzheimerÕs disease, wide definition (more controls excluded)	VI Diseases of the nervous system (G6_)	G6_AD_WIDE_EXMORE	0.3121	-0.0397	0.0392	0.09476	0.09395	0.0948	5918	111471
Diseases of oesophagus, stomach and duodenum	XI Diseases of the digestive system (K11_)	K11_OESSTODUO	0.3126	0.0165	0.0163	0.09535	0.09581	0.09528	29097	189695
Unspesified nephritic syndrome, drug-induced	XIV Diseases of the genitourinary system (N14_)	N14_NEPHRITICNAS_ADVERSE	0.3139	0.0821	0.0816	0.09535	0.1107	0.09529	838	217954
Malignant neoplasm	II Neoplasms, from cancer register (ICD-O-3)	C3_CANCER	0.314	0.0153	0.0152	0.09535	0.09446	0.09554	38036	180756
Other complications of labour and delivery, not elsewhere classified	XV Pregnancy, childbirth and the puerperium (O15_)	O15_LABOUR_OTHER	0.3144	0.0737	0.0733	0.09547	0.1038	0.09538	1102	98626
Systemic lupus erythematosus	XIII Diseases of the musculoskeletal system and connective tissue (M13_)	M13_SLE	0.3146	0.1067	0.1061	0.0953	0.1004	0.09529	538	213145
Depression medications	Comorbidities of Neurological endpoints	ANTIDEPRESSANTS	0.3156	0.0174	0.0173	0.09458	0.09586	0.09333	58842	59827
Other specified/unspecified bacterial intestinal infections	I Certain infectious and parasitic diseases (AB1_)	BACT_INTEST_INFECTION_NOS	0.3156	0.0826	0.0823	0.09533	0.09992	0.09531	893	216071
Malignant neoplasm of kidney, except renal pelvis	II Neoplasms, from cancer register (ICD-O-3)	C3_KIDNEY_NOTRENALPELVIS	0.3168	-0.0794	0.0793	0.09535	0.08715	0.09539	971	217821
Neovascular glaucoma	Diabetes endpoints	DM_NEOVASCULAR_GLAUCOMA	0.3171	-0.104	0.104	0.0954	0.08698	0.09543	541	204208
Intracerebral haemmorrhage	IX Diseases of the circulatory system (I9_)	I9_ICH	0.3177	-0.0598	0.0598	0.09536	0.09121	0.09539	1687	201146
Spinal stenosis	XIII Diseases of the musculoskeletal system and connective tissue (M13_)	M13_SPINSTENOSIS	0.318	0.0282	0.0282	0.09492	0.09959	0.09466	9169	164682
Fibroblastic disorders	XIII Diseases of the musculoskeletal system and connective tissue (M13_)	M13_FIBROBLASTIC	0.3182	0.0399	0.04	0.09514	0.0975	0.09508	4070	167641
Hyperkinetic disorders	Psychiatric endpoints from Katri Räikkönen	KRA_PSY_HYPERKIN	0.3184	-0.0796	0.0797	0.09535	0.08859	0.09538	955	217837
Hernia of abodminal wall, postoperative	XI Diseases of the digestive system (K11_)	ABDOM_HERNIA_POSTOP	0.319	-0.0492	0.0493	0.09584	0.0917	0.09592	2551	135524
Benign neoplasm: Small intestine (all cancers excluded)	II Neoplasms from hospital discharges (CD2_)	CD2_BENIGN_SMALL_INTESTINE_EXALLC	0.3196	-0.1059	0.1064	0.09553	0.08191	0.09557	549	180410
Abnormal findings on examination of urine, without diagnosis	XVIII Symptoms, signs and abnormal clinical and laboratory findings, not elsewhere classified (R18_)	R18_ABNORMAL_FINDI_EXAMI_URINE_WO_DIAGNOSIS	0.3202	0.099	0.0996	0.09535	0.1039	0.09533	593	218199
Pollen allergy	Comorbidities of Asthma	POLLENALLERG	0.3205	-0.0454	0.0457	0.09537	0.09151	0.09542	2972	214464
Dislocation, sprain and strain of joints and ligaments of head	XIX Injury, poisoning and certain other consequences of external causes (ST19_)	ST19_DISLO_SPRAIN_STRAIN_JOINTS_LIGAM_HEAD	0.3208	0.1009	0.1016	0.09541	0.1044	0.09538	564	196254
Other disorders of teeth and supporting structures	XI Diseases of the digestive system (K11_)	K11_DISORD_TEETH	0.3213	-0.0439	0.0442	0.09516	0.09008	0.09524	3141	195395
Ventral hernia	XI Diseases of the digestive system (K11_)	K11_VENTHER	0.3227	-0.0407	0.0411	0.09541	0.09261	0.09546	3737	190557
Intracerebral haemmorrhage (no controls excluded)	IX Diseases of the circulatory system (I9_)	I9_ICH_EXNONE	0.3253	-0.0586	0.0596	0.09535	0.09121	0.09538	1687	217105
Primary gonarthrosis, bilateral	Rheuma endpoints	PRIM_KNEEARTHROSIS	0.3256	0.0289	0.0294	0.09532	0.09777	0.09522	8410	195996
Parkinson's disease, including avohilmo	VI Diseases of the nervous system (G6_)	G6_PARKINSON_INCLAVO	0.3261	-0.0518	0.0528	0.09535	0.09373	0.09536	2167	216625
Disorders of choroid and retina	VII Diseases of the eye and adnexa (H7_)	H7_CHOROIDRETINA	0.3261	0.0206	0.021	0.09535	0.09599	0.0953	15774	203018
Impacted teeth	XI Diseases of the digestive system (K11_)	K11_IMPACTED_TEETH	0.3268	0.0846	0.0863	0.09535	0.09178	0.09536	884	217908
Trochanteric bursitis	XIII Diseases of the musculoskeletal system and connective tissue (M13_)	M13_TROCHANTERICBURSITIS	0.3278	0.0602	0.0615	0.09514	0.1012	0.09508	1604	167641
Malignant neoplasm of corpus uteri (all cancers excluded)	II Neoplasms, from cancer register (ICD-O-3)	C3_CORPUS_UTERI_EXALLC	0.3281	0.0752	0.0769	0.09635	0.1018	0.09629	1053	99321
Female infertility	XIV Diseases of the genitourinary system (N14_)	N14_FEMALEINFERT	0.3281	-0.0311	0.0318	0.09685	0.09418	0.0971	6481	68969
Nontoxic single thyroid nodule	IV Endocrine, nutritional and metabolic diseases (E4_)	E4_GOITRENOD	0.3287	0.0724	0.0741	0.09539	0.09808	0.09537	1121	187684
Dislocation, sprain and strain of joints and ligaments at neck level	XIX Injury, poisoning and certain other consequences of external causes (ST19_)	ST19_DISLO_SPRAIN_STRAIN_JOINTS_LIGAM_NECK_LEVEL	0.329	-0.0519	0.0531	0.09531	0.09005	0.09536	2105	215476
Any mental disorder, or suicide (or attempt), or psychic disorders complicating pregnancy, partum or puerperum or nerve system disorders	Psychiatric endpoints from Katri Räikkönen	KRA_PSY_ANYMENTAL_SUICID_PREG_NERV	0.3293	-0.0137	0.014	0.09535	0.09665	0.09494	52473	166319
Abnormal serum enzyme levels	XVIII Symptoms, signs and abnormal clinical and laboratory findings, not elsewhere classified (R18_)	R18_ABNORMAL_SERUM_ENZYME_LEVELS	0.3297	0.0389	0.0399	0.09539	0.09736	0.09535	4022	212004
Hallux rigidus	XIII Diseases of the musculoskeletal system and connective tissue (M13_)	M13_HALLUXRIGIDUS	0.3303	0.0497	0.0511	0.09487	0.1004	0.09478	2453	147221
Secondary hypertension (no controls excluded)	IX Diseases of the circulatory system (I9_)	I9_HYPTENSEC_EXNONE	0.3306	0.0662	0.068	0.09535	0.09862	0.09533	1310	217482
Other/unspecified rheumatoid arthritis	Rheuma endpoints	RHEUMA_NOS	0.3307	0.0544	0.056	0.09532	0.1021	0.09526	1925	215389
Other joint disorders	XIII Diseases of the musculoskeletal system and connective tissue (M13_)	M13_OTHERJOINT	0.3311	0.0142	0.0146	0.09524	0.09678	0.09478	43972	147221
Benign neoplasm of other and ill-defined parts of digestive system (all cancers excluded)	II Neoplasms from hospital discharges (CD2_)	CD2_BENIGN_OTHERDIGESTIVE_EXALLC	0.3321	-0.0498	0.0514	0.09553	0.08985	0.0956	2337	179229
Polyp of the female genital tract	XIV Diseases of the genitourinary system (N14_)	N14_POLYPFEMGEN	0.3334	-0.0294	0.0304	0.0968	0.09409	0.0971	7554	68969
Benign neoplasm of mouth and pharynx	II Neoplasms from hospital discharges (CD2_)	CD2_BENIGN_MOUTH_PHARYNX	0.3341	0.0577	0.0598	0.09535	0.1001	0.09531	1655	217137
Other degenerative diseases of the nervous system	VI Diseases of the nervous system (G6_)	G6_NEURODEG	0.3348	-0.0374	0.0388	0.09535	0.09299	0.0954	4553	214239
Any mental disorder	Psychiatric endpoints from Katri Räikkönen	KRA_PSY_ANYMENTAL	0.3352	-0.0136	0.0141	0.09535	0.09667	0.09494	52208	166584
Suicide or other Intentional self-harm	Psychiatric endpoints from Katri Räikkönen	VWXY20_SUICI_OTHER_INTENTI_SELF_H	0.3352	-0.0136	0.0141	0.09535	0.09667	0.09494	52208	166584
Malignant neoplasm of prostate (all cancers excluded)	II Neoplasms, from cancer register (ICD-O-3)	C3_PROSTATE_EXALLC	0.3363	0.0359	0.0373	0.09429	0.09038	0.09463	6311	74685
malignant neoplasm of male genital organs (all cancers excluded)	II Neoplasms, from cancer register (ICD-O-3)	C3_MALE_GENITAL_EXALLC	0.3366	0.0348	0.0362	0.09429	0.09048	0.09463	6542	74685
Any dementia (more controls excluded)	Psychiatric endpoints from Katri Räikkönen	KRA_PSY_DEMENTIA_EXMORE	0.3367	-0.0344	0.0358	0.09488	0.09345	0.09494	5933	166584
Melanocytic naevi, other sites/unspecified	II Neoplasms from hospital discharges (CD2_)	CD2_BENIGN_MELANOCYTIC_NOS	0.339	-0.0801	0.0837	0.09535	0.09113	0.09536	825	217967
Other noninflammatory disorders of vulva and perineum	XIV Diseases of the genitourinary system (N14_)	N14_OTHNONINFVULV	0.3391	0.0651	0.0681	0.0972	0.1031	0.0971	1265	68969
Bacterial pneumonia, not elsewhere classified	X Diseases of the respiratory system (J10_)	J10_PNEUMOBACTEROTH	0.3398	-0.0277	0.029	0.09543	0.09517	0.09544	7514	188868
Family history of malignant neoplasm	XXI Factors influencing health status and contact with health services (Z21_)	Z21_FAMILY_HISTORY_MALIG_NEOPLASM	0.3401	0.0708	0.0743	0.09556	0.1018	0.09552	1187	195047
Other diseases of urinary system	XIV Diseases of the genitourinary system (N14_)	N14_URINOTH	0.3407	-0.017	0.0178	0.09535	0.09402	0.09551	23652	195140
Other specified and unspecified disorders of eye and adnexa	VII Diseases of the eye and adnexa (H7_)	H7_EYEADNEXOTH	0.3409	0.0941	0.0988	0.09534	0.1038	0.09531	599	216919
Postpartum depression	XV Pregnancy, childbirth and the puerperium (O15_)	O15_POSTPART_DEPR	0.3413	0.0288	0.0303	0.09612	0.1003	0.09559	7604	59601
Clefts and caries	XVII Congenital malformations, deformations and chromosomal abnormalities (Q17)	Q17_CLEFT_AND_CARIES	0.3414	0.0363	0.0382	0.09535	0.09781	0.0953	4144	214648
Bicipital tendinitis	XIII Diseases of the musculoskeletal system and connective tissue (M13_)	M13_BICIPITALTEND	0.3427	0.0864	0.0911	0.09512	0.1055	0.09508	691	167641
Benign lipomatous neoplasm of skin and subcutaneous tissue of trunk	II Neoplasms from hospital discharges (CD2_)	CD2_BENIGN_LIPO_SKIN_TRUNK	0.3435	-0.0536	0.0566	0.09535	0.09005	0.09539	1867	216925
Anogenital herpesviral [herpes simplex] infection	I Certain infectious and parasitic diseases (AB1_)	AB1_ANOGENITAL_HERPES_SIMPLEX	0.3437	0.0767	0.081	0.09534	0.1022	0.09531	891	212952
Deposits [accretions] on teeth	XI Diseases of the digestive system (K11_)	K11_DEPOSITS	0.3448	0.0834	0.0883	0.09526	0.1001	0.09524	774	195395
Cardiac arrest	IX Diseases of the circulatory system (I9_)	I9_CARDARR	0.3453	-0.0726	0.0769	0.09395	0.08924	0.09399	1129	116926
Transplanted organ and tissue status	Interstitial lung disease endpoints	Z21_TRANSPLANTED_ORGAN_TISSUE_STATUS	0.3463	0.0606	0.0644	0.09556	0.09969	0.09552	1449	195047
Primary coxarthrosis, bilateral	Rheuma endpoints	PRIM_COXARTHROSIS	0.3469	0.0374	0.0398	0.09532	0.0976	0.09528	4163	208083
Endometriosis of rectovaginal septum and vagina	XIV Diseases of the genitourinary system (N14_)	N14_ENDOMETRIOSIS_RECTPVAGSEPT_VAGINA	0.3476	-0.0637	0.0678	0.09698	0.09081	0.0971	1360	68969
Hypertension complicating pregnancy, childbirth, and the puerperium	IX Diseases of the circulatory system (I9_)	I9_HYPTENSPREG	0.3481	0.0276	0.0295	0.09581	0.1004	0.0955	7686	115893
Pregnancy hypertension	XV Pregnancy, childbirth and the puerperium (O15_)	O15_HYPTENSPREG	0.3481	0.0276	0.0295	0.09581	0.1004	0.0955	7686	115893
Nasal polyp	X Diseases of the respiratory system (J10_)	J10_NASALPOLYP	0.3486	0.0414	0.0442	0.09544	0.1002	0.09535	3236	167849
Parkinson's disease	VI Diseases of the nervous system (G6_)	G6_PARKINSON	0.3487	-0.0495	0.0528	0.09535	0.09394	0.09536	2162	216630
Impacted cerumen	VIII Diseases of the ear and mastoid process (H8_)	H8_CERUMEN	0.3495	0.0808	0.0864	0.09528	0.09624	0.09528	836	214100
Mycoses	I Certain infectious and parasitic diseases (AB1_)	AB1_MYCOSES	0.3501	-0.0362	0.0387	0.09535	0.0935	0.09538	3976	214816
Dislocation, sprain and strain of joints and ligaments at wrist and hand level	XIX Injury, poisoning and certain other consequences of external causes (ST19_)	ST19_DISLO_SPRAIN_STRAIN_JOINTS_LIGAM_WRIST_HAND_LEVEL	0.3509	0.0348	0.0373	0.09538	0.09823	0.09531	4343	199036
Erysipelas	I Certain infectious and parasitic diseases (AB1_)	AB1_ERYSIPELAS	0.3518	0.024	0.0258	0.09549	0.09874	0.09532	10019	197660
COPD/asthma related pneumonia or pneumonia derived septichaemia	Comorbidities of COPD	COPD_ASTHMA_PNEUMONIA_SEPSIS	0.3522	-0.0154	0.0166	0.09504	0.09429	0.09517	27715	159867
COPD/asthma/ILD related pneumonia or pneumonia derived septichaemia	Interstitial lung disease endpoints	PULM_PNEUMONIA_SEPSIS	0.3522	-0.0154	0.0166	0.09504	0.09429	0.09517	27715	159867
Diabetic ketoacidosis	Diabetes endpoints	DM_KETOACIDOSIS	0.3551	0.0369	0.04	0.09486	0.09624	0.09482	4510	162201
Antenatal screening	XXI Factors influencing health status and contact with health services (Z21_)	Z21_ANTEN_SCREE	0.3562	-0.0211	0.0229	0.09557	0.09419	0.09584	17826	90131
Oedema, not elsewhere classified	XVIII Symptoms, signs and abnormal clinical and laboratory findings, not elsewhere classified (R18_)	R18_OEDEMA_NOT_ELSEW_CLASSIFIED	0.3577	0.0349	0.0379	0.09534	0.09838	0.09526	4278	172999
Melanocytic naevi, other sites/unspecified (all cancers excluded)	II Neoplasms from hospital discharges (CD2_)	CD2_BENIGN_MELANOCYTIC_NOS_EXALLC	0.3582	-0.0772	0.084	0.09553	0.09113	0.09555	825	180262
Malignant neoplasm of kidney, except renal pelvis (all cancers excluded)	II Neoplasms, from cancer register (ICD-O-3)	C3_KIDNEY_NOTRENALPELVIS_EXALLC	0.3583	-0.0736	0.0801	0.09553	0.08715	0.09558	971	174006
Rubella [German measles]	I Certain infectious and parasitic diseases (AB1_)	AB1_RUBELLA	0.3614	-0.0942	0.1032	0.09549	0.08872	0.09551	553	211856
Other diseases of the digestive system	XI Diseases of the digestive system (K11_)	K11_OTHDIG	0.3629	0.0261	0.0287	0.09535	0.09786	0.09526	7828	210964
Soft tissue disorders related to use, overuse and pressure	XIII Diseases of the musculoskeletal system and connective tissue (M13_)	M13_SOFTOVERUSE	0.3629	0.0359	0.0394	0.09516	0.09865	0.09508	3984	167641
Otalgia	VIII Diseases of the ear and mastoid process (H8_)	H8_OTALGIA	0.3631	-0.0769	0.0845	0.09535	0.08915	0.09538	819	196592
Demyelenating diseases of the central nervous system	VI Diseases of the nervous system (G6_)	G6_DEMYEL	0.3635	0.0637	0.0701	0.09535	0.09759	0.09534	1284	217508
Injury of muscle and tendon at wrist and hand level	XIX Injury, poisoning and certain other consequences of external causes (ST19_)	ST19_INJURY_MUSCLE_TENDON_WRIST_HAND_LEVEL	0.3641	0.0471	0.0519	0.09537	0.1007	0.09531	2180	199036
Persons with potential health hazards related to communicable diseases	XXI Factors influencing health status and contact with health services (Z21_)	Z21_PERSONS_W_POTEN_HEALTH_HAZARDS_RELATED_COMMUNICAB_DISEA	0.3645	0.0515	0.0568	0.09535	0.09928	0.09531	1858	216934
Intracranial trauma	Neurological endpoints	ST19_INTRACRATRAUMA	0.3646	-0.0206	0.0227	0.0953	0.09528	0.09531	13165	136576
Bronchitis	Asthma and related endpoints	BRONCHITIS	0.367	0.0147	0.0163	0.09535	0.09631	0.09521	27361	191431
Carcinoma in situ of skin of other and unspecified parts of face (all cancers excluded)	II Neoplasms from hospital discharges (CD2_)	CD2_INSITU_SKIN_FACE_EXALLC	0.3679	0.0824	0.0915	0.09553	0.1006	0.09551	749	180489
Family history of certain disabilities and chronic diseases leading to disablement	XXI Factors influencing health status and contact with health services (Z21_)	Z21_FAMILY_HISTORY_CERTA_DISABILITI_CHRONIC_DISEA_LEADI_DISABL	0.3688	-0.0945	0.1052	0.0955	0.0856	0.09552	509	195047
Migraine with aura	VI Diseases of the nervous system (G6_)	G6_MIGRAINE_WITH_AURA	0.3689	-0.0372	0.0414	0.09556	0.09556	0.09556	3541	176107
Malignant neoplasm of cervix uteri (all cancers excluded)	II Neoplasms, from cancer register (ICD-O-3)	C3_CERVIX_UTERI_EXALLC	0.3701	-0.0543	0.0606	0.0962	0.09064	0.09629	1648	99321
Fracture of rib(s), sternum and thoracic spine	XIX Injury, poisoning and certain other consequences of external causes (ST19_)	ST19_FRACT_RIBS_STERNUM_THORACIC_SPINE	0.3705	-0.0348	0.0388	0.0954	0.09203	0.09546	4070	211861
Benign paroxysmal vertigo	VIII Diseases of the ear and mastoid process (H8_)	H8_BPV	0.3706	-0.0359	0.0401	0.09546	0.09244	0.09551	3834	209582
Glaucoma suspect	VII Diseases of the eye and adnexa (H7_)	H7_GLAUCSUSP	0.3707	-0.0329	0.0367	0.09547	0.0943	0.0955	4766	210201
Conjunctivitis	VII Diseases of the eye and adnexa (H7_)	H7_CONJUNCTIVITIS	0.3722	0.0197	0.0221	0.09536	0.09749	0.09521	13655	203517
Diabetic neuropathy	Diabetes endpoints	DM_NEUROPATHY	0.375	0.0597	0.0673	0.09483	0.09626	0.09482	1415	162201
Convergent concomitant strabismus	VII Diseases of the eye and adnexa (H7_)	H7_CONVERSTRAB	0.3754	-0.0698	0.0787	0.09528	0.09007	0.09531	967	210931
Other malignant neoplasms of skin (=non-melanoma skin cancer)	II Neoplasms, from cancer register (ICD-O-3)	C3_OTHER_SKIN	0.3764	0.0235	0.0266	0.09535	0.09595	0.09532	10382	208410
Malignant neoplasm of urinary organs	II Neoplasms, from cancer register (ICD-O-3)	C3_URINARY_TRACT	0.3767	0.0474	0.0536	0.09535	0.09634	0.09534	2168	216624
Other symptoms and signs involving the digestive system and abdomen	XVIII Symptoms, signs and abnormal clinical and laboratory findings, not elsewhere classified (R18_)	R18_OTHER_SYMPTOMS_SIGNS_INVOLVI_DIGES_SYSTEM_ABDOMEN	0.3771	-0.0431	0.0488	0.09543	0.09102	0.0955	2592	161968
Viral and other specified intestinal infections	I Certain infectious and parasitic diseases (AB1_)	AB1_VIRAL_OTHER_INTEST_INFECTIONS	0.3775	0.034	0.0385	0.0952	0.09779	0.09515	4165	197298
Agranulocytosis	III Diseases of the blood and blood-forming organs and certain disorders involving the immune mechanism (D3_)	D3_AGRANULOCYTOSIS	0.3789	0.0546	0.0621	0.09533	0.1005	0.0953	1527	215755
Other disorders of glucose regulation and pancreatic internal secretion	IV Endocrine, nutritional and metabolic diseases (E4_)	E4_GLUCOPANCREAS	0.3791	0.0603	0.0685	0.09535	0.1006	0.09532	1283	217509
Allergic conjunctivitis	VII Diseases of the eye and adnexa (H7_)	H7_ALLERGICCONJUNCTIVITIS	0.3791	0.023	0.0262	0.09535	0.09774	0.09524	9833	208959
Other disorders of adrenal gland	IV Endocrine, nutritional and metabolic diseases (E4_)	E4_ADRENAL	0.3793	0.0925	0.1052	0.09531	0.1032	0.09529	528	211123
Benign lipomatous neoplasm of other sites/unspecified (all cancers excluded)	II Neoplasms from hospital discharges (CD2_)	CD2_BENIGN_LIPO_NOS_EXALLC	0.3794	0.0576	0.0656	0.09552	0.09852	0.0955	1404	179727
Diseases of the myoneural junction and muscle	VI Diseases of the nervous system (G6_)	G6_MYONEU	0.3794	0.052	0.0591	0.09535	0.1	0.09531	1736	217056
Use of eye-antiallergens (taken as indicator of allergic/atopic conjunctivitis)	VII Diseases of the eye and adnexa (H7_)	H7_USEOFEYEANTIALLERGENS	0.3812	0.0234	0.0267	0.09532	0.09766	0.09521	9431	203517
Malignant neoplasm of ovary	II Neoplasms, from cancer register (ICD-O-3)	C3_OVARY	0.3813	0.0795	0.0908	0.09581	0.1022	0.09577	719	122860
Malignant neoplasm of skin	II Neoplasms, from cancer register (ICD-O-3)	C3_SKIN	0.3822	0.0232	0.0266	0.09535	0.09594	0.09532	10384	208408
Traumatic amputation of wrist and hand	XIX Injury, poisoning and certain other consequences of external causes (ST19_)	ST19_TRAUMAT_AMPUT_WRIST_HAND	0.3825	-0.0866	0.0992	0.09529	0.08735	0.09531	612	199036
Retinal detachment with retinal break	VII Diseases of the eye and adnexa (H7_)	H7_RETINALDETACHBREAK	0.3827	-0.0496	0.0568	0.09525	0.0902	0.0953	1935	203018
Eating disorders	V Mental and behavioural disorders (F5_)	F5_EATING	0.3832	0.0486	0.0558	0.09535	0.1016	0.0953	1874	216918
Pure hypercholesterolaemia	IV Endocrine, nutritional and metabolic diseases (E4_)	E4_HYPERCHOL	0.3839	0.0241	0.0277	0.09523	0.09769	0.09512	8808	197259
Viral pneumonia (known virus, not influenza)	Interstitial lung disease endpoints	VIRALPNEUMOKNOWN	0.3843	0.0766	0.0881	0.0954	0.1017	0.09537	763	212707
Malignant neoplasm of cervix uteri	II Neoplasms, from cancer register (ICD-O-3)	C3_CERVIX_UTERI	0.3847	-0.0525	0.0604	0.09581	0.09064	0.09588	1648	121931
Benign lipomatous neoplasm of skin and subcutaneous tissue of trunk (all cancers excluded)	II Neoplasms from hospital discharges (CD2_)	CD2_BENIGN_LIPO_SKIN_TRUNK_EXALLC	0.3852	-0.0493	0.0568	0.09553	0.09005	0.09559	1867	179353
Migraine with aura and triptan purchases	VI Diseases of the nervous system (G6_)	G6_MIGRAINE_WITH_AURA_TRIPTAN	0.3862	-0.0361	0.0417	0.09552	0.09556	0.09552	3541	164098
Melanocytic naevi of lower limb, including hip (all cancers excluded)	II Neoplasms from hospital discharges (CD2_)	CD2_BENIGN_MELANOCYTIC_LOWERLIMB_EXALLC	0.3869	0.0927	0.1072	0.09556	0.1033	0.09553	510	180434
Disorders of eyelid, lacrimal system and orbit	VII Diseases of the eye and adnexa (H7_)	H7_LIDLACRIMALORBIT	0.3871	0.0178	0.0206	0.09535	0.09792	0.09515	15561	203231
Cholera	I Certain infectious and parasitic diseases (AB1_)	AB1_CHOLERA	0.3872	-0.0747	0.0864	0.09513	0.0905	0.09515	818	197298
Complications of the puerperium, not elsewhere classified	XV Pregnancy, childbirth and the puerperium (O15_)	O15_PUERP_COMPL_NAS	0.3873	0.0899	0.104	0.09589	0.1056	0.09584	530	119155
Malignant neoplasm of respiratory system and intrathoracic organs	II Neoplasms, from cancer register (ICD-O-3)	C3_RESPIRATORY_INTRATHORACIC	0.3875	-0.0471	0.0546	0.09535	0.0902	0.0954	2074	216718
Injuries to the knee and lower leg	XIX Injury, poisoning and certain other consequences of external causes (ST19_)	ST19_INJURI_KNEE_LOWER_LEG	0.3878	0.0139	0.0161	0.09535	0.09644	0.09519	27614	191178
Carcinoma in situ of skin of other and unspecified parts of face	II Neoplasms from hospital discharges (CD2_)	CD2_INSITU_SKIN_FACE	0.3886	0.078	0.0905	0.09535	0.1006	0.09533	749	218043
Chronic iridocyclitis	VII Diseases of the eye and adnexa (H7_)	H7_IRIDOCHRONIC	0.3886	0.0806	0.0935	0.09544	0.09983	0.09543	695	209287
Postmenopausal bleeding	XIV Diseases of the genitourinary system (N14_)	N14_POSTMENBLEED	0.3897	-0.0302	0.0351	0.09694	0.0951	0.0971	5965	68969
Other and unspecified injuries of lower leg	XIX Injury, poisoning and certain other consequences of external causes (ST19_)	ST19_OTHER_UNSPE_INJURI_LOWER_LEG	0.3899	-0.0721	0.0839	0.09516	0.08838	0.09519	849	191178
Bacterial pneumonia (organism specified)	Asthma and related endpoints	PNEUMOBACTKNOWN	0.3905	-0.0238	0.0277	0.09537	0.09517	0.09538	8269	206999
Vocal cord dysfunction	COPD and related endpoints	VOCALCORDDYS	0.3907	0.0942	0.1098	0.09355	0.09784	0.09353	516	95430
Open wound of lower leg	XIX Injury, poisoning and certain other consequences of external causes (ST19_)	ST19_OPEN_WOUND_LOWER_LEG	0.3919	-0.049	0.0573	0.09514	0.0899	0.09519	1830	191178
Other benign neoplasms of skin (all cancers excluded)	II Neoplasms from hospital discharges (CD2_)	CD2_BENIGN_SKIN_EXALLC	0.3923	0.0267	0.0313	0.09551	0.09725	0.09545	6402	176541
Focal epilepsy	VI Diseases of the nervous system (G6_)	FE	0.3923	-0.0683	0.0799	0.09527	0.08993	0.09529	929	212532
Ptosis of eyelid	VII Diseases of the eye and adnexa (H7_)	H7_PTOSIS	0.3926	0.0566	0.0662	0.0952	0.102	0.09515	1349	203231
Ulcerative colitis (strict definition, all Crohn cases excluded)	XI Diseases of the digestive system (K11_)	K11_UC_NOCD	0.3928	-0.0448	0.0524	0.09523	0.09159	0.09527	2251	210300
Carcinoma in situ of breast, intraductal	II Neoplasms from hospital discharges (CD2_)	CD2_INSITU_BREAST_INTRADUCTAL	0.3945	-0.0657	0.0772	0.09581	0.0887	0.09587	1022	122557
Psychiatric diseases	V Mental and behavioural disorders (F5_)	F5_PSYCH	0.3946	-0.0117	0.0138	0.09535	0.09671	0.0949	54496	164296
Other follicular disorders	XII Diseases of the skin and subcutaneous tissue (L12_)	L12_FOLICULAROTH	0.3952	-0.0706	0.083	0.09536	0.09085	0.09537	853	211139
Outcome of delivery	XXI Factors influencing health status and contact with health services (Z21_)	Z21_OUTCO_DELIV	0.3955	-0.0307	0.0361	0.09566	0.09287	0.09584	5729	90131
Malignant neoplasm of ovary (all cancers excluded)	II Neoplasms, from cancer register (ICD-O-3)	C3_OVARY_EXALLC	0.3957	0.0775	0.0913	0.09633	0.1022	0.09629	719	99321
Colon adenocarcinoma (all cancers excluded)	II Neoplasms, from cancer register (ICD-O-3)	C3_COLON_ADENO_EXALLC	0.3961	0.0571	0.0673	0.09558	0.09625	0.09558	1396	174006
Radiculopathy	XIII Diseases of the musculoskeletal system and connective tissue (M13_)	M13_RADICULOPATHY	0.3966	-0.039	0.046	0.09465	0.09425	0.09466	2886	164682
Fracture of neck	XIX Injury, poisoning and certain other consequences of external causes (ST19_)	ST19_FRACT_NECK	0.3967	0.0792	0.0935	0.09538	0.1035	0.09536	664	215476
Burns and corrosions of external body surface, specified by site	XIX Injury, poisoning and certain other consequences of external causes (ST19_)	ST19_BURNS_CORROSIO_EXTER_BODY_SURFA_SPECIFE_SITE	0.3973	0.0527	0.0623	0.09535	0.1006	0.09532	1523	216681
Acne	XII Diseases of the skin and subcutaneous tissue (L12_)	L12_ACNE	0.3983	-0.0576	0.0682	0.09535	0.09121	0.09537	1299	211139
Dental caries	XI Diseases of the digestive system (K11_)	K11_CARIES	0.3985	0.0321	0.0381	0.09529	0.09755	0.09524	4170	195395
Coxarthrosis, primary, with hip surgery	XIII Diseases of the musculoskeletal system and connective tissue (M13_)	M13_ARTHTROSIS_COX_PRIM_HIPSURG	0.3994	0.0269	0.0319	0.09537	0.09598	0.09535	6978	209092
Benign neoplasm of other and unspecified female genital organs	II Neoplasms from hospital discharges (CD2_)	CD2_BENIGN_FEMALE_GEN_OTH	0.3996	0.0796	0.0945	0.09581	0.1017	0.09578	662	122917
Melanocytic naevi of lower limb, including hip	II Neoplasms from hospital discharges (CD2_)	CD2_BENIGN_MELANOCYTIC_LOWERLIMB	0.3997	0.09	0.1069	0.09535	0.1033	0.09533	510	218282
Artificial joint re-operation	Operation endpoints	OPER_ARTIF_JOINT_REOP	0.4	-0.0723	0.0859	0.09535	0.09061	0.09537	807	217985
Nonorganic sleeping disorders (more controls excluded)	Psychiatric endpoints from Katri Räikkönen	KRA_PSY_SLEEP_NONORG_EXMORE	0.4006	-0.0482	0.0573	0.09495	0.09583	0.09494	2214	166584
Deforming dorsopathies	XIII Diseases of the musculoskeletal system and connective tissue (M13_)	M13_DEFORMDORSO	0.4006	-0.0305	0.0363	0.09467	0.0948	0.09466	4652	164682
Other hammer toe(s) (acquired)	XIII Diseases of the musculoskeletal system and connective tissue (M13_)	M13_HAMMERTOE	0.4009	0.0389	0.0464	0.09487	0.09929	0.09478	3062	147221
Systemic connective tissue disorders	XIII Diseases of the musculoskeletal system and connective tissue (M13_)	M13_SYSTCONNECT	0.4014	0.0281	0.0335	0.09535	0.09753	0.09529	5647	213145
Colorectal cancer	II Neoplasms, from cancer register (ICD-O-3)	C3_COLORECTAL	0.4031	-0.0385	0.0461	0.09535	0.08917	0.09544	3022	215770
Superficial injury of forearm	XIX Injury, poisoning and certain other consequences of external causes (ST19_)	ST19_SUPERF_INJURY_FOREA	0.4031	-0.0585	0.07	0.09529	0.09051	0.09532	1212	205768
Benign neoplasm of other and unspecified female genital organs (all cancers excluded)	II Neoplasms from hospital discharges (CD2_)	CD2_BENIGN_FEMALE_GEN_OTH_EXALLC	0.4034	0.0792	0.0948	0.09613	0.1017	0.09609	662	102019
Candidiasis	I Certain infectious and parasitic diseases (AB1_)	AB1_CANDIDIASIS	0.4044	-0.0454	0.0545	0.09535	0.0918	0.09538	2015	214816
Infections of the skin and subcutaneous tissue	XII Diseases of the skin and subcutaneous tissue (L12_)	L12_INFECT_SKIN	0.4055	-0.0208	0.025	0.09535	0.09439	0.0954	10343	208449
Purpura and other haemorrhagic conditions	III Diseases of the blood and blood-forming organs and certain disorders involving the immune mechanism (D3_)	D3_PURPURA_AND3_OTHER_HAEMORRHAGIC	0.4056	-0.0478	0.0575	0.09534	0.08974	0.09538	1829	216099
Melanocytic naevi of other and unspecified parts of face	II Neoplasms from hospital discharges (CD2_)	CD2_BENIGN_MELANOCYTIC_FACE	0.4059	-0.0698	0.084	0.09535	0.09008	0.09537	826	217966
Alcohol dependence	V Mental and behavioural disorders (F5_)	F5_ALCOHOL_DEPENDENCE	0.4068	-0.0281	0.0339	0.09535	0.09879	0.09525	5876	205659
Other contact dermatitis	XII Diseases of the skin and subcutaneous tissue (L12_)	L12_OTHERCONTACT	0.4073	0.0555	0.0669	0.09515	0.1021	0.09511	1303	198740
Osteoporosis with pathological fracture (FG)	Rheuma endpoints	OSTEOPOROSIS_FRACTURE_FG	0.4083	0.0739	0.0893	0.09477	0.1004	0.09475	785	172834
Acute and subacute iridocyclitis	VII Diseases of the eye and adnexa (H7_)	H7_IRIDOACUTE	0.4087	-0.0369	0.0447	0.09539	0.09312	0.09543	3126	209287
Other gastritis (incl. Duodenitis)	XI Diseases of the digestive system (K11_)	K11_OTHGASTR	0.4109	0.0328	0.0399	0.09533	0.09801	0.09528	3873	189695
Disorders of conjunctiva	VII Diseases of the eye and adnexa (H7_)	H7_CONJUNCTIVA	0.4119	0.0172	0.021	0.09535	0.09717	0.09521	15275	203517
Ulcer of lower limb, not elsewhere classified	XII Diseases of the skin and subcutaneous tissue (L12_)	L12_ULCERLOWLIMB	0.4128	-0.0507	0.062	0.09548	0.09032	0.09552	1584	207482
Postpartum haemorrhage	XV Pregnancy, childbirth and the puerperium (O15_)	O15_POSTPART_HEAMORRH	0.413	0.0339	0.0414	0.09547	0.09796	0.09538	3670	98626
Obstructed labour due to maternal pelvic abnormality	XV Pregnancy, childbirth and the puerperium (O15_)	O15_LABOUR_PELVIC_ABNORM	0.4132	-0.0379	0.0463	0.09537	0.0949	0.09538	2805	98626
Pain in limb	XIII Diseases of the musculoskeletal system and connective tissue (M13_)	M13_LIMBPAIN	0.4134	-0.019	0.0233	0.09506	0.0948	0.09508	12606	167641
Intestinal stricture	XI Diseases of the digestive system (K11_)	K11_STRICTURE	0.4137	0.0303	0.0371	0.09535	0.09734	0.09531	4461	214331
Gout, unspecified	Rheuma endpoints	GOUT_NOS	0.4142	0.0452	0.0554	0.09527	0.09907	0.09523	2019	215216
Gestational diabetes (for exclusion)	Diabetes endpoints	GEST_DIABETES	0.4149	-0.0279	0.0342	0.09581	0.09387	0.0959	5687	117892
Falls/tendenct to fall	Miscellaneous, not yet classified endpoints	FALLS	0.415	-0.0562	0.0689	0.09535	0.09576	0.09535	1213	217579
Diabetic maculopathy	Diabetes endpoints	DM_MACULOPATHY	0.4163	-0.0476	0.0586	0.09524	0.08975	0.09529	1811	211566
Fracture of femur	XIX Injury, poisoning and certain other consequences of external causes (ST19_)	ST19_FRACT_FEMUR	0.4171	0.0325	0.04	0.09537	0.0964	0.09535	3983	211460
Tinnitus	VIII Diseases of the ear and mastoid process (H8_)	H8_TINNITUS	0.4172	0.034	0.0419	0.09543	0.09827	0.09538	3502	196592
Other maternal disorders predominantly related to pregnancy	XV Pregnancy, childbirth and the puerperium (O15_)	O15_PREG_OTHER_MAT_DISORD	0.4184	0.0188	0.0232	0.09581	0.09764	0.09559	13249	110330
Status epilepticus	VI Diseases of the nervous system (G6_)	G6_STATUSEPI	0.4187	-0.0841	0.104	0.09555	0.09163	0.09556	532	176107
Melanocytic naevi of other and unspecified parts of face (all cancers excluded)	II Neoplasms from hospital discharges (CD2_)	CD2_BENIGN_MELANOCYTIC_FACE_EXALLC	0.4188	-0.068	0.0841	0.09552	0.09008	0.09555	826	180168
Other obstetric conditions, not elsewhere classified	XV Pregnancy, childbirth and the puerperium (O15_)	O15_OBSTET_NAS	0.4189	0.0292	0.0361	0.09581	0.09894	0.09567	5037	118542
Diabetic maculopathy	VII Diseases of the eye and adnexa (H7_)	H7_MACULOPATHYDIAB	0.4192	-0.0474	0.0586	0.09525	0.08975	0.0953	1811	203018
Vitamin deficiency	IV Endocrine, nutritional and metabolic diseases (E4_)	E4_VIT_DEF	0.4197	-0.0778	0.0965	0.09525	0.08882	0.09527	632	209607
Vitamin deficiency	IV Endocrine, nutritional and metabolic diseases (E4_)	VIT_DEF	0.4197	-0.0778	0.0965	0.09525	0.08882	0.09527	632	209607
Acute bronchitis	X Diseases of the respiratory system (J10_)	J10_BRONCHITIS	0.4203	0.0234	0.029	0.0954	0.09707	0.09534	7338	208689
Plantar fascial fibromatosis	XIII Diseases of the musculoskeletal system and connective tissue (M13_)	M13_PLANTARFASC	0.4203	0.0516	0.064	0.09513	0.101	0.09508	1460	167641
Angina pectoris (no controls excluded)	IX Diseases of the circulatory system (I9_)	I9_ANGINA_EXNONE	0.4215	0.0181	0.0225	0.09535	0.09762	0.09514	18168	200624
Lichen simplex chronicus and prurigo	XII Diseases of the skin and subcutaneous tissue (L12_)	L12_LICHSIMPANDPRURIGO	0.4235	0.0662	0.0827	0.09514	0.1028	0.09511	852	198740
Dislocation, sprain and strain of joints and ligaments at ankle and foot level	XIX Injury, poisoning and certain other consequences of external causes (ST19_)	ST19_DISLO_SPRAIN_STRAIN_JOINTS_LIGAM_ANKLE_FOOT_LEVEL	0.4237	0.0262	0.0327	0.09555	0.09677	0.09551	5848	206804
Carpal tunnel syndrome	VI Diseases of the nervous system (G6_)	G6_CARPTU	0.4247	-0.0202	0.0253	0.09529	0.09545	0.09528	11208	195047
Genitourinary diseases	XIV Diseases of the genitourinary system (N14_)	N14_GENITOURINARY	0.4248	-0.0093	0.0116	0.09535	0.09489	0.09576	103238	115554
Fibromyalgia	XIII Diseases of the musculoskeletal system and connective tissue (M13_)	M13_FIBROMYALGIA	0.4251	0.0712	0.0893	0.09511	0.103	0.09508	737	167641
Lesion of plantar nerve	VI Diseases of the nervous system (G6_)	G6_PLANTAR	0.4252	0.0605	0.0759	0.09531	0.1017	0.09528	1017	195047
Hyperkinetic disorders (more controls excluded)	Psychiatric endpoints from Katri Räikkönen	KRA_PSY_HYPERKIN_EXMORE	0.4257	-0.0713	0.0896	0.0949	0.08859	0.09494	955	166584
Localized swelling, mass and lump of skin and subcutaneous tissue	XVIII Symptoms, signs and abnormal clinical and laboratory findings, not elsewhere classified (R18_)	R18_LOCALIZED_SWELL_MASS_LUMP_SKIN_SUBCU_TISSUE	0.4257	-0.0283	0.0355	0.09542	0.09322	0.09547	4860	207548
Carcinoma in situ of breast, intraductal (all cancers excluded)	II Neoplasms from hospital discharges (CD2_)	CD2_INSITU_BREAST_INTRADUCTAL_EXALLC	0.4258	-0.0622	0.0782	0.09608	0.0887	0.09615	1022	102406
Benign lipomatous neoplasm of other sites/unspecified	II Neoplasms from hospital discharges (CD2_)	CD2_BENIGN_LIPO_NOS	0.4275	0.0518	0.0652	0.09535	0.09852	0.09533	1404	217388
Dentofacial anomalies [including malocclusion]	XI Diseases of the digestive system (K11_)	K11_DENTOFACIAL_ANOMALIES	0.4282	-0.0287	0.0362	0.09516	0.09192	0.09524	4793	195395
Chronic nephritic syndrome	XIV Diseases of the genitourinary system (N14_)	N14_CHRONEPHROPATH	0.4282	0.068	0.0859	0.09531	0.1032	0.09528	785	214619
Abnormal findings on diagnostic imaging and in function studies, without diagnosis	XVIII Symptoms, signs and abnormal clinical and laboratory findings, not elsewhere classified (R18_)	R18_ABNORMAL_FINDI_DIAGNOST_IMAGI_FUNCTION_STUDI_WO_DIAGNOSIS	0.4283	-0.0204	0.0258	0.09535	0.09284	0.09546	9624	209168
Intestinal malabsorbtion	XI Diseases of the digestive system (K11_)	K11_MALABSORB	0.4288	0.0793	0.1002	0.09528	0.1028	0.09526	582	210964
Unspesified nephritic syndrome	XIV Diseases of the genitourinary system (N14_)	N14_NEPHRITICNAS	0.4292	0.0559	0.0708	0.09535	0.107	0.09528	1131	214619
Fibrosis and chirrhosis of liver	XI Diseases of the digestive system (K11_)	K11_FIBROCHIRLIV	0.4296	-0.0674	0.0853	0.0954	0.09015	0.09542	811	213592
Left bundle-branch block	IX Diseases of the circulatory system (I9_)	I9_LBBB	0.4307	0.0705	0.0895	0.09521	0.09873	0.09519	775	156711
Artificial opening status	XXI Factors influencing health status and contact with health services (Z21_)	Z21_ARTIF_OPENI_STATUS	0.4314	-0.0776	0.0987	0.0955	0.08886	0.09552	601	195047
Symptoms and signs involving the urinary system	XVIII Symptoms, signs and abnormal clinical and laboratory findings, not elsewhere classified (R18_)	R18_SYMPTOMS_SIGNS_INVOLVI_URINARY_SYSTEM	0.4317	0.0164	0.0208	0.09535	0.09477	0.09539	15882	202910
KRA_PSY_EATING	Psychiatric endpoints from Katri Räikkönen	KRA_PSY_EATING	0.4327	0.0491	0.0626	0.09535	0.101	0.09531	1505	217287
Coronary artery bypass grafting	IX Diseases of the circulatory system (I9_)	I9_CABG	0.434	-0.0297	0.0379	0.0949	0.09503	0.0949	5779	187840
Superficial injury of lower leg	XIX Injury, poisoning and certain other consequences of external causes (ST19_)	ST19_SUPERF_INJURY_LOWER_LEG	0.4342	0.0336	0.0429	0.09525	0.09855	0.09519	3270	191178
Abnormal findings on diagnostic imaging of lung	XVIII Symptoms, signs and abnormal clinical and laboratory findings, not elsewhere classified (R18_)	R18_ABNORMAL_FINDI_DIAGNOST_IMAGI_LUNG	0.4354	-0.0235	0.0302	0.09536	0.09221	0.09546	6999	209168
Idiopathic gout	Rheuma endpoints	GOUT_IDIO	0.4376	0.0657	0.0846	0.09526	0.1027	0.09523	819	215216
Infections with a predominantly sexual mode of transmission	I Certain infectious and parasitic diseases (AB1_)	AB1_SEXUAL_TRANSMISSION	0.4379	0.0254	0.0328	0.09535	0.09676	0.09531	5840	212952
Other specified/unspecified inflammatory spondylopathies	XIII Diseases of the musculoskeletal system and connective tissue (M13_)	M13_SPONDYLINFLAMNAS	0.4384	0.0721	0.0931	0.0947	0.1044	0.09466	656	164682
Anomalies of jaw-cranial base relationship	XI Diseases of the digestive system (K11_)	K11_ANOMALI_JAW_C_BASE_RELATIONS	0.4391	0.0543	0.0702	0.09535	0.09699	0.09534	1237	217555
Diseases of middle ear and mastoid	VIII Diseases of the ear and mastoid process (H8_)	H8_MIDDLEMASTOID	0.4395	0.0178	0.023	0.09535	0.09546	0.09534	12853	205939
Disturbances of skin sensation	XVIII Symptoms, signs and abnormal clinical and laboratory findings, not elsewhere classified (R18_)	R18_DISTU_SKIN_SENSA	0.4402	-0.0303	0.0392	0.09545	0.0944	0.09547	3916	207548
Superficial injury of ankle and foot	XIX Injury, poisoning and certain other consequences of external causes (ST19_)	ST19_SUPERF_INJURY_ANKLE_FOOT	0.4403	-0.0491	0.0636	0.09549	0.09194	0.09551	1453	206804
Weight loss	XVIII Symptoms, signs and abnormal clinical and laboratory findings, not elsewhere classified (R18_)	WEIGHTLOSS	0.4426	0.055	0.0716	0.09535	0.1006	0.09532	1146	217646
Coronary artery bypass grafting (no controls excluded)	IX Diseases of the circulatory system (I9_)	I9_CABG_EXNONE	0.4429	-0.0278	0.0362	0.09535	0.09503	0.09536	5779	213013
Problems related to certain psychosocial circumstances	XXI Factors influencing health status and contact with health services (Z21_)	Z21_PROBL_RELATED_CERTA_PSYCHOSO_CIRCUMSTANC	0.4438	0.0479	0.0626	0.09534	0.1008	0.0953	1521	213655
Polyhydramnios	XV Pregnancy, childbirth and the puerperium (O15_)	O15_POLYHYDR	0.4444	0.0792	0.1036	0.09568	0.1038	0.09563	547	104247
Other viral hepatitis	I Certain infectious and parasitic diseases (AB1_)	AB1_HEPATITIS_OTHER_VIRAL	0.4457	0.0584	0.0766	0.09536	0.1025	0.09532	1007	217566
Neuromuscular dysfuntion of bladder	XIV Diseases of the genitourinary system (N14_)	N14_NEUROMUSCDYSBLADD	0.4464	-0.0517	0.0679	0.09548	0.09057	0.09551	1287	195140
Other appendicitis	XI Diseases of the digestive system (K11_)	K11_APPENDOTH	0.4474	-0.0503	0.0663	0.09548	0.08971	0.09552	1365	201886
Impetigo	XII Diseases of the skin and subcutaneous tissue (L12_)	L12_IMPETIGO	0.4474	0.0744	0.0979	0.09542	0.1035	0.0954	606	208449
Other embolism and thrombosis (no controls excluded)	IX Diseases of the circulatory system (I9_)	I9_THROMBOTH_EXNONE	0.4475	-0.0424	0.0558	0.09535	0.09267	0.09537	1919	216873
Shoulder lesions	XIII Diseases of the musculoskeletal system and connective tissue (M13_)	M13_SHOULDER	0.4478	0.0153	0.0202	0.0954	0.09837	0.09508	18197	167641
Benign neoplasm: Cerebral meninges (all cancers excluded)	II Neoplasms from hospital discharges (CD2_)	CD2_BENIGN_MENINGES_CEREBRAL_EXALLC	0.4485	0.0551	0.0727	0.09554	0.09931	0.09552	1147	180381
Type 2 diabetes with renal complications	IV Endocrine, nutritional and metabolic diseases (E4_)	E4_DM2REN	0.4488	0.0527	0.0696	0.09482	0.09897	0.09479	1296	183185
Colonic or urogenital fistula	XI Diseases of the digestive system (K11_)	K11_FISTULA	0.449	0.0277	0.0366	0.09535	0.09771	0.0953	4691	214101
Hydrocephalus	VI Diseases of the nervous system (G6_)	G6_HYDROCEPH	0.4497	-0.0666	0.0881	0.09538	0.09156	0.0954	749	205799
Codeine or tramadol medication	Drug purchase endpoints	RX_CODEINE_TRAMADOL	0.4507	0.0124	0.0165	0.09535	0.09786	0.09497	28511	190281
Inguinal hernia	XI Diseases of the digestive system (K11_)	K11_HERING	0.4522	-0.0163	0.0217	0.09538	0.09446	0.09546	17096	190557
Other endocrine disorders	IV Endocrine, nutritional and metabolic diseases (E4_)	E4_ENDODIS	0.4527	-0.0655	0.0873	0.09526	0.08739	0.09529	806	211123
AlzheimerÕs disease (Late onset) (more controls excluded)	Neurological endpoints	AD_LO_EXMORE	0.4533	-0.0408	0.0544	0.09482	0.09538	0.0948	2670	111471
Influenza and pneumonia	X Diseases of the respiratory system (J10_)	J10_INFLUPNEU	0.4538	-0.0118	0.0157	0.09535	0.09475	0.09544	29924	188868
Nontraumatic intracranial haemmorrhage	IX Diseases of the circulatory system (I9_)	I9_INTRACRA	0.4548	-0.0349	0.0467	0.09536	0.09387	0.09538	2794	203068
Conjunctivitis (acute, non atopic)	VII Diseases of the eye and adnexa (H7_)	H7_CONJUNCTIVITISACUNONATOPIC	0.455	0.0282	0.0378	0.09527	0.0982	0.09521	4192	203517
Valvular heart disease including rheumatic fever	IX Diseases of the circulatory system (I9_)	I9_VHD	0.4554	0.0117	0.0156	0.09517	0.09509	0.09519	38209	156711
Undetermined asthma (more controls excluded)	Asthma and related endpoints	ASTHMA_NOS_EXMORE	0.456	-0.0437	0.0586	0.09518	0.09268	0.09521	1778	131051
Benign neoplasm: Sigmoid colon (all cancers excluded)	II Neoplasms from hospital discharges (CD2_)	CD2_BENIGN_SIGMOID_COLON_EXALLC	0.4574	0.0398	0.0536	0.09559	0.09776	0.09557	2133	179396
Skin changes due to chronic exposure to nonionizing radiation	XII Diseases of the skin and subcutaneous tissue (L12_)	L12_NONIONRADISKIN	0.4593	-0.0271	0.0366	0.09534	0.09255	0.0954	5008	213273
Primary angle-closure glaucoma	VII Diseases of the eye and adnexa (H7_)	H7_GLAUCCLOSEPRIM	0.4596	0.0739	0.1	0.09553	0.1041	0.0955	588	210201
Other benign neoplasms of skin	II Neoplasms from hospital discharges (CD2_)	CD2_BENIGN_SKIN	0.4598	0.0229	0.0309	0.09535	0.09725	0.09529	6402	212390
Other symptoms and signs involving the circulatory and respiratory systems	XVIII Symptoms, signs and abnormal clinical and laboratory findings, not elsewhere classified (R18_)	R18_OTHER_SYMPTOMS_SIGNS_INVOLVI_CIRCULATO_RESPI_SYSTEMS	0.46	-0.0665	0.09	0.0953	0.09047	0.09532	719	163123
Benign neoplasm: Transverse colon	II Neoplasms from hospital discharges (CD2_)	CD2_BENIGN_TRANSVERSE_COLON	0.4614	-0.057	0.0773	0.09535	0.09213	0.09536	992	217800
Noninfective enteritis and colitis	XI Diseases of the digestive system (K11_)	K11_ENERCOLNONINF	0.4626	0.0203	0.0277	0.09535	0.09722	0.09527	8492	210300
Malignant neoplasm of respiratory system and intrathoracic organs (all cancers excluded)	II Neoplasms, from cancer register (ICD-O-3)	C3_RESPIRATORY_INTRATHORACIC_EXALLC	0.4628	-0.0406	0.0552	0.09552	0.0902	0.09558	2074	173985
Somatoform disorder	V Mental and behavioural disorders (F5_)	F5_SOMATOFORM	0.4638	-0.0349	0.0476	0.09533	0.09384	0.09535	2627	198110
Pain, not elsewhere classified	XVIII Symptoms, signs and abnormal clinical and laboratory findings, not elsewhere classified (R18_)	R18_PAIN_NOT_ELSEW_CLASSIFIED	0.4641	0.0292	0.0398	0.09534	0.09867	0.09526	3811	172999
Cystitis	XIV Diseases of the genitourinary system (N14_)	N14_CYSTITIS	0.4644	-0.0206	0.0281	0.09544	0.09365	0.09551	8081	195140
Benign neoplasm of ovary	II Neoplasms from hospital discharges (CD2_)	CD2_BENIGN_OVARY	0.4651	-0.0327	0.0448	0.09581	0.09465	0.09584	3003	120576
Degeneration of macula and posterior pole	VII Diseases of the eye and adnexa (H7_)	H7_MACULADEGEN	0.4654	0.0237	0.0325	0.09533	0.09631	0.0953	6508	203018
Superficial injury of wrist and hand	XIX Injury, poisoning and certain other consequences of external causes (ST19_)	ST19_SUPERF_INJURY_WRIST_HAND	0.4659	0.0354	0.0485	0.09535	0.09846	0.09531	2542	199036
Keratitis	VII Diseases of the eye and adnexa (H7_)	H7_KERATITIS	0.4663	-0.024	0.033	0.09539	0.09387	0.09543	5561	209287
Acute alcohol intoxication	V Mental and behavioural disorders (F5_)	F5_ALCOHOLAC	0.4665	-0.0266	0.0366	0.0953	0.09772	0.09525	4668	205659
Acute appendicitis, with complications	XI Diseases of the digestive system (K11_)	APPENDACUT_COMPLIC	0.4671	0.0293	0.0403	0.09556	0.09791	0.09552	3728	201886
Intestinal adhesions without obstruction	XI Diseases of the digestive system (K11_)	K11_ADHE	0.4693	-0.0529	0.0732	0.09526	0.09027	0.09529	1121	182423
Benign neoplasm of ovary (all cancers excluded)	II Neoplasms from hospital discharges (CD2_)	CD2_BENIGN_OVARY_EXALLC	0.4697	-0.0327	0.0453	0.09613	0.09465	0.09617	3003	100303
Substance use, excluding alcohol	V Mental and behavioural disorders (F5_)	F5_SUBSNOALCO	0.4699	-0.0299	0.0413	0.09525	0.09563	0.09525	3793	205659
Varicose veins of other sites (no controls excluded)	IX Diseases of the circulatory system (I9_)	I9_VARICVESOTH_EXNONE	0.4699	-0.0543	0.0751	0.09535	0.08793	0.09539	1076	217716
Other soft tissue disorders, not elsewhere classified	XIII Diseases of the musculoskeletal system and connective tissue (M13_)	M13_SOFTTISSUEOTH	0.4719	-0.0141	0.0195	0.09507	0.09503	0.09508	19010	167641
malignant neoplasm of female genital organs	II Neoplasms, from cancer register (ICD-O-3)	C3_FEMALE_GENITAL	0.4727	0.0293	0.0409	0.09581	0.09744	0.09576	3665	119914
Other diseases of intestines	XI Diseases of the digestive system (K11_)	K11_INTESTOTH	0.474	0.0107	0.0149	0.09535	0.09566	0.09529	36369	182423
Other pleural conditions	X Diseases of the respiratory system (J10_)	J10_PLEUROTH	0.475	0.0497	0.0696	0.09537	0.09831	0.09536	1241	212037
Other and unspecified local infections of skin and subcutaneous tissue	XII Diseases of the skin and subcutaneous tissue (L12_)	L12_INFECT_SKIN_NAS	0.4758	0.0506	0.071	0.09543	0.101	0.0954	1150	208449
Generalized epilepsy	VI Diseases of the nervous system (G6_)	GE	0.4767	0.041	0.0576	0.09533	0.1002	0.09529	1781	212532
Tooth eruption problems	XI Diseases of the digestive system (K11_)	K11_ERUPTION	0.4774	0.0629	0.0886	0.09535	0.1009	0.09533	767	218025
Olecranon bursitis	XIII Diseases of the musculoskeletal system and connective tissue (M13_)	M13_OLECRANONBURSITIS	0.4794	-0.0607	0.0858	0.09506	0.09026	0.09508	820	167641
Other arrhytmias	IX Diseases of the circulatory system (I9_)	I9_OTHARR	0.4802	0.0165	0.0234	0.0953	0.09665	0.09519	13250	156711
Seronegative rheumatoid arthritis	Rheuma endpoints	RHEUMA_SERONEG	0.481	0.0398	0.0565	0.09479	0.09864	0.09475	1937	172834
All influenza	X Diseases of the respiratory system (J10_)	J10_INFLUENZA	0.4818	0.0264	0.0376	0.0955	0.09816	0.09544	4262	188868
Cervicobrachial syndrome	XIII Diseases of the musculoskeletal system and connective tissue (M13_)	M13_CERVICOBRACHSDR	0.4819	0.0286	0.0407	0.09485	0.1033	0.09466	3614	164682
Haemmorrhoids and perianal venous thrombosis	XI Diseases of the digestive system (K11_)	K11_HAEMORR	0.4824	0.0293	0.0417	0.09533	0.09743	0.09529	3765	182423
Malignant neoplasm of rectum	II Neoplasms, from cancer register (ICD-O-3)	C3_RECTUM	0.4827	-0.0533	0.076	0.09535	0.08729	0.09539	1078	217714
Temporomandibular joint disorders	XI Diseases of the digestive system (K11_)	TEMPOROMANDIB	0.4832	-0.0335	0.0477	0.09469	0.09271	0.09473	2730	131550
Allergic asthma (mode)	Asthma and related endpoints	ALLERG_ASTHMA	0.4838	-0.0252	0.036	0.09543	0.09617	0.09541	4859	135449
Disorders of calcium metabolism	IV Endocrine, nutritional and metabolic diseases (E4_)	E4_CA_MET	0.4839	0.0642	0.0918	0.09513	0.09834	0.09512	713	197259
Multiple myeloma and malignant plasma cell neoplasms (all cancers excluded)	II Neoplasms from hospital discharges (CD2_)	CD2_MULTIPLE_MYELOMA_PLASMA_CELL_EXALLC	0.4847	0.0707	0.1012	0.09555	0.09887	0.09554	598	180756
First line medication for Crohns disease	Drug purchase endpoints	RX_CROHN_1STLINE	0.4848	0.0105	0.015	0.09535	0.09648	0.09512	36764	182028
Colon adenocarcinoma	II Neoplasms, from cancer register (ICD-O-3)	C3_COLON_ADENO	0.4852	0.0465	0.0666	0.09535	0.09625	0.09534	1396	217396
Unstable angina pectoris (no controls excluded)	IX Diseases of the circulatory system (I9_)	I9_UAP_EXNONE	0.4852	-0.0223	0.032	0.09535	0.09554	0.09534	7058	211734
Dissociative [conversion] disorders	V Mental and behavioural disorders (F5_)	F5_DISSOCIATIVE	0.4853	-0.0647	0.0927	0.09535	0.09545	0.09535	662	198110
Carcinoma in situ of breast	II Neoplasms from hospital discharges (CD2_)	CD2_INSITU_BREAST	0.486	-0.0512	0.0735	0.09581	0.08989	0.09586	1131	122448
Inflammatory diseases of the central nervous system	VI Diseases of the nervous system (G6_)	G6_NEUINFL	0.4877	-0.0467	0.0673	0.09535	0.09184	0.09537	1307	217485
Other bacterial intestinal infections	I Certain infectious and parasitic diseases (AB1_)	AB1_BACT_INTEST_OTH	0.4881	0.0328	0.0473	0.09517	0.09709	0.09515	2708	197298
Urethral stricture	XIV Diseases of the genitourinary system (N14_)	N14_URETHRALSTRICT	0.4884	0.0605	0.0874	0.09552	0.09913	0.09551	787	195140
Persons encountering health services in circumstances related to reproduction	XXI Factors influencing health status and contact with health services (Z21_)	Z21_PERSONS_ENCOUNTERI_HEALTH_SERVI_CIRCUMSTANC_RELATED_REPRODUCTION	0.4891	-0.011	0.0158	0.09535	0.0951	0.0954	37225	181567
Persons encountering health services for specific procedures and health care	XXI Factors influencing health status and contact with health services (Z21_)	Z21_PERSONS_ENCOUNTERI_HEALTH_SERVI_SPECIFIC_PROCED_HEALTH_CARE	0.4893	-0.0117	0.0169	0.09535	0.09307	0.09565	25222	193570
Nonalcoholic fatty liver disease	Gastrointestinal endpoints	NAFLD	0.4897	-0.0564	0.0817	0.09535	0.09013	0.09537	894	217898
Benign neoplasm: Sigmoid colon	II Neoplasms from hospital discharges (CD2_)	CD2_BENIGN_SIGMOID_COLON	0.4906	0.0368	0.0533	0.09535	0.09776	0.09532	2133	216659
Any dementia	Psychiatric endpoints from Katri Räikkönen	KRA_PSY_DEMENTIA	0.4906	-0.0243	0.0352	0.09535	0.09345	0.0954	5933	212859
Benign neoplasm: Cerebral meninges	II Neoplasms from hospital discharges (CD2_)	CD2_BENIGN_MENINGES_CEREBRAL	0.4909	0.0497	0.0722	0.09535	0.09931	0.09533	1147	217645
Adhesive capsulitis of shoulder	XIII Diseases of the musculoskeletal system and connective tissue (M13_)	M13_ADHCAPSULITIS	0.4909	0.0314	0.0456	0.09515	0.09947	0.09508	2942	167641
Gonarthrosis	XIII Diseases of the musculoskeletal system and connective tissue (M13_)	M13_ARTHROSIS_KNEE	0.4912	0.0139	0.0201	0.095	0.09646	0.09478	22796	147221
Left bundle-branch block (no controls excluded)	IX Diseases of the circulatory system (I9_)	I9_LBBB_EXNONE	0.4916	0.0612	0.089	0.09535	0.09873	0.09534	775	218017
Renal tubulo-intestitial diseases	XIV Diseases of the genitourinary system (N14_)	N14_RENALTUB	0.4916	0.0134	0.0195	0.09535	0.09586	0.0953	17764	201028
Dislocation, sprain and strain of joints and ligaments of shoulder girdle	XIX Injury, poisoning and certain other consequences of external causes (ST19_)	ST19_DISLO_SPRAIN_STRAIN_JOINTS_LIGAM_SHOUL_GIRDLE	0.4917	-0.0254	0.0369	0.09546	0.09334	0.0955	4499	202866
Complications of labour and delivery	XV Pregnancy, childbirth and the puerperium (O15_)	O15_COMPLIC_LAB_DELIV	0.4922	0.0121	0.0176	0.09581	0.09749	0.09538	24953	98626
Nontraumatic intracranial haemmorrhage (no controls excluded)	IX Diseases of the circulatory system (I9_)	I9_INTRACRA_EXNONE	0.4925	-0.0319	0.0465	0.09535	0.09387	0.09537	2794	215998
Other disorders of eye and adnexa	VII Diseases of the eye and adnexa (H7_)	H7_EYEOTH	0.493	0.0386	0.0563	0.09535	0.09945	0.09531	1873	216919
Endometriosis of ovary	XIV Diseases of the genitourinary system (N14_)	N14_ENDOMETRIOSIS_OVARY	0.4931	-0.0306	0.0447	0.09697	0.09432	0.0971	3231	68969
Polymyalgia rheumatica	XIII Diseases of the musculoskeletal system and connective tissue (M13_)	M13_POLYMYALGIA	0.4935	0.0437	0.0638	0.0953	0.09706	0.09529	1523	213145
Oedema, proteinuria and hypertensive disorders in pregnancy, childbirth and the puerperium	XV Pregnancy, childbirth and the puerperium (O15_)	O15_OEDEM_PROTUR_HYPERT	0.4941	0.0189	0.0276	0.09581	0.09947	0.09552	8844	114735
Fitting and adjustment of other devices	XXI Factors influencing health status and contact with health services (Z21_)	Z21_FIT_ADJ_OTH_DEVICES	0.4951	-0.0267	0.0392	0.09541	0.08564	0.09565	4609	193570
Congenital malformations and deformations of the musculoskeletal system	XVII Congenital malformations, deformations and chromosomal abnormalities (Q17)	Q17_CONGEN_MALFO_DEFORMAT_MUSCULOS_SYSTEM	0.4957	-0.0461	0.0676	0.09535	0.09168	0.09537	1319	217473
Other respiratory diseases principally affecting the interstitium	X Diseases of the respiratory system (J10_)	J10_INTERSTITIUM	0.4973	-0.0341	0.0502	0.09535	0.09364	0.09537	2429	216363
Ingrowing nail	XII Diseases of the skin and subcutaneous tissue (L12_)	L12_NAIL_INGROW	0.4979	-0.0602	0.0887	0.09535	0.08896	0.09537	762	211139
Acute tubulo-interstitial nephritis	XIV Diseases of the genitourinary system (N14_)	N14_PYELONEPHR	0.4981	0.0161	0.0238	0.0954	0.09704	0.0953	11216	201028
Disorders of vitreous body	VII Diseases of the eye and adnexa (H7_)	H7_VITRBODYGLOBE	0.4984	-0.0207	0.0305	0.09533	0.0942	0.09537	6782	211720
Redundant prepuce, phimosis and paraphimosis	XIV Diseases of the genitourinary system (N14_)	N14_PHIMOSIS	0.4985	0.0282	0.0417	0.09536	0.09795	0.09523	3643	72799
Acute gastritis	XI Diseases of the digestive system (K11_)	K11_ACUTGASTR	0.5003	0.0462	0.0685	0.0953	0.09812	0.09528	1284	189695
Symptoms and signs involving the circulatory and respiratory systems	XVIII Symptoms, signs and abnormal clinical and laboratory findings, not elsewhere classified (R18_)	R18_SYMPTOMS_SIGNS_INVOLVI_CIRCULATO_RESPI_SYSTEMS	0.5008	-0.0087	0.0129	0.09535	0.09544	0.09532	55669	163123
Other disorders of nervous system	VI Diseases of the nervous system (G6_)	G6_NEUROOTH	0.5009	-0.0577	0.0857	0.09537	0.08998	0.0954	812	205799
Burns and corrosions	XIX Injury, poisoning and certain other consequences of external causes (ST19_)	ST19_BURNS_CORROSIO	0.5009	0.0358	0.0531	0.09535	0.09871	0.09532	2111	216681
Benign neoplasm: Pituitary gland, craniopharyngeal duct (all cancers excluded)	II Neoplasms from hospital discharges (CD2_)	CD2_BENIGN_PITUITARY_CRANIPHAR_EXALLC	0.5026	0.0606	0.0904	0.09555	0.09808	0.09554	735	180207
Abnormal findings on antenatal screening of mother	XV Pregnancy, childbirth and the puerperium (O15_)	O15_ANTENAT_ABNORM	0.5036	0.055	0.0823	0.09564	0.1025	0.09559	867	110330
Other congenital malformations	XVII Congenital malformations, deformations and chromosomal abnormalities (Q17)	Q17_OTHER_CONGEN_MALFO	0.5039	-0.045	0.0674	0.09535	0.09163	0.09537	1309	217483
Problems related to medical facilities and other health care	XXI Factors influencing health status and contact with health services (Z21_)	Z21_PROBL_RELATED_MEDICAL_FACILITI_OTH_HEALTH_CARE	0.5039	-0.0576	0.0862	0.09524	0.09229	0.09525	790	191362
Hydronephrosis	XIV Diseases of the genitourinary system (N14_)	N14_HYDRONEPHR	0.5041	-0.0435	0.0651	0.09525	0.08787	0.0953	1454	201028
Maternal care for known or suspected disproportion	XV Pregnancy, childbirth and the puerperium (O15_)	O15_MATERN_CARE_DISPROP	0.5041	0.0627	0.0939	0.09568	0.1021	0.09563	674	104247
Spontaneous rupture of synovium and tendon	XIII Diseases of the musculoskeletal system and connective tissue (M13_)	M13_SPONTRUPTSYNOTEND	0.5044	0.0487	0.073	0.09511	0.09913	0.09508	1132	167641
Puerperal sepsis	XV Pregnancy, childbirth and the puerperium (O15_)	O15_PUERP_SEPSIS	0.5044	-0.0343	0.0514	0.0958	0.09355	0.09584	2286	119155
Allergic asthma (mode) (more controls excluded)	Asthma and related endpoints	ALLERG_ASTHMA_EXMORE	0.5049	-0.024	0.036	0.09525	0.09617	0.09521	4859	131051
Multiple gestation	XV Pregnancy, childbirth and the puerperium (O15_)	O15_MULTIP_GEST	0.5049	-0.047	0.0705	0.09558	0.09082	0.09563	1238	104247
Congenital malformations of the urinary system	XVII Congenital malformations, deformations and chromosomal abnormalities (Q17)	Q17_CONGEN_MALFO_URINARY_SYSTEM	0.5055	-0.056	0.084	0.09535	0.08897	0.09537	813	217979
Persons encountering health services in other circumstances	XXI Factors influencing health status and contact with health services (Z21_)	Z21_PERSONS_ENCOUNTERI_HEALTH_SERVI_OTH_CIRCUMSTANC1	0.5055	0.0112	0.0168	0.09535	0.096	0.09525	27430	191362
SLE, strict definition	Rheuma endpoints	SLE_STRICT	0.506	0.0727	0.1093	0.09535	0.0971	0.09534	510	218282
Ulcerative colitis (strict definition, require KELA)	XI Diseases of the digestive system (K11_)	K11_UC_STRICT	0.5063	-0.0321	0.0482	0.09535	0.0929	0.09538	2701	215806
Examination and observation for other reasons	XXI Factors influencing health status and contact with health services (Z21_)	Z21_EXAM_OBSER_OTH_REASO	0.5065	-0.0151	0.0228	0.09509	0.09807	0.09474	13990	118077
Hypermobility syndrome	XIII Diseases of the musculoskeletal system and connective tissue (M13_)	M13_HYPERMOBILITY	0.5067	-0.0596	0.0898	0.09528	0.0933	0.09529	720	213145
Other congenital malformations of skin	XVII Congenital malformations, deformations and chromosomal abnormalities (Q17)	Q17_OTHER_CONGEN_MALFO_SKIN	0.5074	-0.0652	0.0984	0.09536	0.0903	0.09537	607	217483
Other intervertebral disc disorders	XIII Diseases of the musculoskeletal system and connective tissue (M13_)	M13_INTERVERTEB	0.5076	-0.013	0.0197	0.09486	0.09648	0.09466	20001	164682
Myocarditis	IX Diseases of the circulatory system (I9_)	I9_MYOCARD	0.5081	0.0568	0.0858	0.09403	0.0988	0.09399	829	116926
Migraine, single triptan purchase ok & required. ICD-code if available is included	Neurological endpoints	MIGRAINE_TRIPTAN	0.5082	-0.0134	0.0202	0.09535	0.09539	0.09535	19676	199116
Hypoglycaemia, other or unspecified	IV Endocrine, nutritional and metabolic diseases (E4_)	E4_HYPOGLYC	0.5085	0.0515	0.0779	0.09534	0.1004	0.09532	979	217509
Dorsopathies	XIII Diseases of the musculoskeletal system and connective tissue (M13_)	M13_DORSOPATHY	0.5087	0.0088	0.0134	0.09535	0.09744	0.09466	54110	164682
Undefined dementia (more controls excluded)	V Mental and behavioural disorders (F5_)	F5_Dementia_U_EXMORE	0.5095	-0.0438	0.0664	0.09477	0.0926	0.0948	1589	111471
Other noninflammatory disorders of vagina	XIV Diseases of the genitourinary system (N14_)	N14_OTHNONINFVAG	0.5096	-0.0454	0.0689	0.09702	0.0929	0.0971	1252	68969
UC patients in KELA-register ( KELA 208 prior to 1994, or ICD K51)	XI Diseases of the digestive system (K11_)	K11_KELAUC	0.5099	-0.0303	0.046	0.09535	0.09309	0.09538	2986	215806
Atopic conjunctivitis	VII Diseases of the eye and adnexa (H7_)	H7_CONJUNCTIVITISATOPIC	0.5111	0.0656	0.0998	0.09523	0.1031	0.09521	582	203517
Carcinoma in situ of breast (all cancers excluded)	II Neoplasms from hospital discharges (CD2_)	CD2_INSITU_BREAST_EXALLC	0.5121	-0.0487	0.0742	0.09608	0.08989	0.09615	1131	102391
Emphysema	X Diseases of the respiratory system (J10_)	J10_EMPHYSEMA	0.5137	0.0619	0.0948	0.09535	0.1002	0.09533	673	186723
Care involving dialysis	XXI Factors influencing health status and contact with health services (Z21_)	Z21_CARE_INVOLVI_DIALY	0.5138	0.0477	0.073	0.09566	0.09788	0.09565	1153	193570
Foreign body in alimentary tract	XIX Injury, poisoning and certain other consequences of external causes (ST19_)	ST19_FOREI_BODY_ALIME_TRACT	0.5143	0.0589	0.0903	0.09538	0.1018	0.09536	712	214793
Cervicocranial syndrome	XIII Diseases of the musculoskeletal system and connective tissue (M13_)	M13_CERVICOCRANSDR	0.5144	-0.0412	0.0631	0.09467	0.09583	0.09466	1454	164682
Thyrotoxicosis with diffuse goitre	IV Endocrine, nutritional and metabolic diseases (E4_)	E4_THYTOXGOITDIF	0.5173	-0.0337	0.0521	0.09532	0.09132	0.09537	2350	187684
Benign neoplasm: Pituitary gland, craniopharyngeal duct	II Neoplasms from hospital discharges (CD2_)	CD2_BENIGN_PITUITARY_CRANIPHAR	0.5174	0.0584	0.0902	0.09535	0.09808	0.09534	735	218057
COPD	X Diseases of the respiratory system (J10_)	J10_COPD	0.5175	-0.0205	0.0317	0.09528	0.09372	0.09533	6915	186723
Diabetic maculopathy (more controls excluded)	Diabetes endpoints	DM_MACULOPATHY_EXMORE	0.5178	-0.0384	0.0593	0.09472	0.08975	0.09477	1811	182568
Deep bite	XI Diseases of the digestive system (K11_)	K11_DEEP_BITE	0.518	-0.0645	0.0998	0.09535	0.08748	0.09537	609	218183
Colorectal cancer (all cancers excluded)	II Neoplasms, from cancer register (ICD-O-3)	C3_COLORECTAL_EXALLC	0.5188	-0.0302	0.0468	0.09547	0.08917	0.09558	3022	174006
Hypothyroidism, drug reimbursement	IV Endocrine, nutritional and metabolic diseases (E4_)	HYPOTHY_REIMB	0.5189	0.0238	0.0369	0.09335	0.09359	0.09332	7183	59893
Benign neoplasm: Transverse colon (all cancers excluded)	II Neoplasms from hospital discharges (CD2_)	CD2_BENIGN_TRANSVERSE_COLON_EXALLC	0.5191	-0.0502	0.0778	0.09551	0.09213	0.09553	992	180105
Acute upper respiratory infections of multiple and unspecified sites	X Diseases of the respiratory system (J10_)	J10_ACUTEUPPERINFEC	0.5199	0.0127	0.0198	0.09541	0.09656	0.0953	17920	182945
Complications of procedures, not elsewhere classified	XIX Injury, poisoning and certain other consequences of external causes (ST19_)	ST19_COMPLICATIO_PROCED_NOT_ELSEW_CLASSIFIED	0.5203	-0.0132	0.0205	0.09537	0.09502	0.0954	15487	199271
Dystonia	VI Diseases of the nervous system (G6_)	G6_DYSTON	0.5204	0.055	0.0855	0.09548	0.1024	0.09545	785	213844
Mental and behavioural disorders due to sedatives or hypnotics	V Mental and behavioural disorders (F5_)	F5_SEDAHYP	0.5207	-0.0441	0.0687	0.09534	0.09511	0.09534	1255	214999
Other specified/unspecified hearing loss	VIII Diseases of the ear and mastoid process (H8_)	H8_HL_NAS	0.5211	-0.0483	0.0753	0.09537	0.09468	0.09538	1013	196592
Mental and behavioural disorders due to tobacco	V Mental and behavioural disorders (F5_)	F5_TOBAC	0.5212	-0.0506	0.0789	0.09532	0.09108	0.09534	962	214999
Other obstetric trauma	XV Pregnancy, childbirth and the puerperium (O15_)	O15_OBSTET_TRAUMA_OTHER	0.5213	0.06	0.0936	0.09542	0.1008	0.09538	677	98626
Benign neoplasm: Colon, unspecified	II Neoplasms from hospital discharges (CD2_)	CD2_BENIGN_COLON_NOS	0.5214	-0.0278	0.0434	0.09535	0.09118	0.09541	3337	215455
Haemorrhage from respiratory passages	XVIII Symptoms, signs and abnormal clinical and laboratory findings, not elsewhere classified (R18_)	R18_HAEMORRHAGE_RESPI_PASSA	0.5217	0.0215	0.0335	0.0954	0.09769	0.09532	5717	163123
Other chronic obstructive pulmonary disease	X Diseases of the respiratory system (J10_)	J10_COPDNAS	0.5224	-0.0208	0.0325	0.09528	0.09365	0.09533	6595	186723
Benign lipomatous neoplasm of skin and subcutaneous tissue of head, face and neck	II Neoplasms from hospital discharges (CD2_)	CD2_BENIGN_LIPO_SKIN_HEADFACENECK	0.5226	-0.0512	0.0801	0.09535	0.09101	0.09537	915	217877
COPD, hospital admissions	COPD and related endpoints	COPD_HOSPITAL	0.523	-0.0207	0.0325	0.09535	0.09363	0.0954	6500	212292
Disorders of psychological developtment	V Mental and behavioural disorders (F5_)	F5_PSYCHDEV	0.523	0.0364	0.0569	0.09535	0.09731	0.09533	1963	216829
Low back pain	XIII Diseases of the musculoskeletal system and connective tissue (M13_)	M13_LOWBACKPAIN	0.5255	0.0145	0.0228	0.09498	0.09893	0.09466	13178	164682
Papulosquamous disorders	XII Diseases of the skin and subcutaneous tissue (L12_)	L12_PAPULOSQUAMOUS	0.5257	-0.0202	0.0318	0.09535	0.09373	0.0954	6550	212242
Haemorrhage in early pregnancy	XV Pregnancy, childbirth and the puerperium (O15_)	O15_HAEMORRH_EARLY_PREG	0.5259	0.0283	0.0446	0.09566	0.09824	0.09559	3107	110330
Other diseases of anus and rectum	XI Diseases of the digestive system (K11_)	K11_OTHANRECT	0.5268	0.0229	0.0362	0.0953	0.09582	0.09529	4792	182423
Generalized epilepsy, strict definition	VI Diseases of the nervous system (G6_)	GE_STRICT	0.5285	0.04	0.0634	0.09533	0.1001	0.09529	1463	212532
Other osteochondropathies	XIII Diseases of the musculoskeletal system and connective tissue (M13_)	M13_OSTEOCHONDROPATHY	0.5286	-0.0451	0.0716	0.09543	0.09061	0.09545	1171	215335
Other noninfective gastroenteritis and colitis	XI Diseases of the digestive system (K11_)	K11_OTHENTERCOL	0.5294	0.0252	0.04	0.09531	0.0972	0.09527	3804	210300
Arthrosis	XIII Diseases of the musculoskeletal system and connective tissue (M13_)	M13_ARTHROSIS	0.5305	0.0105	0.0167	0.09505	0.09612	0.09478	37233	147221
malignant neoplasm of female genital organs (all cancers excluded)	II Neoplasms, from cancer register (ICD-O-3)	C3_FEMALE_GENITAL_EXALLC	0.5313	0.0258	0.0412	0.09633	0.09744	0.09629	3665	99321
Emotionally unstable personality disorder	V Mental and behavioural disorders (F5_)	F5_EMOPER	0.5314	-0.0308	0.0492	0.09535	0.09776	0.09532	2637	212179
Autoimmune hyperthyroidism	IV Endocrine, nutritional and metabolic diseases (E4_)	AUTOIMMUNE_HYPERTHYROIDISM	0.5318	0.0496	0.0793	0.09523	0.09802	0.09521	962	172976
Lower back pain or/and sciatica	XIII Diseases of the musculoskeletal system and connective tissue (M13_)	M13_LOWBACKPAINORANDSCIATICA	0.5328	-0.0118	0.0189	0.09535	0.09725	0.09516	19509	199283
Chronic ulcer of skin, not elsewhere classified	XII Diseases of the skin and subcutaneous tissue (L12_)	L12_CHRONICULCEROFSKIN	0.5341	0.0518	0.0833	0.09555	0.1032	0.09552	822	207482
Ohter specific/unspecified arthritis	XIII Diseases of the musculoskeletal system and connective tissue (M13_)	M13_ARTHRITISNAS	0.5348	-0.0236	0.038	0.09476	0.09405	0.09478	4290	147221
Valvular operations	IX Diseases of the circulatory system (I9_)	I9_VALVES	0.535	0.0099	0.0159	0.09507	0.09458	0.09519	36155	156711
Constipation	XI Diseases of the digestive system (K11_)	K11_CONSTIPATION	0.536	-0.0125	0.0201	0.09535	0.09429	0.09544	17246	201546
Vasomotor and allergic rhinitis	X Diseases of the respiratory system (J10_)	J10_VASOALLERRHIN	0.5363	-0.0184	0.0297	0.09535	0.09531	0.09535	7308	167849
Persons with potential health hazards related to family and personal history and certain conditions influencing health status	XXI Factors influencing health status and contact with health services (Z21_)	Z21_PERSONS_W_POTEN_HEALTH_HAZARDS_RELATED_FAMILY_PERSONAL_HISTORY_CERTA_CONDI_INFLUENCI_HEALTH_STATUS	0.5363	-0.0109	0.0176	0.09535	0.0939	0.09552	23745	195047
Other heart diseases	IX Diseases of the circulatory system (I9_)	I9_OTHHEART	0.5364	0.0082	0.0133	0.09535	0.09575	0.09519	62081	156711
Vaginitis/vulvovaginitis/vulvitis/abscess of vulva	XIV Diseases of the genitourinary system (N14_)	N14_VAGINITIS	0.5369	0.0338	0.0547	0.09612	0.098	0.09609	2003	111858
Sleep disorders	V Mental and behavioural disorders (F5_)	F5_SLEEP	0.5384	-0.0291	0.0473	0.09532	0.09538	0.09532	2628	213826
Other heart diseases	Cardiometabolic endpoints	FG_OTHHEART	0.5384	0.0084	0.0136	0.09535	0.09569	0.09523	58173	160619
Diseases of vocal cords and larynx+other diseases of upper respiratory tract, no elsewhere classified	X Diseases of the respiratory system (J10_)	J10_VOCALLARYNX	0.5402	-0.0156	0.0254	0.09525	0.09352	0.09535	10142	167849
Smoking dependancy	Comorbidities of Asthma	SMOKING_DEPEND	0.5403	-0.0484	0.079	0.09532	0.09108	0.09534	962	217471
Disorders of optic nerve and visual pathways	VII Diseases of the eye and adnexa (H7_)	H7_OPTNERVE	0.5414	0.0416	0.0681	0.09535	0.09812	0.09533	1301	217491
Other congenital malformations of the digestive system	XVII Congenital malformations, deformations and chromosomal abnormalities (Q17)	Q17_OTHER_CONGEN_MALFO_DIGES_SYSTEM1	0.5414	0.0625	0.1023	0.09535	0.1018	0.09533	557	218235
Other diseases of peritoneum	XI Diseases of the digestive system (K11_)	K11_OTHPERITON	0.5418	-0.0569	0.0932	0.09532	0.09033	0.09533	680	217189
Multiple myeloma and malignant plasma cell neoplasms	II Neoplasms from hospital discharges (CD2_)	CD2_MULTIPLE_MYELOMA_PLASMA_CELL	0.5424	0.0613	0.1006	0.09535	0.09887	0.09534	598	218194
Disturbance of activity and attention	V Mental and behavioural disorders (F5_)	F5_ADHD	0.5429	-0.0517	0.085	0.09536	0.09108	0.09537	830	215763
Varicose veins of other sites	IX Diseases of the circulatory system (I9_)	I9_VARICVESOTH	0.545	-0.0456	0.0754	0.09464	0.08793	0.09468	1076	190028
Spondylopathies	XIII Diseases of the musculoskeletal system and connective tissue (M13_)	M13_SPONDYLOPATHY	0.5452	0.0125	0.0206	0.09499	0.09789	0.09466	18550	164682
Diabethic neuropathy	VI Diseases of the nervous system (G6_)	G6_DIABETNEUR	0.5466	0.0399	0.0662	0.09529	0.09599	0.09528	1419	195047
Intermittent heterotropia	VII Diseases of the eye and adnexa (H7_)	H7_INTERHETEROTRO	0.547	-0.051	0.0848	0.09529	0.09069	0.09531	823	210931
Actinic keratosis	XII Diseases of the skin and subcutaneous tissue (L12_)	L12_ACTINKERA	0.5471	-0.0226	0.0375	0.09535	0.09286	0.0954	4817	213273
Type 1 diabetes, wide definition, subgroup 1	Diabetes endpoints	T1D_WIDE1	0.5488	0.0236	0.0394	0.09487	0.09626	0.09483	4849	180722
Injuries to the head	XIX Injury, poisoning and certain other consequences of external causes (ST19_)	ST19_INJURI_HEAD	0.5491	-0.0104	0.0174	0.09535	0.09505	0.09538	22538	196254
Crohn's disease of large intestine	Gastrointestinal endpoints	CHRONLARGE	0.5496	-0.0517	0.0865	0.09525	0.0901	0.09527	807	210300
Failed induction of labour	XV Pregnancy, childbirth and the puerperium (O15_)	O15_FAILED_INDUCT	0.5507	-0.0631	0.1057	0.09534	0.08766	0.09538	550	98626
Complications of surgical and medical care, not elsewhere classified	XIX Injury, poisoning and certain other consequences of external causes (ST19_)	ST19_COMPLICATIO_SURGI_MEDICAL_CARE_NOT_ELSEW_CLASSIFIED	0.5509	-0.0111	0.0186	0.09535	0.09482	0.0954	19521	199271
Mucosal proctocolitis	Gastrointestinal endpoints	MUCOPROCT	0.5512	-0.0331	0.0556	0.09526	0.09388	0.09527	1973	210300
Coronary angiopasty (no controls excluded)	IX Diseases of the circulatory system (I9_)	I9_ANGIO_EXNONE	0.5514	-0.0186	0.0312	0.09535	0.09537	0.09535	7920	210872
Other and unspecified anaemias	III Diseases of the blood and blood-forming organs and certain disorders involving the immune mechanism (D3_)	D3_ANAEMIANAS	0.5515	0.0195	0.0327	0.09536	0.09486	0.09538	5929	212238
Iridocyclitis	VII Diseases of the eye and adnexa (H7_)	H7_IRIDOCYCLITIS	0.5518	-0.0248	0.0417	0.0954	0.09371	0.09543	3622	209287
Other systemic involvement of connective tissue (FG)	Rheuma endpoints	OTHER_SYSTCON_FG	0.5534	0.0232	0.0391	0.09479	0.0968	0.09475	4146	172834
Subjective visual disturbances	VII Diseases of the eye and adnexa (H7_)	H7_VISUDISTURBSUB	0.5541	-0.0257	0.0435	0.09527	0.0936	0.09529	3214	210866
Benign lipomatous neoplasm of skin and subcutaneous tissue of head, face and neck (all cancers excluded)	II Neoplasms from hospital discharges (CD2_)	CD2_BENIGN_LIPO_SKIN_HEADFACENECK_EXALLC	0.5548	-0.0475	0.0804	0.09553	0.09101	0.09555	915	180080
Unknown and unspecified causes of morbidity	XVIII Symptoms, signs and abnormal clinical and laboratory findings, not elsewhere classified (R18_)	R18_UNKNO_UNSPE_CAUSES_MORBIDI	0.5552	-0.0403	0.0683	0.09525	0.09295	0.09526	1225	172999
Other specific joint derangements/joint disorders	XIII Diseases of the musculoskeletal system and connective tissue (M13_)	M13_JOINTOTH	0.5553	0.0125	0.0212	0.09504	0.09742	0.09478	16132	147221
Other respiratory disorders and diseases	X Diseases of the respiratory system (J10_)	J10_RESPDISOTH	0.5557	0.0284	0.0482	0.09535	0.09831	0.09531	2626	216166
Other diseases of the respiratory system	X Diseases of the respiratory system (J10_)	J10_RESPOTHER	0.5557	0.0284	0.0482	0.09535	0.09831	0.09531	2626	216166
Disorders of continuity of bone	XIII Diseases of the musculoskeletal system and connective tissue (M13_)	M13_BONECONTINUITY	0.5558	-0.043	0.073	0.09544	0.09288	0.09545	1103	209575
Intracranial injury	XIX Injury, poisoning and certain other consequences of external causes (ST19_)	ST19_INTRACR_INJURY	0.5584	-0.0147	0.0252	0.09536	0.09495	0.09538	9914	196254
Injury of other and unspecified intrathoracic organs	XIX Injury, poisoning and certain other consequences of external causes (ST19_)	ST19_INJURY_OTHER_UNSPE_INTRAT_ORGANS	0.5596	-0.0494	0.0847	0.09544	0.09091	0.09546	832	211861
Infective dermatitis	XII Diseases of the skin and subcutaneous tissue (L12_)	L12_INFECT_DERM	0.5615	0.0337	0.0581	0.09516	0.1013	0.09511	1720	198740
Unspecified/other endometriosis	XIV Diseases of the genitourinary system (N14_)	N14_ENDOMETRIOSIS_NOS	0.5626	-0.0378	0.0652	0.09701	0.09287	0.0971	1435	68969
False labour	XV Pregnancy, childbirth and the puerperium (O15_)	O15_FALSE_LAB	0.5631	0.0186	0.0322	0.09581	0.09853	0.09563	6599	104247
Viral warts	I Certain infectious and parasitic diseases (AB1_)	AB1_VIRAL_WARTS	0.5636	-0.0357	0.0618	0.09549	0.0935	0.09551	1529	211856
Other disorders of skin and subcutaneous tissue, not elsewhere classified	XII Diseases of the skin and subcutaneous tissue (L12_)	L12_OTHERDISSKINANDSUBCUTIS	0.5639	-0.0302	0.0524	0.09547	0.09045	0.09552	2228	207482
Other abnormal uterine and caginal bleeding	XIV Diseases of the genitourinary system (N14_)	N14_ABNORMALBLEED	0.5666	-0.0199	0.0348	0.09675	0.09297	0.0971	6285	68969
Certain infectious and parasitic diseases	I Certain infectious and parasitic diseases (AB1_)	AB1_INFECTIONS	0.5672	-0.007	0.0122	0.09535	0.09513	0.09543	57998	160794
Abnormalities of gait and mobility	XVIII Symptoms, signs and abnormal clinical and laboratory findings, not elsewhere classified (R18_)	R18_ABNORMALITI_GAIT_MOBIL	0.5678	-0.0377	0.066	0.09527	0.09347	0.09528	1348	209369
Non-invasive ventilation	Interstitial lung disease endpoints	NIV	0.5723	0.0412	0.073	0.09397	0.09575	0.09395	1254	108701
Other embolism and thrombosis	IX Diseases of the circulatory system (I9_)	I9_THROMBOTH	0.574	-0.0316	0.0562	0.09466	0.09267	0.09468	1919	190028
Noise effects on inner ear	VIII Diseases of the ear and mastoid process (H8_)	H8_NOISEINNER	0.5741	-0.0573	0.1019	0.0955	0.08953	0.09551	574	209582
Cerebrovascular diseases	IX Diseases of the circulatory system (I9_)	I9_CEREBVASC	0.5744	-0.012	0.0214	0.09535	0.09496	0.09538	15724	203068
Dermatitis and eczema	XII Diseases of the skin and subcutaneous tissue (L12_)	L12_DERMATITISECZEMA	0.5751	0.0104	0.0186	0.09535	0.09775	0.09511	20052	198740
Asthma and opportunit respiratory infection	Asthma and related endpoints	ASTHMA_OPPORTUNIST_INFECTIONS	0.5762	-0.0576	0.103	0.09539	0.0921	0.09541	557	135449
Respiratory tuberculosis	I Certain infectious and parasitic diseases (AB1_)	TBC_RESP	0.5765	-0.0464	0.0831	0.09534	0.09248	0.09536	849	217632
Enlarged lymph nodes	XVIII Symptoms, signs and abnormal clinical and laboratory findings, not elsewhere classified (R18_)	R18_ENLARGED_LYMPH_NODES	0.5767	-0.0281	0.0504	0.09521	0.09155	0.09526	2393	172999
Other strabismus	VII Diseases of the eye and adnexa (H7_)	H7_STRABOTH	0.5769	-0.0222	0.0398	0.09529	0.09429	0.09531	3829	210931
Abnormal findings on examination of other body fluids, substances and tissues, without diagnosis	XVIII Symptoms, signs and abnormal clinical and laboratory findings, not elsewhere classified (R18_)	R18_ABNORMAL_FINDI_EXAMI_OTHER_BODY_FLUIDS_SUBST_TISSU_WO_DIAGNOSIS	0.5772	0.0143	0.0256	0.09535	0.09721	0.09526	9786	209006
Respiratry tuberculosis	I Certain infectious and parasitic diseases (AB1_)	AB1_RESP_TUBERCU	0.5775	-0.0463	0.0831	0.09535	0.09248	0.09536	849	217599
Radiation-related disorders of the skin and subcutaneous tissue	XII Diseases of the skin and subcutaneous tissue (L12_)	L12_RADIATIONRELATEDSKIN	0.579	-0.0193	0.0347	0.09535	0.0933	0.0954	5519	213273
Benign neoplasm of other and unspecified endocrine glands (all cancers excluded)	II Neoplasms from hospital discharges (CD2_)	CD2_BENIGN_ENDOCRINE_OTH_EXALLC	0.5793	0.0338	0.061	0.09554	0.09638	0.09553	1624	179595
Cerebrovascular diseases (FINNGEN)	IX Diseases of the circulatory system (I9_)	FG_CEREBVASC	0.5801	-0.0125	0.0227	0.09535	0.09477	0.09539	13700	205092
Other diseases of jaws	XI Diseases of the digestive system (K11_)	K11_JAWS	0.5829	0.045	0.082	0.09525	0.09768	0.09524	892	195395
Inflammatory disease of uterus	XIV Diseases of the genitourinary system (N14_)	N14_INFLUTH	0.5829	0.0288	0.0525	0.09614	0.09872	0.09609	2177	111858
Emergency coronary revascularization (for ACS) (no controls excluded)	IX Diseases of the circulatory system (I9_)	I9_REVACS_EXNONE	0.5833	-0.0149	0.0272	0.09535	0.09586	0.09532	12271	206521
Coronary revascularization (ANGIO or CABG) (no controls excluded)	IX Diseases of the circulatory system (I9_)	I9_REVASC_EXNONE	0.5833	-0.0149	0.0272	0.09535	0.09586	0.09532	12271	206521
Major coronary heart disease event	IX Diseases of the circulatory system (I9_)	I9_CHD	0.586	0.0119	0.0219	0.09535	0.09737	0.09513	21012	197780
Chlocystitis	XI Diseases of the digestive system (K11_)	K11_CHOLECYST	0.5862	0.0299	0.0549	0.09552	0.09669	0.0955	2013	195144
Malignant neoplasm of meninges (all cancers excluded)	II Neoplasms, from cancer register (ICD-O-3)	C3_MENINGES_EXALLC	0.5865	0.0526	0.0967	0.09559	0.09917	0.09558	640	174006
Other diseases of intestine	XI Diseases of the digestive system (K11_)	K11_OTHINT	0.5865	0.0373	0.0687	0.09531	0.09858	0.09529	1273	182423
Status post-ami (no controls excluded)	IX Diseases of the circulatory system (I9_)	I9_POSTAMI_EXNONE	0.5873	-0.0356	0.0656	0.09535	0.09489	0.09535	1434	217358
Unspecified diabetes without complications	IV Endocrine, nutritional and metabolic diseases (E4_)	E4_DMNASNOCOMP	0.5881	-0.0388	0.0717	0.09475	0.08954	0.09479	1219	183185
Malignant neoplasm of rectum (all cancers excluded)	II Neoplasms, from cancer register (ICD-O-3)	C3_RECTUM_EXALLC	0.5883	-0.0416	0.0769	0.09553	0.08729	0.09558	1078	174006
Seropositive rheumatoid arthritis, strict definition	Rheuma endpoints	RHEUMA_SEROPOS_STRICT	0.5891	-0.0364	0.0674	0.09529	0.09545	0.09528	1297	214364
Chronic tubulo-interstitial nephritis	XIV Diseases of the genitourinary system (N14_)	N14_CHRONTUBULOINTNEPHRITIS	0.5896	0.0527	0.0976	0.09532	0.09935	0.0953	620	201028
Residual foreign body in soft tissue	XIII Diseases of the musculoskeletal system and connective tissue (M13_)	M13_FOREIGNBODY	0.5906	-0.0497	0.0923	0.09506	0.09048	0.09508	691	167641
Hard cardiovascular diseases	Cardiometabolic endpoints	I9_CVD_HARD	0.591	0.01	0.0186	0.09535	0.09678	0.09513	29350	189442
MS-disease / Multiple Sclerosis	VI Diseases of the nervous system (G6_)	G6_MS	0.5917	0.0417	0.0778	0.09535	0.09523	0.09535	1048	217141
Diseases of male genital organs	XIV Diseases of the genitourinary system (N14_)	N14_MALEGEN	0.5921	-0.0106	0.0197	0.09475	0.09322	0.09523	22414	72799
Status post-ami	IX Diseases of the circulatory system (I9_)	I9_POSTAMI	0.5928	-0.036	0.0673	0.0949	0.09489	0.0949	1434	187840
Embedded and impacted teeth	XI Diseases of the digestive system (K11_)	K11_EMBIMPACT_TEETH	0.5932	0.0342	0.0641	0.09522	0.09256	0.09524	1545	195395
Other arrhytmias (no controls excluded)	IX Diseases of the circulatory system (I9_)	I9_OTHARR_EXNONE	0.5944	0.012	0.0226	0.09535	0.09665	0.09526	13250	205542
Cardiomyopathy, other and unspecified	IX Diseases of the circulatory system (I9_)	I9_CARDMYOOTH	0.5957	0.0369	0.0696	0.09522	0.09856	0.09519	1276	156711
Focal brain injury	Neurological endpoints	ST19_FOCAL_BRAIN_INJURY	0.5962	-0.0391	0.0739	0.0953	0.09465	0.09531	1065	136576
Bacterial meningitis	VI Diseases of the nervous system (G6_)	G6_MENINGBACT	0.5965	0.0535	0.1011	0.09538	0.1011	0.09537	574	217485
Crohn disease	XI Diseases of the digestive system (K11_)	K11_CROHN	0.5967	0.029	0.0548	0.09529	0.09737	0.09527	2056	210300
ILD-related respiratory insufficiency	Interstitial lung disease endpoints	ILD_INSUFFICIENCY	0.597	0.0427	0.0808	0.09532	0.0958	0.09532	934	196986
Macular hole	VII Diseases of the eye and adnexa (H7_)	MACULAR_HOLE	0.5993	-0.0544	0.1036	0.09529	0.09172	0.0953	548	203018
Persons encountering health services for other counselling and medical advice, not elsewhere classified	XXI Factors influencing health status and contact with health services (Z21_)	Z21_PERSONS_ENCOUNTERI_HEALTH_SERVI_OTH_COUNSELLI_MEDICAL_ADVICE_NOT_ELSEW_CLASSIFIED	0.5996	0.0103	0.0195	0.09525	0.09525	0.09525	19084	191362
Behauvioural and emotional disorders with onset usually occuring in childhood and adolescence	V Mental and behavioural disorders (F5_)	F5_BEHEMOCHILD	0.6	-0.0243	0.0464	0.09535	0.09353	0.09537	3029	215763
Flat foot [pes planus] (acquired)	XIII Diseases of the musculoskeletal system and connective tissue (M13_)	M13_FLATFOOT	0.6025	0.0358	0.0687	0.09482	0.09992	0.09478	1259	147221
Other and unspecified iron deficiency	III Diseases of the blood and blood-forming organs and certain disorders involving the immune mechanism (D3_)	D3_ANAEMIA_IRONDEF_NAS	0.6026	0.0197	0.0378	0.0954	0.09548	0.0954	4321	211115
Obesity and other hyperalimentation	IV Endocrine, nutritional and metabolic diseases (E4_)	E4_OBESITY_HYPER	0.6026	0.0146	0.028	0.09535	0.09749	0.09526	8965	209827
Hypermetropia	VII Diseases of the eye and adnexa (H7_)	H7_HYPERMETRO	0.6027	-0.0456	0.0875	0.09529	0.09079	0.09531	786	210931
Other/unspecified enthesopathies, not elsewhere classified	XIII Diseases of the musculoskeletal system and connective tissue (M13_)	M13_ENTESOPATHYNAS	0.6028	0.033	0.0634	0.09511	0.09854	0.09508	1471	167641
Other reactioin to severe stress, and adjustment disorders	V Mental and behavioural disorders (F5_)	F5_STRESSOTH	0.6035	0.0154	0.0296	0.09546	0.09846	0.09535	7296	198110
Cramp and spasm	XVIII Symptoms, signs and abnormal clinical and laboratory findings, not elsewhere classified (R18_)	R18_CRAMP_SPASM	0.6035	0.0523	0.1008	0.09533	0.09974	0.09532	587	217544
Follow-up examination after treatment for malignant neoplasms	XXI Factors influencing health status and contact with health services (Z21_)	Z21_FOLLOW__EXAM_TREAT_MALIG_NEOPLASMS	0.6037	-0.0319	0.0614	0.09471	0.09232	0.09474	1645	118077
Migraine	VI Diseases of the nervous system (G6_)	G6_MIGRAINE	0.6039	-0.0145	0.0279	0.09561	0.09672	0.09556	8547	176107
Fever of other and unknown origin	XVIII Symptoms, signs and abnormal clinical and laboratory findings, not elsewhere classified (R18_)	R18_FEVER_OTHER_UNKNO_ORIGIN	0.604	0.0133	0.0256	0.09534	0.09676	0.09526	9745	172999
Septicaemia	I Certain infectious and parasitic diseases (AB1_)	AB1_SEPSIS	0.6052	-0.0165	0.0319	0.09528	0.0939	0.09532	6164	197660
Type 1 diabetes with renal complications	IV Endocrine, nutritional and metabolic diseases (E4_)	E4_DM1REN	0.6052	0.0415	0.0802	0.0948	0.0976	0.09479	963	183185
Specific development disorders of scholastic skills	V Mental and behavioural disorders (F5_)	F5_SCHOLA	0.6061	0.0517	0.1003	0.09534	0.09941	0.09533	599	216829
Other and unspcified rosacea	XII Diseases of the skin and subcutaneous tissue (L12_)	L12_ROSACEANAS	0.6063	-0.0399	0.0773	0.09537	0.09352	0.09537	988	211139
Infections of genitourinary tract in pregnancy	XV Pregnancy, childbirth and the puerperium (O15_)	O15_PREG_GU_INFECT	0.6063	-0.0337	0.0654	0.09554	0.09195	0.09559	1401	110330
Other keratitis	VII Diseases of the eye and adnexa (H7_)	H7_KERATITISOTH	0.6066	0.0321	0.0623	0.09545	0.09859	0.09543	1521	209287
Amenorrhoea	XIV Diseases of the genitourinary system (N14_)	N14_AMENORRHEAPRIM	0.6069	-0.036	0.07	0.09705	0.09411	0.0971	1211	68969
Other coagulation defects	III Diseases of the blood and blood-forming organs and certain disorders involving the immune mechanism (D3_)	D3_COAGOTHER	0.6073	0.0423	0.0823	0.0954	0.09908	0.09538	864	216099
Generalized anxiety disorder	V Mental and behavioural disorders (F5_)	F5_GAD	0.6079	-0.0271	0.0528	0.09535	0.09547	0.09535	2163	198110
Other obstructive and reflux uropathy	XIV Diseases of the genitourinary system (N14_)	N14_OBSTRUREFLUROPATH	0.608	0.0302	0.0589	0.0953	0.09443	0.0953	1755	201028
Other obstructed labour	XV Pregnancy, childbirth and the puerperium (O15_)	O15_LABOUR_OBSTR_OTHER	0.6082	-0.0367	0.0717	0.09536	0.09371	0.09538	1158	98626
Oher enthesopathy of foot (+metatarsalgia)	XIII Diseases of the musculoskeletal system and connective tissue (M13_)	M13_ENTESOPATHYFOOT	0.6084	0.0343	0.0669	0.09511	0.09957	0.09508	1314	167641
Obesity	IV Endocrine, nutritional and metabolic diseases (E4_)	E4_OBESITY	0.6085	0.0144	0.0281	0.09535	0.0975	0.09526	8908	209827
Superficial injury of thorax	XIX Injury, poisoning and certain other consequences of external causes (ST19_)	ST19_SUPERF_INJURY_THORAX	0.609	-0.0275	0.0538	0.09544	0.09312	0.09546	2039	211861
Metatarsalgia	XIII Diseases of the musculoskeletal system and connective tissue (M13_)	M13_METATARSALGIA	0.6095	0.0356	0.0698	0.09511	0.09972	0.09508	1206	167641
Abnormal findings on diagnostic imaging of other body structures	XVIII Symptoms, signs and abnormal clinical and laboratory findings, not elsewhere classified (R18_)	R18_ABNORMAL_FINDI_DIAGNOST_IMAGI_OTHER_BODY_STRUCTURES	0.6102	-0.0343	0.0673	0.09545	0.09256	0.09546	1310	209168
Malignant neoplasm of meninges	II Neoplasms, from cancer register (ICD-O-3)	C3_MENINGES	0.6114	0.0489	0.0962	0.09535	0.09917	0.09534	640	218152
Other disorders of penis	XIV Diseases of the genitourinary system (N14_)	N14_OTHPENIS	0.6128	0.0341	0.0673	0.09526	0.09704	0.09523	1325	72799
Myocarditis (no controls excluded)	IX Diseases of the circulatory system (I9_)	I9_MYOCARD_EXNONE	0.6134	0.0427	0.0845	0.09535	0.0988	0.09534	829	217963
Pustulosis palmaris et plantaris	XII Diseases of the skin and subcutaneous tissue (L12_)	L12_PSORI_PUSTUPALM	0.6135	-0.0531	0.1052	0.09539	0.09154	0.0954	524	212242
Other and unspecified disorders of vitreous body	VII Diseases of the eye and adnexa (H7_)	H7_VITROTH	0.6137	-0.0174	0.0345	0.09535	0.09462	0.09537	5304	211720
Venous thromboembolism	IX Diseases of the circulatory system (I9_)	I9_VTE	0.6143	-0.0137	0.0271	0.09535	0.09365	0.09542	9176	209616
Coxarthrosis, primary	XIII Diseases of the musculoskeletal system and connective tissue (M13_)	M13_ARTHTROSIS_COX_PRIM_ICD10	0.6165	0.0137	0.0274	0.09535	0.09539	0.09535	9700	209092
Malignant neoplasm of thyroid gland	II Neoplasms, from cancer register (ICD-O-3)	C3_THYROID_GLAND	0.6168	-0.0395	0.0789	0.09535	0.09124	0.09537	989	217803
Valvular heart disease including rheumatic fever (no controls excluded)	IX Diseases of the circulatory system (I9_)	I9_VHD_EXNONE	0.6168	0.0075	0.0149	0.09535	0.09509	0.0954	38209	180583
Sequelae of injuries of lower limb	XIX Injury, poisoning and certain other consequences of external causes (ST19_)	ST19_SEQUEL_INJURI_LOWER_LIMB	0.6177	0.0315	0.063	0.0953	0.09996	0.09526	1468	214859
Benign neoplasm of bone and articular cartilage	II Neoplasms from hospital discharges (CD2_)	CD2_BENIGN_BONE_CARTILAGE	0.6182	-0.0352	0.0705	0.09535	0.09283	0.09536	1190	217602
Mnire disease	VIII Diseases of the ear and mastoid process (H8_)	H8_MENIERE	0.6185	-0.0317	0.0637	0.09549	0.09205	0.09551	1511	209582
Other anaemias	III Diseases of the blood and blood-forming organs and certain disorders involving the immune mechanism (D3_)	D3_OTHERANAEMIA	0.6195	0.0162	0.0326	0.09535	0.09458	0.09538	6005	212238
Other and unspecified types of non-Hodgkin lymphoma	II Neoplasms from hospital discharges (CD2_)	CD2_NONHODGKIN_NAS	0.6202	-0.0525	0.1059	0.09535	0.08942	0.09536	533	218259
Trigeminal neuralgia	VI Diseases of the nervous system (G6_)	G6_TRINEU	0.6207	-0.0426	0.0861	0.09526	0.09102	0.09528	800	195047
Later onset COPD	COPD and related endpoints	COPD_LATER	0.6208	-0.023	0.0465	0.09535	0.09188	0.0954	3087	212197
Diabetes mellitus in pregnancy	XV Pregnancy, childbirth and the puerperium (O15_)	O15_PREG_DM	0.6215	0.0167	0.0339	0.0957	0.09785	0.09559	6033	110330
Ulcerative colitis (strict definition, require KELA, min 2 HDR)	XI Diseases of the digestive system (K11_)	K11_UC_STRICT2	0.622	-0.0243	0.0493	0.09536	0.09345	0.09538	2578	215806
COPD/asthma related infections	Comorbidities of COPD	COPD_ASTHMA_INFECTIONS	0.6223	0.0061	0.0124	0.09535	0.09584	0.09517	58925	159867
COPD/asthma/ILD related infections	Interstitial lung disease endpoints	PULM_INFECTIONS	0.6223	0.0061	0.0124	0.09535	0.09584	0.09517	58925	159867
Accidents	XX External causes of morbidity and mortality (VWXY20_)	VWXY20_ACCIDENTS	0.6225	0.0296	0.0601	0.09535	0.1036	0.09529	1599	217193
Lesion of lateral popliteal nerve	VI Diseases of the nervous system (G6_)	G6_FEMLAPOP	0.6242	-0.0474	0.0967	0.09527	0.09321	0.09528	624	195047
Nerve, nerve root and plexus disorders	VI Diseases of the nervous system (G6_)	G6_NERPLEX	0.6242	-0.0087	0.0177	0.09535	0.09591	0.09528	23745	195047
Nonorganic sleeping disorders	Psychiatric endpoints from Katri Räikkönen	KRA_PSY_SLEEP_NONORG	0.6243	-0.0252	0.0514	0.09535	0.09583	0.09534	2214	216578
Disorders of thyroid, IBD co-morbidities	Comorbidities of Gastrointestinal endpoints	THYROID_DISORDER_IBD	0.6253	-0.0189	0.0387	0.09293	0.09289	0.09293	5099	64277
Stomatitis and related lesions	XI Diseases of the digestive system (K11_)	K11_STOMATITIS	0.6261	-0.034	0.0697	0.09522	0.09171	0.09524	1228	195395
Disorders of vitreous body and globe	VII Diseases of the eye and adnexa (H7_)	H7_VITREOUS	0.6276	-0.0145	0.0299	0.09535	0.09471	0.09537	7072	211720
Other disorders of optic [2nd] nerve and visual pathways	VII Diseases of the eye and adnexa (H7_)	H7_OPTNEUROTH	0.6289	0.0418	0.0866	0.09535	0.09942	0.09533	785	217491
Gastro-oesophageal reflux disease	Interstitial lung disease endpoints	K11_REFLUX	0.6303	0.0111	0.023	0.09526	0.09503	0.09528	13141	189695
Type 1 diabetes without complications	IV Endocrine, nutritional and metabolic diseases (E4_)	E4_DM1NOCOMP	0.6306	0.0189	0.0394	0.09482	0.09614	0.09479	4918	183185
Other chronic obstructive pulmonary disease	X Diseases of the respiratory system (J10_)	J10_COPDNAS_INCLAVO	0.6306	-0.0151	0.0314	0.09535	0.09405	0.09539	7010	211782
Benign neoplasm: Colon, unspecified (all cancers excluded)	II Neoplasms from hospital discharges (CD2_)	CD2_BENIGN_COLON_NOS_EXALLC	0.6308	-0.0211	0.0439	0.09548	0.09118	0.09556	3337	178568
Lichen planus	XII Diseases of the skin and subcutaneous tissue (L12_)	L12_LICHENPLANUS	0.6312	-0.0275	0.0572	0.09539	0.09416	0.0954	1865	212242
Benign neoplasm of other and unspecified endocrine glands	II Neoplasms from hospital discharges (CD2_)	CD2_BENIGN_ENDOCRINE_OTH	0.6317	0.0291	0.0607	0.09535	0.09638	0.09534	1624	217168
Complications of internal orthopaedic prosthetic devices, implants and grafts	XIX Injury, poisoning and certain other consequences of external causes (ST19_)	ST19_COMPLICATIO_INTERNAL_ORTHOPA_PROSTHET_DEVICES_IMPLANTS_GRAFTS	0.6318	0.0211	0.0439	0.09542	0.09681	0.0954	3231	199271
Biomechanical lesions, not elsewhere classified	XIII Diseases of the musculoskeletal system and connective tissue (M13_)	M13_BIOMECHLESIO	0.6319	0.0498	0.1039	0.09535	0.101	0.09534	541	216813
Diabetic background retinopathy	VII Diseases of the eye and adnexa (H7_)	H7_RETINOPATHYDIAB_BKG	0.6326	0.0269	0.0562	0.0953	0.0954	0.0953	2026	203018
Other maternal diseases classifiable elsewhere but complicating pregnancy, childbirth and the puerperium	XV Pregnancy, childbirth and the puerperium (O15_)	O15_OTHER_MATERN_DIS_ELSEWHERE	0.6342	0.0175	0.0368	0.09577	0.09805	0.09567	4838	118542
Monoarthritis, not elsewhere classified	XIII Diseases of the musculoskeletal system and connective tissue (M13_)	M13_MONOARTHRITIS	0.6365	-0.0453	0.0958	0.09477	0.09284	0.09478	632	147221
Benign neoplasm: Colon	II Neoplasms from hospital discharges (CD2_)	CD2_BENIGN_COLON	0.6367	-0.014	0.0297	0.09535	0.09369	0.09541	7435	211357
Benign neoplasm of bone and articular cartilage (all cancers excluded)	II Neoplasms from hospital discharges (CD2_)	CD2_BENIGN_BONE_CARTILAGE_EXALLC	0.6388	-0.0332	0.0708	0.09553	0.09283	0.09555	1190	179822
Other otitis externa (chronic)	VIII Diseases of the ear and mastoid process (H8_)	H8_EXT_OTH	0.6389	0.0392	0.0834	0.09529	0.09761	0.09528	860	214100
Trigger finger	XIII Diseases of the musculoskeletal system and connective tissue (M13_)	M13_TRIGGERFINGER	0.6404	0.0258	0.0553	0.09511	0.09789	0.09508	1983	167641
Speech and linguistic disorders (more controls excluded)	Psychiatric endpoints from Katri Räikkönen	KRA_PSY_SPEELING_EXMORE	0.6405	0.0349	0.0747	0.09498	0.101	0.09494	1312	166584
Nonspesific lymphadenitis	IX Diseases of the circulatory system (I9_)	I9_LYMPHADE	0.6409	0.0354	0.076	0.09471	0.09928	0.09468	1009	190028
Rheumatoid arthritis	XIII Diseases of the musculoskeletal system and connective tissue (M13_)	M13_RHEUMA_INCLAVO	0.641	0.015	0.0322	0.09535	0.0985	0.09525	6329	212463
Umbilical hernia	XI Diseases of the digestive system (K11_)	K11_UMBHER	0.6416	-0.018	0.0387	0.09547	0.09599	0.09546	4224	190557
Respiratory tuberculosis, not confirmed bacteriologically or histologically	I Certain infectious and parasitic diseases (AB1_)	AB1_RESP_TUBERCU_NONCONF	0.6426	-0.0445	0.0958	0.09535	0.0926	0.09536	637	217599
Alcohol-induced chronic pancreatitis	Alcohol related diseases	ALCOPANCCHRON	0.6432	-0.0358	0.0772	0.09535	0.09729	0.09534	977	217815
Wet age-related macular degeneration	VII Diseases of the eye and adnexa (H7_)	WET_AMD	0.6441	0.0258	0.0557	0.09552	0.0965	0.09551	2114	206601
Impotence	XIV Diseases of the genitourinary system (N14_)	N14_IMPOTENCE	0.6444	-0.0471	0.102	0.09519	0.09094	0.09523	572	72799
Autoimmune diseases	Diseases marked as autimmune origin	AUTOIMMUNE	0.6447	0.007	0.0151	0.09535	0.0961	0.09517	42202	176590
Abnormalities of forces of labour	XV Pregnancy, childbirth and the puerperium (O15_)	O15_LABOUR_ABNORM_FORCES	0.6458	-0.0272	0.0592	0.09536	0.0944	0.09538	1694	98626
Acute pancreatitis	XI Diseases of the digestive system (K11_)	K11_ACUTPANC	0.646	-0.0207	0.045	0.09549	0.09481	0.0955	3022	195144
Follicular lymphoma (all cancers excluded)	II Neoplasms from hospital discharges (CD2_)	CD2_FOLLICULAR_LYMPHOMA_EXALLC	0.6465	0.0493	0.1075	0.09554	0.09682	0.09554	522	180756
Open wound of head	XIX Injury, poisoning and certain other consequences of external causes (ST19_)	ST19_OPEN_WOUND_HEAD	0.6469	-0.0128	0.0279	0.09536	0.09477	0.09538	8126	196254
Gonarthrosis,primary	XIII Diseases of the musculoskeletal system and connective tissue (M13_)	M13_ARTHROSIS_KNEE_PRIM_ICD10	0.647	0.0092	0.02	0.09535	0.09616	0.09526	20523	198269
Other and unspecified dermatitis	XII Diseases of the skin and subcutaneous tissue (L12_)	L12_DERMATITISNAS	0.6475	0.0114	0.0249	0.09527	0.0985	0.09511	10308	198740
Phlebitis and thrombophlebitis (not including DVT)	IX Diseases of the circulatory system (I9_)	I9_PHLETHROM	0.6496	0.02	0.0439	0.09468	0.09426	0.09468	3277	190028
Other and unspecified nonorganic psychotic disorders	V Mental and behavioural disorders (F5_)	F5_PSYCHOTH	0.6504	-0.021	0.0464	0.09517	0.09921	0.09505	5883	208674
Hernia of abodminal wall	XI Diseases of the digestive system (K11_)	ABDOM_HERNIA	0.6505	-0.0133	0.0294	0.09535	0.0958	0.09533	7619	211173
Nonischemic cardiomyopathy	IX Diseases of the circulatory system (I9_)	I9_NONISCHCARDMYOP_STRICT	0.6511	0.0369	0.0816	0.09489	0.09909	0.09487	906	185961
Invasive ventilation	Comorbidities of COPD	INV_VENT	0.6521	-0.0435	0.0964	0.09536	0.09346	0.09537	625	217231
Malignant neoplasm of thyroid gland (all cancers excluded)	II Neoplasms, from cancer register (ICD-O-3)	C3_THYROID_GLAND_EXALLC	0.6529	-0.0356	0.0791	0.09555	0.09124	0.09558	989	174006
Benign neoplasm: Skin of other and unspecified parts of face (all cancers excluded)	II Neoplasms from hospital discharges (CD2_)	CD2_BENIGN_SKIN_FACE_EXALLC	0.6536	0.0269	0.0599	0.09553	0.09641	0.09552	1709	179778
Female infertility, associated with anovulation	XIV Diseases of the genitourinary system (N14_)	N14_FIANOV	0.654	-0.0338	0.0754	0.09587	0.09316	0.0959	1054	117098
Aplastic and other anaemias	III Diseases of the blood and blood-forming organs and certain disorders involving the immune mechanism (D3_)	D3_APLASTICANDOTHANAEMIA	0.6543	0.014	0.0313	0.09535	0.09444	0.09538	6554	212238
Disorders of skin appendages	XII Diseases of the skin and subcutaneous tissue (L12_)	L12_DISORDSKINAPPENDIX	0.6552	-0.0129	0.0289	0.09535	0.09462	0.09537	7653	211139
Unspecified haematuria	XVIII Symptoms, signs and abnormal clinical and laboratory findings, not elsewhere classified (R18_)	R18_UNSPE_HAEMATU	0.6555	-0.0139	0.0311	0.0953	0.09238	0.09539	6619	202910
Follicular cysts of skin and subcutaneous tissue	XII Diseases of the skin and subcutaneous tissue (L12_)	L12_FOLLICULARCYST	0.6565	-0.021	0.0472	0.09537	0.09464	0.09537	2722	211139
Chronic suppurative otitis media	VIII Diseases of the ear and mastoid process (H8_)	H8_CHRON_SUPOTITIS	0.6567	0.0446	0.1004	0.09535	0.09853	0.09534	594	205939
Chronic rhinitsi, nasopharyngitis and pharyngitis	X Diseases of the respiratory system (J10_)	J10_CHRONRHINITIS	0.6574	0.0151	0.034	0.09543	0.098	0.09535	5355	167849
Vascular disorders of the intestines	XI Diseases of the digestive system (K11_)	K11_VASCINT	0.6582	0.0392	0.0886	0.09531	0.1004	0.09529	746	182423
Other symptoms and signs involving the urinary system	XVIII Symptoms, signs and abnormal clinical and laboratory findings, not elsewhere classified (R18_)	R18_OTHER_SYMPTOMS_SIGNS_INVOLVI_URINARY_SYSTEM	0.6588	0.0333	0.0755	0.09541	0.0984	0.09539	1064	202910
Coagulation defects, purpura and other haemorrhagic conditions	III Diseases of the blood and blood-forming organs and certain disorders involving the immune mechanism (D3_)	D3_COAGDEF_PURPUR_HAEMORRHAGIC	0.6589	-0.021	0.0477	0.09535	0.09255	0.09538	2693	216099
Background diabetic retinopathy	Diabetes endpoints	DM_BCKGRND_RETINA	0.6593	0.0248	0.0563	0.09543	0.0954	0.09543	2026	204208
Myocardial infarction	IX Diseases of the circulatory system (I9_)	I9_MI	0.6593	0.0117	0.0265	0.09498	0.09623	0.0949	12801	187840
Irritable bowel syndrome	XI Diseases of the digestive system (K11_)	K11_IBS	0.6593	0.0163	0.0369	0.09529	0.09532	0.09529	4605	182423
Diplopia	VII Diseases of the eye and adnexa (H7_)	H7_DIPLOPIA	0.6595	0.0255	0.0578	0.09531	0.09761	0.09529	1767	210866
Unstable angina pectoris	IX Diseases of the circulatory system (I9_)	I9_UAP	0.6596	-0.0149	0.0339	0.09516	0.09554	0.09515	7058	197630
NA	Cardiometabolic endpoints	I9_HEARTFAIL_AND_CHD	0.6607	0.0138	0.0314	0.09521	0.09697	0.09513	8876	197780
Benign neoplasm: Middle ear, nasal cavity and accessory sinuses (all cancers excluded)	II Neoplasms from hospital discharges (CD2_)	CD2_BENIGN_EAR_NASAL_SINUS_EXALLC	0.6611	0.0476	0.1085	0.09552	0.09901	0.09551	507	180399
Other and unspecified types of non-Hodgkin lymphoma (all cancers excluded)	II Neoplasms from hospital discharges (CD2_)	CD2_NONHODGKIN_NAS_EXALLC	0.6612	-0.0466	0.1063	0.09552	0.08942	0.09554	533	180756
Chronic gingivitis	XI Diseases of the digestive system (K11_)	K11_GINGIVITIS_CHRONIC	0.6613	0.0365	0.0832	0.09525	0.09825	0.09524	850	195395
Streptococcal septicaemia	I Certain infectious and parasitic diseases (AB1_)	AB1_STREPTO_SEPSIS	0.6625	0.0325	0.0745	0.09533	0.09653	0.09532	1090	197660
Ankylosing spondylitis	XIII Diseases of the musculoskeletal system and connective tissue (M13_)	M13_ANKYLOSPON	0.6627	0.0277	0.0634	0.09469	0.09738	0.09466	1462	164682
Benign neoplasm of middle ear and respiratory system	II Neoplasms from hospital discharges (CD2_)	CD2_BENIGN_EAR_RESP	0.6638	-0.0327	0.0753	0.09535	0.09216	0.09536	1045	217747
TMD related pain	Dental endpoints	DENTAL_TMD	0.6649	-0.0156	0.036	0.09535	0.09389	0.09538	4728	214064
Pain associated with micturition	XVIII Symptoms, signs and abnormal clinical and laboratory findings, not elsewhere classified (R18_)	R18_PAIN_ASSOCIATED_W_MICTU	0.6659	0.0272	0.063	0.0954	0.09628	0.09539	1531	202910
Hypertrophic cardiomyopathy	IX Diseases of the circulatory system (I9_)	I9_HYPERTROCARDMYOP	0.6664	-0.0438	0.1017	0.09535	0.09376	0.09535	556	218236
Type 1 diabetes, wide definition	Diabetes endpoints	T1D_WIDE	0.6665	0.0146	0.0339	0.09476	0.09437	0.09477	6729	182573
Paralytic ileus	XI Diseases of the digestive system (K11_)	K11_PARALIL	0.6667	0.0457	0.1061	0.0953	0.1007	0.09529	517	182423
Stroke, excluding SAH	IX Diseases of the circulatory system (I9_)	I9_STR	0.6668	-0.0105	0.0245	0.09536	0.09471	0.0954	11734	201150
Early onset COPD	COPD and related endpoints	COPD_EARLY	0.6671	-0.0181	0.0422	0.0954	0.0952	0.0954	3508	212197
Bronchiectasis	X Diseases of the respiratory system (J10_)	J10_BRONCHIECTASIS	0.6677	0.0316	0.0735	0.09535	0.0983	0.09533	1107	186723
TMD muscular pain lnked with fibromyalgia	Dental endpoints	DENTAL_TMD_FIBRO	0.6682	-0.021	0.049	0.09535	0.0942	0.09536	2530	216262
Spirochaetal infections, other/unspecified	I Certain infectious and parasitic diseases (AB1_)	AB1_SPIROCHE_OTHER	0.6683	0.0321	0.0749	0.09535	0.09306	0.09536	1132	217610
Retention of urine	XVIII Symptoms, signs and abnormal clinical and laboratory findings, not elsewhere classified (R18_)	R18_RETEN_URINE	0.6686	0.0153	0.0359	0.09538	0.09498	0.09539	4999	202910
Inflammatory disease of cervix uteri	XIV Diseases of the genitourinary system (N14_)	N14_INFCERVIX	0.6688	-0.032	0.0749	0.09604	0.09063	0.09609	1093	111858
Abnormalities of heart beat	XVIII Symptoms, signs and abnormal clinical and laboratory findings, not elsewhere classified (R18_)	R18_ABNORMALITI_HEART_BEAT	0.6706	-0.0142	0.0334	0.09526	0.09361	0.09532	5693	163123
Anxiety disorders (more controls excluded)	Psychiatric endpoints from Katri Räikkönen	KRA_PSY_ANXIETY_EXMORE	0.6712	-0.0087	0.0205	0.09501	0.09563	0.09494	20992	166584
DVT of lower extremities (no controls excluded)	IX Diseases of the circulatory system (I9_)	I9_PHLETHROMBDVTLOW_EXNONE	0.6734	-0.0158	0.0375	0.09535	0.09385	0.09538	4576	214216
Acute bronchiolitis	X Diseases of the respiratory system (J10_)	J10_BRONCHIOLITIS	0.6735	0.0341	0.0808	0.09533	0.09383	0.09534	976	208689
Cervical disc disorders	XIII Diseases of the musculoskeletal system and connective tissue (M13_)	M13_CERVICDISC	0.6748	0.0127	0.0303	0.09482	0.09832	0.09466	7274	164682
Malignant neoplasm of bronchus and lung	II Neoplasms, from cancer register (ICD-O-3)	C3_BRONCHUS_LUNG	0.6758	-0.0253	0.0605	0.09535	0.09224	0.09537	1681	217111
Type 2 diabetes with ophthalmic complications	IV Endocrine, nutritional and metabolic diseases (E4_)	E4_DM2OPTH	0.6762	-0.0235	0.0562	0.09474	0.09053	0.09479	2119	183185
conjunctival haemorrhage	VII Diseases of the eye and adnexa (H7_)	H7_CONJUHAEMOR	0.6764	0.035	0.084	0.09522	0.09827	0.09521	842	203517
Benign neoplasm: Middle ear, nasal cavity and accessory sinuses	II Neoplasms from hospital discharges (CD2_)	CD2_BENIGN_EAR_NASAL_SINUS	0.6769	0.0451	0.1082	0.09535	0.09901	0.09534	507	218285
Complications predominantly related to the puerperium	XV Pregnancy, childbirth and the puerperium (O15_)	O15_COMPLIC_PUERP	0.679	-0.0154	0.0372	0.09581	0.09484	0.09584	4424	119155
Disorder of lipoprotein metabolism, unspecified	IV Endocrine, nutritional and metabolic diseases (E4_)	E4_LIPOPROTNAS	0.6793	-0.0254	0.0614	0.09512	0.09516	0.09512	1611	197259
Schizophrenia	V Mental and behavioural disorders (F5_)	F5_SCHZPHR	0.6827	0.0212	0.0518	0.09527	0.1034	0.09505	5562	208674
Other and unspecified urticaria	XII Diseases of the skin and subcutaneous tissue (L12_)	L12_URTICA_NAS	0.6827	-0.0175	0.0429	0.09529	0.09353	0.09532	3269	212464
Acute renal failure	XIV Diseases of the genitourinary system (N14_)	N14_ACUTERENFAIL	0.683	-0.0207	0.0507	0.0953	0.09419	0.09531	2383	212841
AlzheimerÕs disease (Atypical or mixed) (more controls excluded)	Neurological endpoints	AD_AM_EXMORE	0.6833	-0.0367	0.09	0.09482	0.09733	0.0948	800	111471
Articial joint operation, menisceal resection	Operation endpoints	OPER_ARTIF_JOINT_MENISC_RESECT	0.6833	0.008	0.0196	0.09535	0.09542	0.09534	19723	199069
Other female pelvic inflammatory diseases	XIV Diseases of the genitourinary system (N14_)	N14_OTHFEMPELINF	0.6841	0.0189	0.0464	0.09609	0.09622	0.09609	2913	111858
Tuberculosis	I Certain infectious and parasitic diseases (AB1_)	AB1_TUBERCULOSIS	0.6844	-0.0286	0.0703	0.09535	0.09397	0.09536	1193	217599
AlzheimerÕs disease, wide definition	VI Diseases of the nervous system (G6_)	G6_AD_WIDE	0.6847	-0.0147	0.0362	0.09535	0.09395	0.09539	5918	212874
Non-rheumatic valve diseases (no controls excluded)	IX Diseases of the circulatory system (I9_)	I9_NONRHEVALV_EXNONE	0.685	-0.0105	0.0258	0.09535	0.09496	0.09537	10235	208557
Other inflammation of eyelid	VII Diseases of the eye and adnexa (H7_)	H7_EYELIDINFLAMMATION	0.6854	0.0267	0.0658	0.09517	0.09808	0.09515	1353	203231
Other or ill-defined heart diseases (no controls excluded)	IX Diseases of the circulatory system (I9_)	I9_OTHILLHEART_EXNONE	0.6858	0.0364	0.0899	0.09535	0.1005	0.09533	713	218079
Disorders of mineral metabolism	IV Endocrine, nutritional and metabolic diseases (E4_)	E4_MINERAL_MET	0.687	0.0321	0.0797	0.09512	0.09483	0.09512	961	197259
Cardiomyopathy, other and unspecified (no controls excluded)	IX Diseases of the circulatory system (I9_)	I9_CARDMYOOTH_EXNONE	0.687	0.0276	0.0685	0.09535	0.09856	0.09533	1276	217516
Benign neoplasm of colon, rectum, anus and anal canal	II Neoplasms from hospital discharges (CD2_)	CD2_BENIGN_COLORECANI	0.6873	-0.0108	0.0269	0.09535	0.0937	0.09542	9312	209480
Embedded teeth	XI Diseases of the digestive system (K11_)	K11_EMBED_TEETH	0.6874	0.0365	0.0908	0.09535	0.09927	0.09534	724	218068
Stroke, including SAH	IX Diseases of the circulatory system (I9_)	I9_STR_SAH	0.6877	-0.0095	0.0237	0.09535	0.09489	0.09538	12632	200315
Palmar fascial fibromatosis [Dupuytren]	XIII Diseases of the musculoskeletal system and connective tissue (M13_)	M13_DUPUTRYEN	0.688	0.0203	0.0507	0.09506	0.0941	0.09508	2588	167641
Other puerperal infections	XV Pregnancy, childbirth and the puerperium (O15_)	O15_PUERP_INFECT_OTHER	0.6888	0.0317	0.0792	0.09586	0.09755	0.09584	951	119155
Viral meningitis	I Certain infectious and parasitic diseases (AB1_)	AB1_VIRAL_MENINGITIS	0.6902	-0.0417	0.1045	0.0954	0.0929	0.09541	533	217637
Duodenal ulcer	XI Diseases of the digestive system (K11_)	K11_DULC	0.6902	0.024	0.0603	0.09529	0.09634	0.09528	1691	189695
Stroke, excluding SAH (no controls excluded)	IX Diseases of the circulatory system (I9_)	I9_STR_EXNONE	0.691	-0.0097	0.0244	0.09535	0.09471	0.09539	11734	207058
Injuries to the wrist and hand	XIX Injury, poisoning and certain other consequences of external causes (ST19_)	ST19_INJURI_WRIST_HAND	0.6914	0.0074	0.0186	0.09535	0.09571	0.09531	19756	199036
Calcific tendinitis of shoulder	XIII Diseases of the musculoskeletal system and connective tissue (M13_)	M13_CALCIFICTEND	0.6916	0.0331	0.0833	0.09511	0.1012	0.09508	829	167641
Other or ill-defined heart diseases	IX Diseases of the circulatory system (I9_)	I9_OTHILLHEART	0.6917	0.0357	0.0901	0.09521	0.1005	0.09519	713	156711
General examination and investigation of persons without complaint and reported diagnosis	XXI Factors influencing health status and contact with health services (Z21_)	Z21_GENERAL_EXAM_INVES_PERSONS_WO_COMPLA_REPOR_DIAGNOSIS	0.6942	-0.0077	0.0197	0.09509	0.09701	0.09474	21663	118077
Benign neoplasm of middle ear and respiratory system (all cancers excluded)	II Neoplasms from hospital discharges (CD2_)	CD2_BENIGN_EAR_RESP_EXALLC	0.6965	-0.0295	0.0756	0.09552	0.09216	0.09554	1045	179982
Other or unspecified ileus, impaction or obstruction	XI Diseases of the digestive system (K11_)	K11_OTHILEUS	0.6978	-0.0182	0.0468	0.09526	0.09341	0.09529	2810	182423
Non-allergic asthma (mode)	Asthma and related endpoints	NONALLERG_ASTHMA	0.6983	-0.0157	0.0405	0.09546	0.09719	0.09541	3709	135449
Proliferative diabetic retinopathy	Diabetes endpoints	DM_RETINA_PROLIF	0.6987	0.0109	0.0281	0.0954	0.09476	0.09543	8681	204208
Perforation of tympanic membrane	VIII Diseases of the ear and mastoid process (H8_)	H8_PERFORATION	0.6989	0.0248	0.0641	0.09535	0.09714	0.09534	1469	205939
Other benign neoplasms of uterus (all cancers excluded)	II Neoplasms from hospital discharges (CD2_)	CD2_BENIGN_UTERUS_OTH_EXALLC	0.6994	0.0325	0.0842	0.09609	0.09415	0.0961	911	101894
Other disorders of patella	XIII Diseases of the musculoskeletal system and connective tissue (M13_)	M13_PATELLAOTH	0.7008	0.0161	0.0418	0.09481	0.09615	0.09478	3580	147221
Thyrotoxicosis with toxic multinodular goitre	IV Endocrine, nutritional and metabolic diseases (E4_)	E4_THYTOXGOITMULT	0.7011	-0.0337	0.0878	0.09543	0.0907	0.09545	801	214650
Other nutritional deficiencies	IV Endocrine, nutritional and metabolic diseases (E4_)	E4_NUTRIDEF	0.7013	0.0105	0.0275	0.09535	0.09708	0.09527	9185	209607
Other benign neoplasms of uterus	II Neoplasms from hospital discharges (CD2_)	CD2_BENIGN_UTERUS_OTH	0.7018	0.0318	0.0831	0.09581	0.09415	0.09582	911	122668
Injury of eye and orbit	XIX Injury, poisoning and certain other consequences of external causes (ST19_)	ST19_INJURY_EYE_ORBIT	0.7023	0.0196	0.0513	0.0954	0.09657	0.09538	2280	196254
Benign neoplasm of meninges (all cancers excluded)	II Neoplasms from hospital discharges (CD2_)	CD2_BENIGN_MENINGES_EXALLC	0.7035	0.0263	0.069	0.09553	0.09681	0.09552	1280	180320
Dementia in Alzheimer disease	V Mental and behavioural disorders (F5_)	F5_ALZHDEMENT	0.704	0.0212	0.0557	0.09535	0.09739	0.09533	2191	209487
Other and unspecified dermatitis	XII Diseases of the skin and subcutaneous tissue (L12_)	L12_DERM_NAS	0.7044	0.0104	0.0275	0.09524	0.09834	0.09511	8268	198740
Seropositive rheumatoid arthritis	Rheuma endpoints	RHEUMA_SEROPOS	0.7045	0.0144	0.0379	0.09485	0.0987	0.09475	4596	172834
Achilles tendinitis	XIII Diseases of the musculoskeletal system and connective tissue (M13_)	M13_ACHILLESTEND	0.7046	-0.0233	0.0615	0.09464	0.09248	0.09466	1625	164682
Congenital malformations of eye, ear, face and neck	XVII Congenital malformations, deformations and chromosomal abnormalities (Q17)	Q17_CONGEN_MALFO_EYE_EAR_FACE_NECK	0.7053	0.0293	0.0775	0.09535	0.09658	0.09534	1007	217785
Stroke, including SAH (no controls excluded)	IX Diseases of the circulatory system (I9_)	I9_STR_SAH_EXNONE	0.7061	-0.0089	0.0236	0.09535	0.09489	0.09538	12632	206160
Stenosis and insufficiency of lacrimal passages	VII Diseases of the eye and adnexa (H7_)	H7_STENOLACRI	0.7068	0.0254	0.0675	0.09517	0.09742	0.09515	1318	203231
Bell's palsy	VI Diseases of the nervous system (G6_)	G6_BELLPA	0.7071	-0.0222	0.059	0.09526	0.09297	0.09528	1740	195047
Polycystic ovarian syndrome	IV Endocrine, nutritional and metabolic diseases (E4_)	E4_POCS	0.7075	0.0363	0.0968	0.0957	0.09787	0.09569	642	118228
Benign neoplasm: Skin of other and unspecified parts of face	II Neoplasms from hospital discharges (CD2_)	CD2_BENIGN_SKIN_FACE	0.708	0.0223	0.0596	0.09535	0.09641	0.09534	1709	217083
Drug-induced neutropenia	III Diseases of the blood and blood-forming organs and certain disorders involving the immune mechanism (D3_)	DRUGADVERS_NEUTROPENIA	0.7087	0.0301	0.0807	0.09535	0.0988	0.09533	897	217895
Aortic aneurysm	IX Diseases of the circulatory system (I9_)	I9_AORTANEUR	0.7094	0.0179	0.0481	0.09512	0.09586	0.09511	2825	206541
Coeliac disease	XI Diseases of the digestive system (K11_)	K11_COELIAC	0.71	0.0215	0.0579	0.09528	0.09744	0.09526	1973	210964
Injuries to the hip and thigh	XIX Injury, poisoning and certain other consequences of external causes (ST19_)	ST19_INJURI_HIP_THIGH	0.7106	0.011	0.0295	0.09535	0.09529	0.09535	7332	211460
Inflammatory diseases of prostate (prostatitis)	XIV Diseases of the genitourinary system (N14_)	N14_PROSTATITIS	0.7117	-0.0215	0.0583	0.09513	0.09126	0.09523	1859	72799
Sequelae of other and unspecified infectious and parasitic diseases	I Certain infectious and parasitic diseases (AB1_)	AB1_SEQULAE_INF_NOS	0.7119	-0.0293	0.0794	0.09538	0.09304	0.09539	936	217489
Foreign body on external eye	XIX Injury, poisoning and certain other consequences of external causes (ST19_)	ST19_FOREI_BODY_EXTER_EYE	0.7128	0.0188	0.051	0.09536	0.09556	0.09536	2338	214793
Schizophrenia or delusion	Psychiatric endpoints from Katri Räikkönen	KRA_PSY_SCHIZODEL	0.7133	0.0135	0.0368	0.09535	0.1019	0.09503	10091	208701
Other and unspecified glaucoma	VII Diseases of the eye and adnexa (H7_)	H7_GLAUCNAS	0.7143	0.0351	0.0958	0.09551	0.09971	0.0955	643	210201
Other septicaemia	I Certain infectious and parasitic diseases (AB1_)	AB1_OTHER_SEPSIS	0.7144	-0.0124	0.0339	0.0953	0.09437	0.09532	5373	197660
Pre-eclampsia or eclampsia	XV Pregnancy, childbirth and the puerperium (O15_)	O15_PRE_OR_ECLAMPSIA	0.715	0.0146	0.04	0.09562	0.09834	0.09552	3903	114735
Artrosis, including avohilmo	XIII Diseases of the musculoskeletal system and connective tissue (M13_)	M13_ARTHROSIS_INCLAVO	0.7151	0.0058	0.0158	0.09535	0.09601	0.0952	39859	178933
Special screening examination for infectious and parasitic diseases	XXI Factors influencing health status and contact with health services (Z21_)	Z21_SPECIAL_SCREEN_EXAM_INFECTIOUS_PARASITIC_DISEA	0.7155	0.0119	0.0328	0.09469	0.09389	0.09474	6641	118077
Lichen sclerosus et atrophicus	XII Diseases of the skin and subcutaneous tissue (L12_)	L12_LICHENSCLERATROPH	0.7163	-0.0277	0.0761	0.09552	0.09526	0.09552	1021	207482
Ischaemic Stroke, excluding all haemorrhages	IX Diseases of the circulatory system (I9_)	I9_STR_EXH	0.7174	-0.0093	0.0257	0.09537	0.09466	0.09541	10551	202223
Supervision of high-risk pregnancy	XXI Factors influencing health status and contact with health services (Z21_)	Z21_SUPERV_HIGH_R_PREGNAC	0.7176	-0.0108	0.0299	0.09598	0.09747	0.09584	8185	90131
Otosclerosis	VIII Diseases of the ear and mastoid process (H8_)	H8_OTOSCLE	0.7189	-0.0246	0.0684	0.09549	0.09261	0.09551	1350	209582
Alergic contact dermatitis	XII Diseases of the skin and subcutaneous tissue (L12_)	L12_ALLERGICCONTACT	0.7193	0.0189	0.0527	0.0951	0.09479	0.09511	2204	198740
Meningitis	Comorbidities of Neurological endpoints	MENINGITIS	0.7196	-0.0314	0.0875	0.0954	0.09351	0.0954	770	216967
Diabetic retinopathy (more controls excluded)	Diabetes endpoints	DM_RETINOPATHY_EXMORE	0.7197	0.0081	0.0226	0.09486	0.09426	0.09491	14584	176010
Preterm labour and delivery	XV Pregnancy, childbirth and the puerperium (O15_)	O15_PRETERM	0.7204	0.012	0.0337	0.09557	0.09895	0.09538	5480	98626
Follicular lymphoma	II Neoplasms from hospital discharges (CD2_)	CD2_FOLLICULAR_LYMPHOMA	0.7214	0.0381	0.1069	0.09535	0.09682	0.09535	522	218270
Iron deficiency anaemia	III Diseases of the blood and blood-forming organs and certain disorders involving the immune mechanism (D3_)	D3_ANAEMIA_IRONDEF	0.7221	0.0115	0.0323	0.09539	0.09486	0.0954	6087	211115
Spondylopathies (FG)	Rheuma endpoints	SPONDYLOPATHY_FG	0.7234	0.019	0.0535	0.09477	0.09682	0.09475	2260	172834
Type 1 diabetes, strict definition	Diabetes endpoints	T1D_STRICT	0.7242	-0.0189	0.0534	0.09475	0.09321	0.09477	2542	182573
Visual disturbances and blindness	VII Diseases of the eye and adnexa (H7_)	H7_VISUALDISTBLIND	0.7253	0.0098	0.028	0.09535	0.09679	0.09529	7926	210866
malignant neoplasm of male genital organs	II Neoplasms, from cancer register (ICD-O-3)	C3_MALE_GENITAL	0.7261	0.0122	0.0348	0.09475	0.09048	0.09507	6542	88671
Convulsions, not elsewhere classified	XVIII Symptoms, signs and abnormal clinical and laboratory findings, not elsewhere classified (R18_)	R18_CONVU_NOT_ELSEW_CLASSIFIED	0.7262	-0.0127	0.0363	0.09528	0.09576	0.09526	4660	172999
Ganglion	XIII Diseases of the musculoskeletal system and connective tissue (M13_)	M13_GANGLION	0.7271	0.0139	0.0398	0.09513	0.09729	0.09508	3846	167641
Pneumonia due to Streptococcus pneumoniae	X Diseases of the respiratory system (J10_)	J10_PNEUMOPNEUMO	0.728	-0.0329	0.0947	0.09544	0.09376	0.09544	648	188868
Endometriosis of pelvic peritoneum	XIV Diseases of the genitourinary system (N14_)	N14_ENDOMETRIOSIS_PELVICPERITONEUM	0.7283	-0.0162	0.0465	0.09707	0.09638	0.0971	2953	68969
Contact with and exposure to communicable diseases	XXI Factors influencing health status and contact with health services (Z21_)	Z21_CONTACT_W_EXPOS_COMMUNICAB_DISEA	0.7286	0.0251	0.0724	0.09532	0.09714	0.09531	1154	216934
Other diseases of pleura	X Diseases of the respiratory system (J10_)	J10_PLEURA	0.729	0.0107	0.0309	0.09535	0.09513	0.09536	6755	212037
Nonspesific lymphadenitis (no controls excluded)	IX Diseases of the circulatory system (I9_)	I9_LYMPHADE_EXNONE	0.7291	0.0262	0.0757	0.09535	0.09928	0.09533	1009	217783
Non-rheumatic valve diseases	IX Diseases of the circulatory system (I9_)	I9_NONRHEVALV	0.731	-0.0094	0.0273	0.09518	0.09496	0.09519	10235	156711
Acute and transient psychotic disorders	V Mental and behavioural disorders (F5_)	F5_PSYTRANS	0.7312	-0.0187	0.0545	0.0951	0.09831	0.09505	3281	208674
Pain in throat and chest	XVIII Symptoms, signs and abnormal clinical and laboratory findings, not elsewhere classified (R18_)	R18_PAIN_THROAT_CHEST	0.7316	0.0062	0.018	0.09551	0.09674	0.09532	24609	163123
Glomerular diseases	XIV Diseases of the genitourinary system (N14_)	N14_GLOMERULAR	0.7318	0.0131	0.0381	0.09535	0.09862	0.09528	4173	214619
Type 1 diabetes with ketoacidosis	IV Endocrine, nutritional and metabolic diseases (E4_)	E4_DM1KETO	0.7321	-0.0242	0.0706	0.09477	0.09275	0.09479	1327	183185
Eustachian salpingitis and obstruction	VIII Diseases of the ear and mastoid process (H8_)	H8_EUSTSALP	0.7323	0.0236	0.0689	0.09534	0.09531	0.09534	1291	205939
Diseases of peritoneum	XI Diseases of the digestive system (K11_)	K11_PERITON	0.7324	0.0208	0.061	0.09535	0.0972	0.09533	1603	217189
Fracture of skull and facial bones	XIX Injury, poisoning and certain other consequences of external causes (ST19_)	ST19_FRACT_SKULL_FACIAL_BONES	0.7325	0.0142	0.0416	0.09541	0.09699	0.09538	3467	196254
Diseases of the blood and blood-forming organs and certain disorders involving the immune mechanism	III Diseases of the blood and blood-forming organs and certain disorders involving the immune mechanism (D3_)	D3_BLOOD	0.7346	0.0064	0.0188	0.09535	0.09461	0.09542	19444	199348
Viral hepatitis	I Certain infectious and parasitic diseases (AB1_)	AB1_VIRAL_HEPATITIS	0.7347	0.0235	0.0693	0.09535	0.09969	0.09532	1226	217566
Other disorders of amniotic fluid and membranes	XV Pregnancy, childbirth and the puerperium (O15_)	O15_AMNIOT_OTHER	0.7352	0.0198	0.0586	0.09568	0.09822	0.09563	1753	104247
Other disorders of fluid, electrolyte and acid-base balance	IV Endocrine, nutritional and metabolic diseases (E4_)	E4_FLUIDELECTRO	0.7364	-0.0128	0.0381	0.09513	0.09554	0.09512	4242	197259
Diseases of pulp and periapical tissues	XI Diseases of the digestive system (K11_)	K11_PULP_PERIAPICAL	0.7366	0.0114	0.0339	0.09524	0.0951	0.09524	5354	195395
Presence of other functional implants	XXI Factors influencing health status and contact with health services (Z21_)	Z21_PRESENCE_OTH_FUNCTIONAL_IMPLANTNTS	0.7367	-0.0098	0.0291	0.09541	0.09273	0.09552	8136	195047
Cholelithiasis	XI Diseases of the digestive system (K11_)	K11_CHOLELITH	0.7402	-0.0068	0.0206	0.0953	0.09321	0.0955	19023	195144
Hypopituitarism	IV Endocrine, nutritional and metabolic diseases (E4_)	E4_HYPOPIT	0.7417	0.0266	0.0807	0.09529	0.0971	0.09529	910	211123
Ischaemic Stroke, excluding all haemorrhages (no controls excluded)	IX Diseases of the circulatory system (I9_)	I9_STR_EXH_EXNONE	0.7417	-0.0084	0.0256	0.09535	0.09466	0.09538	10551	208241
Non-small cell lung cancer, adenocarcinoma	II Neoplasms, from cancer register (ICD-O-3)	C3_NSCLC_ADENO	0.7426	-0.0343	0.1044	0.09535	0.08843	0.09537	571	218221
Diabetic retinopathy	VII Diseases of the eye and adnexa (H7_)	H7_RETINOPATHYDIAB	0.7426	0.0141	0.0429	0.0953	0.09515	0.0953	3646	203018
Procreative management	XXI Factors influencing health status and contact with health services (Z21_)	Z21_PROCREATIVE_MANAG	0.7428	0.0121	0.0368	0.09541	0.09569	0.0954	4863	181567
Other disorders of the musculoskeletal system and connective tissue	XIII Diseases of the musculoskeletal system and connective tissue (M13_)	M13_MUSCULOSKELEOTH	0.7429	-0.0179	0.0545	0.09535	0.09662	0.09534	1979	216813
Toxic effect of ethanol	Alcohol related diseases	ST19_TOXIC_EFFECT_ETHAN	0.7431	-0.0292	0.089	0.09535	0.09733	0.09534	722	218070
Other and unspecified nerve root and plexus disorders, also in other diseases	VI Diseases of the nervous system (G6_)	G6_ROOTPLEXOTHUNS	0.7443	0.0163	0.0499	0.09532	0.09814	0.09528	2428	195047
Other and unspecidied mood [affective] disorders	V Mental and behavioural disorders (F5_)	F5_MOODOTH	0.7461	-0.0222	0.0684	0.09502	0.09689	0.09501	1277	192220
Cerebral palsy and other paralytic syndromes	VI Diseases of the nervous system (G6_)	G6_CPETAL	0.7464	-0.0185	0.0572	0.09535	0.09531	0.09535	1800	216992
Chronic pancreatitis	XI Diseases of the digestive system (K11_)	K11_CHRONPANC	0.7466	0.0189	0.0586	0.09554	0.09951	0.0955	1737	195144
Malignant neoplasm of prostate	II Neoplasms, from cancer register (ICD-O-3)	C3_PROSTATE	0.7479	0.0115	0.0357	0.09475	0.09038	0.09506	6311	88902
Sensorineural hearing loss	VIII Diseases of the ear and mastoid process (H8_)	H8_HL_SEN_NAS	0.7488	-0.0069	0.0215	0.09527	0.09398	0.09538	15952	196592
Rheumatoid arthritis	XIII Diseases of the musculoskeletal system and connective tissue (M13_)	M13_RHEUMA	0.7508	0.0105	0.033	0.09492	0.09829	0.09478	6236	147221
Dislocation, sprain and strain of joints and ligaments of knee	XIX Injury, poisoning and certain other consequences of external causes (ST19_)	ST19_DISLO_SPRAIN_STRAIN_JOINTS_LIGAM_KNEE	0.7508	-0.0074	0.0232	0.09513	0.09423	0.09519	12126	191178
Other disorders of the genitourinary system	XIV Diseases of the genitourinary system (N14_)	N14_GENITOUROTH	0.7515	-0.0186	0.0589	0.09535	0.0927	0.09537	1782	217010
Anomalies of dental arch relationship	XI Diseases of the digestive system (K11_)	K11_ANOMALI_DENTAL_ARCH_RELATIONS1	0.7523	-0.0216	0.0684	0.09535	0.09123	0.09537	1299	217493
Retinal breaks without detachment	VII Diseases of the eye and adnexa (H7_)	H7_RETINALBREAK	0.7524	-0.0171	0.0541	0.09525	0.0908	0.0953	2125	203018
Other insterstitial pulmonary diseases	X Diseases of the respiratory system (J10_)	J10_OTHERINSTPULM	0.7531	-0.0175	0.0556	0.09537	0.09557	0.09537	1969	216363
Recurrent dislocation of patella	XIII Diseases of the musculoskeletal system and connective tissue (M13_)	M13_PATELLADISLOCATIO	0.7535	0.0263	0.0838	0.0948	0.09867	0.09478	845	147221
Other peripheral vascular diseases	IX Diseases of the circulatory system (I9_)	I9_OTHPER	0.7551	0.0235	0.0754	0.09513	0.09893	0.09511	1037	206541
Non-follicular lymphoma (all cancers excluded)	II Neoplasms from hospital discharges (CD2_)	CD2_NONFOLLICULAR_LYMPHOMA_EXALLC	0.7559	0.0215	0.0693	0.09553	0.09454	0.09554	1283	180756
Voice disturbances	XVIII Symptoms, signs and abnormal clinical and laboratory findings, not elsewhere classified (R18_)	R18_VOICE_DISTU	0.7565	-0.0121	0.0391	0.09536	0.09398	0.09539	4006	213735
Pain in thoracic spine	XIII Diseases of the musculoskeletal system and connective tissue (M13_)	M13_THORACISPINEPAIN	0.7567	-0.016	0.0515	0.09471	0.09839	0.09466	2202	164682
Degenerative macular diseases	VII Diseases of the eye and adnexa (H7_)	MACULA_NAS	0.7579	0.0185	0.0601	0.0953	0.09514	0.0953	1701	203018
Benign neoplasm of meninges	II Neoplasms from hospital discharges (CD2_)	CD2_BENIGN_MENINGES	0.7581	0.0211	0.0685	0.09535	0.09681	0.09534	1280	217512
Lymphoid leukaemia (all cancers excluded)	II Neoplasms from hospital discharges (CD2_)	CD2_LYMPHOID_LEUKAEMIA_EXALLC	0.7588	0.0295	0.096	0.09554	0.09558	0.09554	663	180756
Gonarthrosis, primary, with knee surgery	XIII Diseases of the musculoskeletal system and connective tissue (M13_)	M13_ARTHROSIS_KNEE_PRIM_KNEESURG	0.7588	0.009	0.0293	0.09531	0.09627	0.09526	8666	198269
Single spontaneous delivery	XV Pregnancy, childbirth and the puerperium (O15_)	O15_DELIV_SPONT	0.7593	-0.0045	0.0146	0.09571	0.09584	0.09559	58719	59601
Other shoulder lesions	XIII Diseases of the musculoskeletal system and connective tissue (M13_)	M13_SHOULDERNAS	0.7594	0.022	0.072	0.0951	0.0981	0.09508	1143	167641
Glomerular disorders in diseases classified elsewhere	XIV Diseases of the genitourinary system (N14_)	N14_GLOMEINOTH	0.7599	0.0182	0.0597	0.09529	0.09576	0.09528	1735	214619
Maternal care for known or suspected malpresentation of fetus	XV Pregnancy, childbirth and the puerperium (O15_)	O15_MAT_CARE_MALPRESENT	0.7601	0.0148	0.0486	0.09568	0.09728	0.09563	2668	104247
Malignant neoplasm of bronchus and lung (all cancers excluded)	II Neoplasms, from cancer register (ICD-O-3)	C3_BRONCHUS_LUNG_EXALLC	0.7609	-0.0186	0.0612	0.09555	0.09224	0.09558	1681	173993
!Aliquae complicationes praecoces traumatis	XIX Injury, poisoning and certain other consequences of external causes (ST19_)	ST19_ALIQU_COMPLICATI_PRAECO_TRAUMAT	0.7613	-0.0322	0.1061	0.09535	0.0931	0.09535	517	218275
Early complications of trauma	XIX Injury, poisoning and certain other consequences of external causes (ST19_)	ST19_EARLY_COMPLICATIO_TRAUMA	0.7613	-0.0322	0.1061	0.09535	0.0931	0.09535	517	218275
Symptoms and signs involving speech and voice	XVIII Symptoms, signs and abnormal clinical and laboratory findings, not elsewhere classified (R18_)	R18_SYMPTOMS_SIGNS_INVOLVI_SPEECH_VOICE	0.7616	-0.0106	0.0349	0.09535	0.0938	0.09539	5057	213735
Non-allergic asthma (mode) (more controls excluded)	Asthma and related endpoints	NONALLERG_ASTHMA_EXMORE	0.7617	-0.0123	0.0405	0.09527	0.09719	0.09521	3709	131051
Other spirochaetal diseases	I Certain infectious and parasitic diseases (AB1_)	AB1_OTHER_SPIROCHAETAL	0.7628	0.0221	0.0733	0.09535	0.09251	0.09536	1182	217610
Valvular operations (no controls excluded)	IX Diseases of the circulatory system (I9_)	I9_VALVES_EXNONE	0.7633	0.0046	0.0153	0.09535	0.09458	0.0955	36155	182637
Other diseases of stomach and duodenum	XI Diseases of the digestive system (K11_)	K11_OTHDISSTOMDUOD	0.7643	0.0247	0.0825	0.09527	0.09449	0.09528	891	189695
Other disorders of ear	VIII Diseases of the ear and mastoid process (H8_)	H8_OTHEREAR	0.7654	0.0055	0.0184	0.09535	0.09509	0.09538	22200	196592
Other systemic involvement of connective tissue	XIII Diseases of the musculoskeletal system and connective tissue (M13_)	M13_OTHCONN	0.7661	0.0114	0.0383	0.09531	0.09644	0.09529	4234	213145
Coronary revascularization (ANGIO or CABG)	IX Diseases of the circulatory system (I9_)	I9_REVASC	0.7663	-0.0084	0.0283	0.09496	0.09586	0.0949	12271	187840
Thrombocytopenia, unspecified	III Diseases of the blood and blood-forming organs and certain disorders involving the immune mechanism (D3_)	D3_THROMBOCYTOPENIANAS	0.7666	-0.025	0.0842	0.09537	0.09126	0.09538	854	216099
Iron deficiency anaemia secondary to blood loss (chronic)	III Diseases of the blood and blood-forming organs and certain disorders involving the immune mechanism (D3_)	D3_ANAEMIA_IRONDEF_BLOODLOSS	0.7673	0.0152	0.0513	0.0954	0.09506	0.0954	2332	211115
Retinal vascular disorders	VII Diseases of the eye and adnexa (H7_)	H7_RETINAVASC	0.7677	0.0178	0.0604	0.09531	0.09629	0.0953	1642	203018
Paralytic ileus and intestinal obstruction	XI Diseases of the digestive system (K11_)	K11_ILEUS	0.769	-0.0114	0.0388	0.09526	0.09416	0.09529	4091	182423
Type 1 diabetes, strict (exclude DM2)	IV Endocrine, nutritional and metabolic diseases (E4_)	E4_DM1_STRICT	0.7694	-0.0152	0.0519	0.09475	0.09342	0.09477	2649	183674
Pregnancy, childbirth and the puerperium	XV Pregnancy, childbirth and the puerperium (O15_)	O15_PREG_BIRTH_PUERP	0.77	0.0044	0.015	0.09581	0.0964	0.0947	80417	43162
Aneurysms, operations, SAH (no controls excluded)	IX Diseases of the circulatory system (I9_)	I9_SAHANEUR_EXNONE	0.7704	0.0156	0.0534	0.09535	0.09907	0.09531	2127	216665
Other behavioural and emotional disorders with onset usually occuring in childhood and adolescence	V Mental and behavioural disorders (F5_)	F5_BEHEMOTH	0.7707	0.024	0.0823	0.09538	0.09688	0.09537	888	215763
Hypokalaemia	IV Endocrine, nutritional and metabolic diseases (E4_)	E4_HYPOKALAEMIA	0.771	-0.0191	0.0657	0.09511	0.09391	0.09512	1383	197259
DVT of lower extremities and pulmonary embolism	IX Diseases of the circulatory system (I9_)	I9_DVTANDPULM	0.7728	-0.0084	0.029	0.09535	0.09406	0.0954	7988	210804
Mental retardation (more controls excluded)	Psychiatric endpoints from Katri Räikkönen	KRA_PSY_MENTALRET_EXMORE	0.7728	-0.0317	0.1098	0.09496	0.09793	0.09494	704	166540
Volume depletion	IV Endocrine, nutritional and metabolic diseases (E4_)	E4_VOLUME	0.7736	-0.021	0.0731	0.09512	0.09527	0.09512	1088	197259
Subarachnoid haemmorrhage	IX Diseases of the circulatory system (I9_)	I9_SAH	0.7754	-0.0191	0.0669	0.0954	0.09559	0.0954	1338	201230
Other and unspecified effects of external causes	XIX Injury, poisoning and certain other consequences of external causes (ST19_)	ST19_OTHER_UNSPE_EFFEC_EXTER_CAUSES	0.7754	0.0107	0.0374	0.09535	0.09672	0.09532	4323	214469
Colectomy operation	Gastrointestinal endpoints	OPER_COLECTOMY	0.7761	-0.0154	0.0541	0.09535	0.09215	0.09538	2068	216724
STROKE	Comorbidities of Diabetes	C_STROKE	0.7763	-0.0061	0.0214	0.09483	0.09492	0.09482	18661	162201
Hyperkalaemia	IV Endocrine, nutritional and metabolic diseases (E4_)	E4_HYPERKALAEMIA	0.7769	-0.0291	0.1026	0.09512	0.09371	0.09512	557	197259
Presence of cardiac and vascular implants and grafts	XXI Factors influencing health status and contact with health services (Z21_)	Z21_PRESENCE_CARDIAC_VASCULAR_IMPLANTNTS_GRAFTS	0.7769	-0.0084	0.0297	0.09552	0.0953	0.09552	8085	195047
Other diseases of upper respiratory tract	X Diseases of the respiratory system (J10_)	J10_UPPERDIS	0.7772	-0.0038	0.0133	0.09535	0.09534	0.09535	50943	167849
Female infertility, cervigal, vaginal, other or unspecified origin	XIV Diseases of the genitourinary system (N14_)	N14_FIOTHNAS	0.7775	-0.0094	0.0334	0.09585	0.09481	0.0959	5667	117098
Diverticular disease of intestine	XI Diseases of the digestive system (K11_)	K11_DIVERTIC	0.7778	0.0066	0.0233	0.09531	0.09559	0.09529	14357	182423
Other menopausal disorders	XIV Diseases of the genitourinary system (N14_)	N14_MENOPAUSOT	0.7782	-0.0196	0.0697	0.09709	0.09648	0.0971	1232	68969
Emotional disorders starting during childhood or adolecense	Psychiatric endpoints from Katri Räikkönen	KRA_PSY_CHILDEMOT	0.7783	0.0245	0.0869	0.09535	0.09681	0.09534	805	217987
Macular pucker	VII Diseases of the eye and adnexa (H7_)	MACULAR_PUCKER	0.7785	-0.019	0.0674	0.09529	0.09334	0.0953	1346	203018
Aortic aneurysm (no controls excluded)	IX Diseases of the circulatory system (I9_)	I9_AORTANEUR_EXNONE	0.7796	0.0134	0.0478	0.09535	0.09586	0.09534	2825	215967
Lymphoid leukaemia	II Neoplasms from hospital discharges (CD2_)	CD2_LYMPHOID_LEUKAEMIA	0.7813	0.0265	0.0956	0.09535	0.09558	0.09535	663	218129
Other disorders of eyelid	VII Diseases of the eye and adnexa (H7_)	H7_EYELIDDIS	0.7813	-0.0086	0.0308	0.09517	0.09568	0.09515	6844	203231
Mental and behavioural disorders due to cannabinoids	V Mental and behavioural disorders (F5_)	F5_CANNABIS	0.7822	-0.0276	0.0997	0.09535	0.09644	0.09534	617	214999
Malignant neoplasm of digestive organs (all cancers excluded)	II Neoplasms, from cancer register (ICD-O-3)	C3_DIGESTIVE_ORGANS_EXALLC	0.7823	0.0099	0.0358	0.09552	0.09348	0.09558	5253	174006
Type 1 diabetes, strict definition, subgroup 1	Diabetes endpoints	T1D_STRICT1	0.7826	0.0154	0.0558	0.09485	0.09621	0.09483	2312	180722
General symptoms and signs	XVIII Symptoms, signs and abnormal clinical and laboratory findings, not elsewhere classified (R18_)	R18_GENERAL_SYMPTOMS_SIGNS	0.7827	-0.0037	0.0134	0.09535	0.09568	0.09526	45793	172999
Viral pneumonia (unknown virus, not influenza)	Interstitial lung disease endpoints	VIRALPNEUMONAS	0.7829	-0.0293	0.1063	0.09541	0.09355	0.09541	515	212881
Insomnia	V Mental and behavioural disorders (F5_)	F5_INSOMNIA	0.7834	-0.0161	0.0587	0.09536	0.09681	0.09535	1691	216164
Undefined dementia	V Mental and behavioural disorders (F5_)	F5_Dementia_U	0.784	-0.0174	0.0636	0.0954	0.0926	0.09542	1589	213922
Postprocedural endocrine and metabolic disorders, not elsewhere classified	IV Endocrine, nutritional and metabolic diseases (E4_)	E4_ENDOMETPOSTOP	0.7841	0.0171	0.0625	0.09513	0.09672	0.09512	1555	197259
Maternal care related to the fetus and amniotic cavity and possible delivery problems	XV Pregnancy, childbirth and the puerperium (O15_)	O15_MATERN_CARE	0.785	0.0055	0.0202	0.09581	0.09674	0.09563	19332	104247
Disorders of refraction and accommodation	VII Diseases of the eye and adnexa (H7_)	H7_REFRAACCOMMODIS	0.7862	-0.0113	0.0418	0.0953	0.09503	0.09531	3453	210931
Diseases of the ear and mastoid process	VIII Diseases of the ear and mastoid process (H8_)	H8_EAR	0.7867	0.0038	0.0139	0.09535	0.09497	0.09544	41038	177754
Urticaria and erythema	XII Diseases of the skin and subcutaneous tissue (L12_)	L12_URTICARIAERYTHEMA	0.7876	0.0084	0.0311	0.09535	0.09635	0.09532	6328	212464
Other dorsopathies, not elsewhere classified	XIII Diseases of the musculoskeletal system and connective tissue (M13_)	M13_DORSOPATHYOTH	0.7881	0.004	0.0148	0.09521	0.09748	0.09466	39640	164682
Disorders of the thyroid gland	IV Endocrine, nutritional and metabolic diseases (E4_)	E4_THYROID	0.7889	-0.0045	0.0169	0.09535	0.0952	0.09537	31108	187684
Sudden idiopathic hearing loss	VIII Diseases of the ear and mastoid process (H8_)	H8_HL_IDIOP	0.789	0.0172	0.0643	0.09537	0.09474	0.09538	1491	196592
Other and unspecified coagulation defects	III Diseases of the blood and blood-forming organs and certain disorders involving the immune mechanism (D3_)	D3_COAGDEFNAS	0.7896	0.0274	0.1027	0.09539	0.09718	0.09538	551	216099
Myocardial infarction, strict (no controls excluded)	IX Diseases of the circulatory system (I9_)	I9_MI_STRICT_EXNONE	0.7903	-0.0071	0.0269	0.09535	0.0959	0.09532	11622	207170
Mixed and other personality disorders	V Mental and behavioural disorders (F5_)	F5_MIXPER	0.7904	-0.0159	0.0597	0.09535	0.09896	0.09532	1666	212179
Non-allergic asthma	Asthma and related endpoints	ASTHMA_NONALLERG	0.791	-0.0115	0.0435	0.09497	0.09712	0.09493	3155	184148
Nonsuppurative otitis media	VIII Diseases of the ear and mastoid process (H8_)	H8_NONSUPPNAS	0.7914	-0.0101	0.0383	0.09527	0.09209	0.09534	4381	205939
Retinal detachments and breaks	VII Diseases of the eye and adnexa (H7_)	H7_RETINALDETACH	0.7935	-0.0089	0.0338	0.09524	0.09301	0.0953	5566	203018
Single delivery by caesarean section	XV Pregnancy, childbirth and the puerperium (O15_)	O15_DELIV_CAESAR	0.794	0.0093	0.0358	0.09578	0.09791	0.09559	5450	59601
Ankylosing spondylitis, strict definition	XIII Diseases of the musculoskeletal system and connective tissue (M13_)	M13_ANKYLOSPON_STRICT	0.7943	-0.0253	0.0972	0.09533	0.0935	0.09533	599	217431
Adverse effects, not elsewhere classified	XIX Injury, poisoning and certain other consequences of external causes (ST19_)	ST19_ADVER_EFFEC_NOT_ELSEW_CLASSIFIED	0.7948	0.0118	0.0455	0.09534	0.09647	0.09532	2899	214469
Headache	XVIII Symptoms, signs and abnormal clinical and laboratory findings, not elsewhere classified (R18_)	R18_HEADACHE1	0.7952	0.0059	0.0226	0.09539	0.09711	0.09526	13345	172999
Chronic diseases of tonsils and adenoids	X Diseases of the respiratory system (J10_)	J10_CHRONTONSADEN	0.7965	0.0048	0.0185	0.09535	0.09533	0.09535	24463	167849
Other peripheral vascular diseases (no controls excluded)	IX Diseases of the circulatory system (I9_)	I9_OTHPER_EXNONE	0.7966	0.0194	0.0752	0.09535	0.09893	0.09533	1037	217755
Type 2 diabetes with peripheral circulatory complications	IV Endocrine, nutritional and metabolic diseases (E4_)	E4_DM2PERIPH	0.7969	0.02	0.0776	0.09479	0.09567	0.09479	1049	183185
Polyarthritis, unspecified	XIII Diseases of the musculoskeletal system and connective tissue (M13_)	M13_POLYARTHRITIS	0.7973	0.0276	0.1073	0.09479	0.09771	0.09478	513	147221
Behavioural syndromes associated with physiological disturbances and physical factors	V Mental and behavioural disorders (F5_)	F5_BEHAVE	0.7977	-0.0089	0.0348	0.09535	0.09658	0.09532	4966	213826
Sequelae of cerebrovascular disease (no controls excluded)	IX Diseases of the circulatory system (I9_)	I9_SEQULAE_EXNONE	0.7978	0.0094	0.0369	0.09535	0.09757	0.0953	4638	214154
Other disorders of conjunctiva	VII Diseases of the eye and adnexa (H7_)	H7_OTHERCONJ	0.7983	0.0144	0.0563	0.09522	0.09627	0.09521	1901	203517
Nummular dermatitis	XII Diseases of the skin and subcutaneous tissue (L12_)	L12_DERM_NUMMULAR	0.8001	-0.0189	0.0746	0.09511	0.09578	0.09511	1056	198740
Pre-eclampsia	XV Pregnancy, childbirth and the puerperium (O15_)	O15_PREECLAMPS	0.8021	0.0105	0.0417	0.0956	0.09799	0.09552	3556	114735
Benign neoplasm of brain and other parts of central nervous system (all cancers excluded)	II Neoplasms from hospital discharges (CD2_)	CD2_BENIGN_BRAIN_CNS_EXALLC	0.8026	0.0201	0.0802	0.09554	0.09661	0.09554	923	180338
Benign neoplasm: Skin, unspecified (all cancers excluded)	II Neoplasms from hospital discharges (CD2_)	CD2_BENIGN_SKIN_NOS_EXALLC	0.8028	0.0261	0.1046	0.09553	0.096	0.09553	546	180374
Delivery	XV Pregnancy, childbirth and the puerperium (O15_)	O15_DELIVERY	0.8049	-0.0035	0.0143	0.09581	0.09601	0.09559	63978	59601
Other external causes of accidental injury	XX External causes of morbidity and mortality (VWXY20_)	VWXY20_OTHER_EXTER_CAUSES_ACCIDENTAL_INJURY	0.805	-0.0158	0.064	0.09532	0.09976	0.09529	1405	217193
Interstitial lung disease	Interstitial lung disease endpoints	ILD	0.8053	-0.0137	0.0556	0.09532	0.09557	0.09532	1969	196986
Benign neoplasm of breast (all cancers excluded)	II Neoplasms from hospital discharges (CD2_)	CD2_BENIGN_BREAST_EXALLC	0.806	0.0136	0.0552	0.09605	0.09462	0.09608	2079	101074
Benign neoplasm: Adrenal gland (all cancers excluded)	II Neoplasms from hospital discharges (CD2_)	CD2_BENIGN_ADRENAL_EXALLC	0.8062	0.0223	0.091	0.09552	0.09574	0.09552	725	180264
Abnormal findings on examination of blood, without diagnosis	XVIII Symptoms, signs and abnormal clinical and laboratory findings, not elsewhere classified (R18_)	R18_ABNORMAL_FINDI_EXAMI_BLOOD_WO_DIAGNOSIS	0.8065	0.0075	0.0305	0.09535	0.0952	0.09535	6788	212004
Disorders of ocular muscles, binocular movement, accommodation and refraction	VII Diseases of the eye and adnexa (H7_)	H7_OCUMUSCLE	0.8068	0.0069	0.0282	0.09535	0.09647	0.09531	7861	210931
Other salmonella infections	I Certain infectious and parasitic diseases (AB1_)	AB1_SALMONELLA_OTH	0.8069	-0.0241	0.0986	0.09515	0.09533	0.09515	597	197298
Abscess of anal and rectal regions	XI Diseases of the digestive system (K11_)	K11_ABSCANAL	0.807	-0.0167	0.0683	0.09528	0.09376	0.09529	1287	182423
Sequelae of cerebrovascular disease	IX Diseases of the circulatory system (I9_)	I9_SEQULAE	0.8076	0.009	0.0371	0.09543	0.09757	0.09538	4638	203068
Hyperfunction of pituitary gland	IV Endocrine, nutritional and metabolic diseases (E4_)	E4_HYPERPIT	0.8083	0.0214	0.0881	0.09529	0.09607	0.09529	762	211123
In situ neoplasms	II Neoplasms from hospital discharges (CD2_)	CD2_INSITU	0.8088	-0.0104	0.0428	0.09535	0.09315	0.09538	3442	215350
Arthropathic psoriasis	XII Diseases of the skin and subcutaneous tissue (L12_)	L12_PSORI_ARTHRO	0.8092	-0.0148	0.0613	0.09538	0.09325	0.0954	1637	212242
Maltreatment syndromes	XIX Injury, poisoning and certain other consequences of external causes (ST19_)	ST19_MALTR_SYNDR	0.8101	0.0223	0.0929	0.09533	0.09783	0.09532	679	214469
Cyst of kidney	XIV Diseases of the genitourinary system (N14_)	N14_CYSTKID	0.8104	0.0216	0.09	0.09527	0.0961	0.09527	739	217185
Benign neoplasm: Rectum	II Neoplasms from hospital discharges (CD2_)	CD2_BENIGN_RECTUM	0.8109	-0.0129	0.0538	0.09535	0.09335	0.09537	2108	216684
Other diseases of gallbladder	XI Diseases of the digestive system (K11_)	K11_GALLBLAOTH	0.8111	0.0234	0.0981	0.09551	0.09678	0.0955	621	195144
Bacterial infection, other or unspecified	I Certain infectious and parasitic diseases (AB1_)	AB1_BACTINF_NOS	0.8132	0.0043	0.0184	0.09536	0.09574	0.09532	20977	197660
Hemiplegia	VI Diseases of the nervous system (G6_)	G6_HEMIPLE	0.8133	-0.0203	0.0858	0.09535	0.09566	0.09535	795	216992
Non-small cell lung cancer, adenocarcinoma (all cancers excluded)	II Neoplasms, from cancer register (ICD-O-3)	C3_NSCLC_ADENO_EXALLC	0.8139	-0.0247	0.105	0.09555	0.08843	0.09558	571	174005
Other necrotizing vasculopathies	XIII Diseases of the musculoskeletal system and connective tissue (M13_)	M13_NECROVASC	0.8143	-0.0188	0.0799	0.09528	0.09197	0.09529	946	213145
Perineal laceration during delivery	XV Pregnancy, childbirth and the puerperium (O15_)	O15_DELIV_PERIN_LACER	0.8143	0.0133	0.0568	0.09533	0.09301	0.09538	1984	98626
Benign neoplasm: Colon (all cancers excluded)	II Neoplasms from hospital discharges (CD2_)	CD2_BENIGN_COLON_EXALLC	0.8145	-0.0071	0.0302	0.09544	0.09369	0.09551	7435	175919
Myalgia	XIII Diseases of the musculoskeletal system and connective tissue (M13_)	M13_MYALGIA	0.8158	0.0104	0.0449	0.09509	0.09554	0.09508	3021	167641
Subarachnoid haemmorrhage (no controls excluded)	IX Diseases of the circulatory system (I9_)	I9_SAH_EXNONE	0.8177	-0.0154	0.0669	0.09535	0.09559	0.09535	1338	217454
Biological medication for rheuma	Drug purchase endpoints	RX_RHEUMA_BIOLOGICAL	0.8185	-0.0132	0.0577	0.09535	0.09528	0.09535	1802	216990
Type 1 diabetes with neurological complications	IV Endocrine, nutritional and metabolic diseases (E4_)	E4_DM1NEU	0.8191	-0.0234	0.1025	0.09477	0.08949	0.09479	578	183185
Pain (limb, back, neck, head abdominally)	Miscellaneous, not yet classified endpoints	PAIN	0.8192	0.0027	0.0118	0.09533	0.09628	0.0947	87242	131127
Continuous positive airway pressure	Interstitial lung disease endpoints	CPAP	0.8194	-0.0107	0.0468	0.09381	0.08931	0.09395	3279	108701
Ocular pain	VII Diseases of the eye and adnexa (H7_)	H7_OCUPAIN	0.8198	-0.0184	0.0808	0.09531	0.09566	0.09531	893	216919
Mental and behavioural disorders due to multiple drug use and use of multiple drugs and use of other psycoactive substances	V Mental and behavioural disorders (F5_)	F5_OTHERSUB	0.8199	-0.0145	0.0637	0.09537	0.09897	0.09534	1538	214999
Coronary angiopasty	IX Diseases of the circulatory system (I9_)	I9_ANGIO	0.8199	-0.0074	0.0324	0.09492	0.09537	0.0949	7920	187840
Optic neuritis	VII Diseases of the eye and adnexa (H7_)	H7_OPTNEURITIS	0.8203	0.0233	0.1026	0.09533	0.0947	0.09533	582	217491
Emotional disorders starting during childhood or adolecense (more controls excluded)	Psychiatric endpoints from Katri Räikkönen	KRA_PSY_CHILDEMOT_EXMORE	0.8204	-0.0238	0.105	0.09495	0.09681	0.09494	805	166584
Type 1 diabetes with ophthalmic complications	IV Endocrine, nutritional and metabolic diseases (E4_)	E4_DM1OPTH	0.8208	0.0113	0.0499	0.09479	0.09507	0.09479	2877	183185
Other/unspecified reactive arthropathies	Rheuma endpoints	REAC_ARTHRO_NOS	0.8209	0.0177	0.0783	0.09535	0.097	0.09534	971	217683
Benign neoplasm: Skin, unspecified	II Neoplasms from hospital discharges (CD2_)	CD2_BENIGN_SKIN_NOS	0.8212	0.0236	0.1043	0.09535	0.096	0.09535	546	218246
Acute upper respiratory infections	X Diseases of the respiratory system (J10_)	J10_UPPERINFEC	0.8217	-0.0033	0.0149	0.09535	0.09562	0.0953	35847	182945
Open wound of wrist and hand	XIX Injury, poisoning and certain other consequences of external causes (ST19_)	ST19_OPEN_WOUND_WRIST_HAND	0.8232	0.0067	0.03	0.0953	0.09497	0.09531	7006	199036
Aneurysms, operations, SAH	IX Diseases of the circulatory system (I9_)	I9_SAHANEUR	0.825	0.0118	0.0534	0.09542	0.09907	0.09538	2127	203068
Psoriatic arthropathies, ICD10	XIII Diseases of the musculoskeletal system and connective tissue (M13_)	M13_PSORIARTH_ICD10	0.8258	-0.0144	0.0655	0.09535	0.09332	0.09536	1455	217337
Spinal enthesopathy	XIII Diseases of the musculoskeletal system and connective tissue (M13_)	M13_SPINENTHES	0.8265	0.0233	0.1061	0.09468	0.1001	0.09466	526	164682
Alcohol abuse, main dg (more controls excluded)	Psychiatric endpoints from Katri Räikkönen	KRA_PSY_ALCOH_EXMORE	0.8275	0.0114	0.0522	0.09501	0.09969	0.09494	2660	166584
Psoriatic and enteropathic arthropathies	Rheuma endpoints	PSOR_ENTE_ARTHR	0.828	0.0129	0.0594	0.09475	0.09537	0.09475	1779	172834
Postmenopausal atrophic vaginitsi	XIV Diseases of the genitourinary system (N14_)	N14_POSTMENATRVAG	0.8286	0.0218	0.1007	0.0971	0.09695	0.0971	597	68969
Conduction disorders	IX Diseases of the circulatory system (I9_)	I9_CONDUCTIO	0.8288	0.0083	0.0385	0.09519	0.0951	0.09519	4416	156711
Other acquired deformities of musculoskeletal system and connective tissue	XIII Diseases of the musculoskeletal system and connective tissue (M13_)	M13_DEFORMACQ	0.8288	0.0197	0.0913	0.09535	0.09949	0.09534	687	216813
Hyperprolactinaemia	IV Endocrine, nutritional and metabolic diseases (E4_)	E4_HYPERPRO	0.8289	0.0218	0.1007	0.09529	0.09664	0.09529	579	211123
Disorders of orbit	VII Diseases of the eye and adnexa (H7_)	H7_ORBIT	0.8289	0.0211	0.0975	0.09516	0.09643	0.09515	624	203231
Presbycusis	VIII Diseases of the ear and mastoid process (H8_)	H8_HL_PRESBY	0.8289	-0.0134	0.062	0.09535	0.09165	0.09538	1735	196592
Seropositive rheumatoid arthritis, wide	Rheuma endpoints	RHEUMA_SEROPOS_WIDE	0.8305	0.008	0.0375	0.09535	0.09874	0.09528	4594	214196
Cholelithiasis, broad definition with cholecystitis	XI Diseases of the digestive system (K11_)	CHOLELITH_BROAD	0.8314	-0.0043	0.0202	0.09531	0.09345	0.0955	19883	195144
Other psoriatic arthropathies	Rheuma endpoints	PSOR_ARTHR_OTH	0.8334	-0.0139	0.0659	0.09534	0.09335	0.09535	1433	217013
Nail disorders	XII Diseases of the skin and subcutaneous tissue (L12_)	L12_NAILDIS	0.8337	-0.0154	0.0732	0.09536	0.09252	0.09537	1124	211139
Myocardial infarction, strict	IX Diseases of the circulatory system (I9_)	I9_MI_STRICT	0.8338	0.0058	0.0276	0.09496	0.0959	0.0949	11622	187840
Other problems related to primary support group, including family circumstances	XXI Factors influencing health status and contact with health services (Z21_)	Z21_OTHER_PROBL_RELATED_PRIMARY_SUPPORT_GROUP_INCLU_FAMILY_CIRCUMSTANC	0.8341	0.0116	0.0553	0.09532	0.09681	0.0953	1953	213655
Phlebitis and thrombophlebitis (not including DVT) (no controls excluded)	IX Diseases of the circulatory system (I9_)	I9_PHLETHROM_EXNONE	0.8342	0.0091	0.0436	0.09535	0.09426	0.09537	3277	215515
Gastrointestinal diseases	XI Diseases of the digestive system (K11_)	K11_GIDISEASES	0.8342	0.0024	0.0114	0.09535	0.09527	0.09542	107110	111682
Rosacea	XII Diseases of the skin and subcutaneous tissue (L12_)	L12_ROSACEA	0.8364	0.0145	0.0703	0.09539	0.0983	0.09537	1195	211139
Benign neoplasm of breast	II Neoplasms from hospital discharges (CD2_)	CD2_BENIGN_BREAST	0.8376	0.0112	0.0549	0.09581	0.09462	0.09583	2079	121500
Schizophrenia or delusion (more controls excluded)	Psychiatric endpoints from Katri Räikkönen	KRA_PSY_SCHIZODEL_EXMORE	0.8376	-0.0089	0.0432	0.09533	0.1019	0.09494	10091	166584
Benign neoplasm of brain and other parts of central nervous system	II Neoplasms from hospital discharges (CD2_)	CD2_BENIGN_BRAIN_CNS	0.8387	0.0163	0.08	0.09535	0.09661	0.09534	923	217869
Non-follicular lymphoma	II Neoplasms from hospital discharges (CD2_)	CD2_NONFOLLICULAR_LYMPHOMA	0.8387	0.014	0.0689	0.09535	0.09454	0.09535	1283	217509
Open wound of forearm	XIX Injury, poisoning and certain other consequences of external causes (ST19_)	ST19_OPEN_WOUND_FOREA	0.8388	0.0144	0.0708	0.09533	0.09671	0.09532	1174	205768
Other disorders of white blood cells	III Diseases of the blood and blood-forming organs and certain disorders involving the immune mechanism (D3_)	D3_OTHERWHITECELL	0.84	0.0193	0.0956	0.0953	0.09526	0.0953	651	215755
Visual disturbances	VII Diseases of the eye and adnexa (H7_)	H7_VISUDISTURB	0.8403	-0.0059	0.0293	0.0953	0.09553	0.09529	7201	210866
Abnormal findings in secretions and smears from cervix uteri vagina vulva	XVIII Symptoms, signs and abnormal clinical and laboratory findings, not elsewhere classified (R18_)	R18_ABNORMAL_FINDI_SECRE_SMEARS_CERVIX_UTERI_VAGINA_VULVA	0.8422	0.0053	0.0268	0.09534	0.09728	0.09526	8616	209006
Arterial embolism and thrombosis	IX Diseases of the circulatory system (I9_)	I9_ARTEMBTHR	0.8426	0.0174	0.0875	0.09511	0.09533	0.09511	789	206541
Reactive arthropathies, FINNGEN	Rheuma endpoints	RHEUMA_ARHTROPAT_REACTIVE	0.8428	0.0146	0.0736	0.09475	0.0962	0.09475	1109	172834
Problems related to lifestyle	XXI Factors influencing health status and contact with health services (Z21_)	Z21_PROBL_RELATED_LIFESTYLE	0.8437	0.0127	0.0645	0.09529	0.1002	0.09525	1408	191362
Injury of muscle and tendon at lower leg level	XIX Injury, poisoning and certain other consequences of external causes (ST19_)	ST19_INJURY_MUSCLE_TENDON_LOWER_LEG_LEVEL	0.8438	0.0104	0.0526	0.09519	0.09531	0.09519	2205	191178
Otitis media, unspecified	VIII Diseases of the ear and mastoid process (H8_)	H8_OTIMEDNAS	0.8439	-0.0113	0.0576	0.09533	0.09395	0.09534	1832	205939
Labour and delivery complicated by umbilical cord complications	XV Pregnancy, childbirth and the puerperium (O15_)	O15_LABOUR_UMBILICAL	0.8448	-0.0176	0.0901	0.0954	0.09839	0.09538	697	98626
Diseases of the respiratory system	X Diseases of the respiratory system (J10_)	J10_RESPIRATORY	0.8458	0.0022	0.0113	0.09535	0.09575	0.09497	107261	111531
Other and unspecified vascular occlusions	VII Diseases of the eye and adnexa (H7_)	H7_RETVASCNAS	0.8461	0.0135	0.0695	0.0953	0.0956	0.0953	1240	203018
Oligomenorrhoea	XIV Diseases of the genitourinary system (N14_)	N14_OLIGOMEN	0.8462	-0.0192	0.0988	0.09708	0.09468	0.0971	606	68969
Respiratory insufficiency	Interstitial lung disease endpoints	RESPIRATORYINSUFF	0.8463	0.016	0.0826	0.09532	0.09638	0.09531	878	136767
Mental retardation	V Mental and behavioural disorders (F5_)	F5_MENTRET	0.8469	-0.0168	0.0869	0.09535	0.09717	0.09534	761	218031
Personal history of other diseases and conditions	XXI Factors influencing health status and contact with health services (Z21_)	Z21_PERSONAL_HISTORY_OTH_DISEA_CONDI	0.8471	-0.0131	0.0679	0.09551	0.09341	0.09552	1292	195047
Diffuse brain injury	Neurological endpoints	ST19_DIFFU_BRAIN_INJURY	0.8472	0.0181	0.0938	0.09533	0.09905	0.09531	656	136576
Systemic atrophies primarly affecting the central nervous system	VI Diseases of the nervous system (G6_)	G6_NEUATR	0.8478	0.0203	0.106	0.09535	0.09758	0.09534	523	218269
AlzheimerÕs disease (Late onset)	Neurological endpoints	AD_LO	0.8489	-0.0097	0.0509	0.09541	0.09538	0.09541	2670	214871
Ectopic pregnancy	XV Pregnancy, childbirth and the puerperium (O15_)	O15_PREG_ECTOP	0.8497	-0.0084	0.0442	0.09558	0.09615	0.09556	3111	89340
Type1 diabetes, definitions combined	Diabetes endpoints	T1D	0.85	-0.0097	0.0515	0.09476	0.09384	0.09477	2685	182573
Bullous disorders	XII Diseases of the skin and subcutaneous tissue (L12_)	L12_BULLOUS	0.851	-0.0168	0.0896	0.09535	0.0961	0.09535	726	218066
Benign neoplasm: Stomach	II Neoplasms from hospital discharges (CD2_)	CD2_BENIGN_STOMACH	0.8533	-0.0127	0.0689	0.09535	0.09424	0.09536	1252	217540
Acute alcohol intoxication	Alcohol related diseases	ALCOHOLACUTE10	0.8535	-0.0079	0.0427	0.09535	0.09902	0.09529	3266	215526
Strabismus	VII Diseases of the eye and adnexa (H7_)	H7_STRABISMUS	0.8541	0.0067	0.0362	0.09535	0.09636	0.09533	4620	214172
Nausea and vomiting	XVIII Symptoms, signs and abnormal clinical and laboratory findings, not elsewhere classified (R18_)	R18_NAUSEA_VOMITI	0.8547	0.0071	0.0388	0.09551	0.0957	0.0955	4109	161968
Asthma mixed form (mode)	Asthma and related endpoints	ASTHMA_MIXED	0.8553	-0.0166	0.091	0.0954	0.09474	0.09541	724	135449
Spondyloarthritis	Comorbidities of Interstitial lung disease endpoints	SPONDYLOARTHRITIS	0.8557	0.0083	0.0455	0.09534	0.09688	0.09531	3037	198544
Other disorders of bladder	XIV Diseases of the genitourinary system (N14_)	N14_OTHBLADD	0.8559	0.0112	0.0614	0.09551	0.09511	0.09551	1588	195140
Organic, including symptomatic, mental disorders	V Mental and behavioural disorders (F5_)	F5_ORGANIC	0.857	-0.005	0.0278	0.09535	0.09579	0.09533	9305	209487
Other and unspecified abdominal hernia	XI Diseases of the digestive system (K11_)	K11_OTHABDHER	0.8584	-0.019	0.1066	0.09546	0.09493	0.09546	517	190557
Malignant neoplasm of endocrine gland	II Neoplasms, from cancer register (ICD-O-3)	C3_ENDOCRINE	0.8585	-0.0135	0.0758	0.09535	0.09327	0.09536	1069	217723
Benign neoplasm: Ascending colon (all cancers excluded)	II Neoplasms from hospital discharges (CD2_)	CD2_BENIGN_ASCENDING_COLON_EXALLC	0.8591	0.0123	0.0695	0.09552	0.09578	0.09551	1273	179970
Benign neoplasm: Adrenal gland	II Neoplasms from hospital discharges (CD2_)	CD2_BENIGN_ADRENAL	0.8628	0.0156	0.0906	0.09535	0.09574	0.09535	725	218067
Erectile dysfunction	V Mental and behavioural disorders (F5_)	ERECTILE_DYSFUNCTION	0.8629	0.0126	0.0728	0.09477	0.09481	0.09477	1154	94024
Soft tissue disorders	XIII Diseases of the musculoskeletal system and connective tissue (M13_)	M13_SOFTTISSUE	0.8629	0.0023	0.0133	0.09535	0.09623	0.09508	51151	167641
Inflammatory bowel disease, strict (require KELA)	XI Diseases of the digestive system (K11_)	K11_IBD_STRICT	0.863	-0.0072	0.0415	0.09527	0.09486	0.09527	3753	210300
Sicca syndrome [Sjgren]	XIII Diseases of the musculoskeletal system and connective tissue (M13_)	M13_SJOGREN	0.8631	-0.0118	0.0683	0.09529	0.09479	0.09529	1290	213145
Conduction disorders (no controls excluded)	IX Diseases of the circulatory system (I9_)	I9_CONDUCTIO_EXNONE	0.8633	0.0065	0.0377	0.09535	0.0951	0.09535	4416	214376
Malignant neoplasm of colon (all cancers excluded)	II Neoplasms, from cancer register (ICD-O-3)	C3_COLON_EXALLC	0.8641	0.0101	0.0593	0.09555	0.09255	0.09558	1803	174006
Blepharochalasis	VII Diseases of the eye and adnexa (H7_)	H7_BLEPHAROCHALASIS	0.8653	-0.0067	0.0397	0.09517	0.09609	0.09515	4135	203231
Other diseases of hard tissues of teeth	XI Diseases of the digestive system (K11_)	K11_TEETH_HARD	0.8658	-0.011	0.0653	0.09522	0.09298	0.09524	1408	195395
Psoriatic arthropathies	XIII Diseases of the musculoskeletal system and connective tissue (M13_)	M13_PSORIARTH	0.8665	-0.0107	0.0636	0.09476	0.09346	0.09478	1553	147221
Ulcer of oesophagus	XI Diseases of the digestive system (K11_)	K11_OESULC	0.8666	-0.0121	0.072	0.09529	0.09684	0.09528	1125	189695
Other specified/unspecified soft tissue disorders	XIII Diseases of the musculoskeletal system and connective tissue (M13_)	M13_SOFTTISSUENAS	0.8671	-0.0143	0.0853	0.09508	0.09621	0.09508	798	167641
Hypothyroidism, other/unspecified	IV Endocrine, nutritional and metabolic diseases (E4_)	E4_HYTHYNAS	0.8673	-0.0031	0.0183	0.0954	0.09556	0.09537	26306	187684
Prolonged pregnancy	XV Pregnancy, childbirth and the puerperium (O15_)	O15_PREG_PROLONGED	0.8678	0.0094	0.0565	0.09569	0.09877	0.09563	1879	104247
Benign neoplasm: Skin of ear and external auricular canal	II Neoplasms from hospital discharges (CD2_)	CD2_BENIGN_SKIN_EAR	0.8684	-0.0174	0.1047	0.09535	0.09357	0.09535	538	218254
Post-traumatic stress disorder	V Mental and behavioural disorders (F5_)	F5_PTSD	0.8704	-0.0119	0.0729	0.09536	0.09695	0.09535	1103	198110
Intrahepatic Cholestasis of Pregnancy (ICP)Ê, incl. ICD-8	XV Pregnancy, childbirth and the puerperium (O15_)	O15_ICP_WIDE	0.8708	0.0116	0.0711	0.09581	0.09359	0.09583	1249	122330
Other peripheral vertigo	VIII Diseases of the ear and mastoid process (H8_)	H8_PERIPHVERTIGO	0.8725	0.011	0.0683	0.09551	0.09523	0.09551	1293	209582
Disorders of gallbladder, biliary tract and pancreas	XI Diseases of the digestive system (K11_)	K11_GALLBILPANC	0.873	-0.003	0.0185	0.09535	0.09407	0.0955	23648	195144
Benign neoplasm of colon, rectum, anus and anal canal (all cancers excluded)	II Neoplasms from hospital discharges (CD2_)	CD2_BENIGN_COLORECANI_EXALLC	0.8736	-0.0044	0.0274	0.09545	0.0937	0.09554	9312	174707
Acne vulgaris	XII Diseases of the skin and subcutaneous tissue (L12_)	L12_ACNE_VULGARIS	0.8738	-0.0117	0.0739	0.09538	0.09569	0.09537	1092	211139
Injury of muscle and tendon at hip and thigh level	XIX Injury, poisoning and certain other consequences of external causes (ST19_)	ST19_INJURY_MUSCLE_TENDON_HIP_THIGH_LEVEL	0.8739	-0.0121	0.076	0.09534	0.09303	0.09535	1044	211460
Emotional disorders and disorders of social functioning with onset specific to childhood	V Mental and behavioural disorders (F5_)	F5_EMOCHILD	0.8741	-0.0132	0.0835	0.09537	0.09466	0.09537	887	215763
Mood disorders (more controls excluded)	Psychiatric endpoints from Katri Räikkönen	KRA_PSY_MOOD_EXMORE	0.8744	0.003	0.0188	0.09535	0.09794	0.09494	26537	166584
Dermatophytosis	I Certain infectious and parasitic diseases (AB1_)	AB1_DERMATOPHYTOSIS	0.8746	-0.0093	0.059	0.0954	0.0976	0.09538	1656	214816
Decubitus ulcer and pressure area	XII Diseases of the skin and subcutaneous tissue (L12_)	L12_DECUBITANSULCERANDPRESSURE	0.8747	0.0149	0.0944	0.09552	0.09655	0.09552	663	207482
Unspecified mental disorder	V Mental and behavioural disorders (F5_)	F5_UNSMENDIS	0.8757	0.0051	0.0328	0.09535	0.1008	0.09501	12907	205885
Spondylosis	XIII Diseases of the musculoskeletal system and connective tissue (M13_)	M13_SPONDYLOSIS	0.8762	0.0042	0.0271	0.09484	0.09802	0.09466	9371	164682
Other bacterial diseases	I Certain infectious and parasitic diseases (AB1_)	AB1_OTHER_BACTERIAL	0.8763	0.0029	0.0183	0.09535	0.09561	0.09532	21132	197660
Other diseases of biliary tract	XI Diseases of the digestive system (K11_)	K11_BILIAOTH	0.8764	-0.0119	0.0767	0.09549	0.09215	0.0955	1031	195144
Medial epicondylitis	XIII Diseases of the musculoskeletal system and connective tissue (M13_)	M13_MEDIALEPICOND	0.8765	-0.0163	0.1047	0.09508	0.09566	0.09508	533	167641
Bacterial, viral and other infectious agents	I Certain infectious and parasitic diseases (AB1_)	AB1_BACT_BIR_OTHER_INF_AGENTS	0.877	0.01	0.0649	0.09535	0.09518	0.09535	1427	217365
Hypothyroidism, strict autoimmune	IV Endocrine, nutritional and metabolic diseases (E4_)	E4_HYTHY_AI_STRICT	0.8776	-0.003	0.0197	0.09521	0.09568	0.09515	22997	175475
Other/unspecified seropositiverheumatoid arthritis	Rheuma endpoints	RHEUMA_SEROPOS_OTH	0.8777	0.0058	0.0377	0.09535	0.09862	0.09528	4539	214196
Concussion	Neurological endpoints	ST19_CONCUSSION	0.8784	-0.0038	0.025	0.0954	0.09661	0.09531	10527	136576
Asthma mixed form (mode) (more controls excluded)	Asthma and related endpoints	ASTHMA_MIXED_EXMORE	0.8787	-0.0139	0.0911	0.09521	0.09474	0.09521	724	131051
Pilonidal cyst	XII Diseases of the skin and subcutaneous tissue (L12_)	L12_PILONIDALCYST	0.8824	-0.0095	0.0645	0.09539	0.09385	0.0954	1500	208449
Lesion of radial nerve	VI Diseases of the nervous system (G6_)	G6_RADLES	0.8851	0.0149	0.1031	0.09529	0.1005	0.09528	534	195047
Ulcerative ileocolitis	Gastrointestinal endpoints	ULCERILEO	0.8869	-0.0137	0.0962	0.09527	0.09464	0.09527	644	210300
Toxic effect of contact with venomous animals	XIX Injury, poisoning and certain other consequences of external causes (ST19_)	ST19_TOXIC_EFFECT_CONTACT_W_VENOMO_ANIMALS	0.8871	0.0154	0.1081	0.09531	0.09459	0.09531	511	216892
Bronchitis, not specified as acute or chronic	X Diseases of the respiratory system (J10_)	J10_BRONCH	0.8876	-0.0088	0.0622	0.09533	0.09513	0.09533	1533	186723
Pyothorax	X Diseases of the respiratory system (J10_)	J10_PYOTHORAX	0.8883	-0.0151	0.1078	0.09535	0.09354	0.09535	507	218125
Other acute skin changes due to ultraviolet radiation	XII Diseases of the skin and subcutaneous tissue (L12_)	L12_OTHACUSKINSUN	0.8886	-0.0151	0.1076	0.0954	0.0956	0.0954	507	213273
Fracture at wrist and hand level	XIX Injury, poisoning and certain other consequences of external causes (ST19_)	ST19_FRACT_WRIST_HAND_LEVEL	0.8898	-0.0046	0.0332	0.09529	0.09461	0.09531	5677	199036
Inflammatory bowel disease	XI Diseases of the digestive system (K11_)	K11_IBD	0.8899	0.0047	0.0338	0.09535	0.0961	0.09533	5673	213119
Symptoms and signs involving the nervous and musculoskeletal systems	XVIII Symptoms, signs and abnormal clinical and laboratory findings, not elsewhere classified (R18_)	R18_SYMPTOMS_SIGNS_INVOLVI_NERVOUS_MUSCULOS_SYSTEMS	0.8901	0.0036	0.0263	0.09535	0.09677	0.09528	9423	209369
COPD (mode)	Comorbidities of Asthma	COPD_MODE	0.8904	-0.0049	0.0353	0.09528	0.09463	0.09531	5669	136767
Bipolar affective disorders	V Mental and behavioural disorders (F5_)	F5_BIPO	0.8905	0.0056	0.0409	0.09512	0.09986	0.09501	4501	192220
Cardiomyopathies, Primary/intrinsic	IX Diseases of the circulatory system (I9_)	I9_CARDMPRI	0.8913	0.0074	0.0538	0.09521	0.09664	0.09519	2221	156711
Interstitial lung disease endpoints	Interstitial lung disease endpoints	ILD_ENDPOINTS	0.8915	0.0025	0.0183	0.09535	0.09564	0.09532	21806	196986
Dementia, including avohilmo	V Mental and behavioural disorders (F5_)	F5_DEMENTIA_INCLAVO	0.8929	-0.0044	0.0324	0.09535	0.09464	0.09537	7395	211397
Labour and delivery complicated by fetal stress [distress]	XV Pregnancy, childbirth and the puerperium (O15_)	O15_LABOUR_FETAL_STRESS	0.8931	-0.0057	0.0428	0.0954	0.0959	0.09538	3480	98626
Pneumonitis due to solids and liquids	X Diseases of the respiratory system (J10_)	J10_PNEUMONISOLLIQ	0.8938	-0.0102	0.076	0.09535	0.09572	0.09534	1011	216866
Dementia	V Mental and behavioural disorders (F5_)	F5_DEMENTIA	0.8955	-0.0043	0.0326	0.09531	0.09471	0.09533	7284	209487
Medical observation and evaluation for suspected diseases and conditions	XXI Factors influencing health status and contact with health services (Z21_)	Z21_MEDICAL_OBSER_EVALU_SUSPECTED_DISEA_CONDI	0.8957	-0.0022	0.0164	0.09521	0.09689	0.09474	33448	118077
Poisoning by drugs, medicaments and biological substances	XIX Injury, poisoning and certain other consequences of external causes (ST19_)	ST19_POISO_DRUGS_MEDICAM_BIOLO_SUBST	0.8963	0.0046	0.0353	0.09535	0.09971	0.09524	5224	213568
Use of disulfiram, acamprosate or naltrexone	Alcohol related diseases	ALCO_PRESCRIPTION	0.8964	-0.008	0.0612	0.09535	0.09904	0.09532	1588	217204
Benign neoplasm: Rectum (all cancers excluded)	II Neoplasms from hospital discharges (CD2_)	CD2_BENIGN_RECTUM_EXALLC	0.8966	-0.007	0.0543	0.09554	0.09335	0.09557	2108	179430
Smoking	Miscellaneous, not yet classified endpoints	SMOKING	0.8969	0.0087	0.0669	0.09533	0.09745	0.09531	1321	136767
Arterial embolism and thrombosis (no controls excluded)	IX Diseases of the circulatory system (I9_)	I9_ARTEMBTHR_EXNONE	0.8976	0.0112	0.0871	0.09535	0.09533	0.09535	789	218003
Osteonecrosis	XIII Diseases of the musculoskeletal system and connective tissue (M13_)	M13_OSTEONECROSIS	0.8979	0.0127	0.0991	0.09546	0.09686	0.09545	604	209575
Toxic effects of substances chiefly nonmedicinal as to source	XIX Injury, poisoning and certain other consequences of external causes (ST19_)	ST19_TOXIC_EFFEC_SUBST_CHIEF_NONME_SOURCE	0.8982	0.0071	0.0552	0.09535	0.09929	0.09531	1900	216892
Vitamin B12 deficiency anaemia	III Diseases of the blood and blood-forming organs and certain disorders involving the immune mechanism (D3_)	D3_ANAEMIA_B12_DEF	0.8991	-0.0076	0.0602	0.09539	0.09393	0.0954	1707	211115
Kela-cod for severe mental illness	V Mental and behavioural disorders (F5_)	F5_KELAMENT	0.9004	0.0044	0.0352	0.09536	0.1013	0.09501	12047	205885
Persons encountering health services for examination and investigation	XXI Factors influencing health status and contact with health services (Z21_)	Z21_PERSONS_ENCOUNTERI_HEALTH_SERVI_EXAM_INVES	0.9004	0.0014	0.0113	0.09535	0.09606	0.09474	100715	118077
Malignant neoplasm of endocrine gland (all cancers excluded)	II Neoplasms, from cancer register (ICD-O-3)	C3_ENDOCRINE_EXALLC	0.9011	-0.0094	0.076	0.09556	0.09327	0.09558	1069	174006
Scar conditions and fibrosis of skin	XII Diseases of the skin and subcutaneous tissue (L12_)	L12_SCARCONDITIONS	0.9018	-0.0133	0.1082	0.09552	0.09438	0.09552	500	207482
Other ulcerative colitis	Gastrointestinal endpoints	ULCEROTH	0.9033	0.0106	0.0876	0.09527	0.09415	0.09527	795	210300
Other and unspecified polyneuropathies, also in other diseases	VI Diseases of the nervous system (G6_)	G6_POLYOTHUNS	0.9036	-0.0059	0.0485	0.09535	0.09253	0.09538	2629	215718
DVT of lower extremities	IX Diseases of the circulatory system (I9_)	I9_PHLETHROMBDVTLOW	0.9036	-0.0046	0.0379	0.09466	0.09385	0.09468	4576	190028
Ovarian dysfunction	IV Endocrine, nutritional and metabolic diseases (E4_)	E4_OVARDYS	0.9041	0.0097	0.0803	0.09569	0.09533	0.09569	942	118228
Death due to cardiac causes	IX Diseases of the circulatory system (I9_)	I9_K_CARDIAC	0.9051	0.0038	0.0315	0.09535	0.09698	0.09529	7563	211229
Elevated erythrocyte sedimentation rate and abnormality of plasma viscosity	XVIII Symptoms, signs and abnormal clinical and laboratory findings, not elsewhere classified (R18_)	R18_ELEVATED_ERYTHROCYTE_SEDIM_RATE_ABNORMALITY_PLASMA_VISCO	0.9054	-0.0088	0.074	0.09534	0.09322	0.09535	1093	212004
Dislocation, sprain and strain of joints and ligaments of elbow	XIX Injury, poisoning and certain other consequences of external causes (ST19_)	ST19_DISLO_SPRAIN_STRAIN_JOINTS_LIGAM_ELBOW	0.9055	-0.01	0.0838	0.09532	0.0954	0.09532	841	205768
COPD-related respiratory insufficiency	Comorbidities of COPD	COPD_INSUFFICIENCY	0.9059	-0.0092	0.0778	0.09532	0.09228	0.09533	1031	186723
Other necrotizing vasculopathies (FG)	Rheuma endpoints	NECROVASC_FG	0.9065	0.0101	0.0861	0.09474	0.09369	0.09475	827	172834
Epilepsy	VI Diseases of the nervous system (G6_)	G6_EPLEPSY	0.9071	-0.0037	0.0314	0.09562	0.09725	0.09556	6260	176107
Diabetic retinopathy	Diabetes endpoints	DM_RETINOPATHY	0.9079	-0.0025	0.022	0.09534	0.09426	0.09542	14584	202082
Depression	V Mental and behavioural disorders (F5_)	F5_DEPRESSIO	0.9084	0.0021	0.0184	0.09532	0.09788	0.09501	23424	192220
Maternal care for known or suspected fetal abnormality and damage	XV Pregnancy, childbirth and the puerperium (O15_)	O15_MATERN_CARE_FETAL_ABNORM	0.909	0.0059	0.0516	0.09565	0.09615	0.09563	2344	104247
IBD patients in KELA-register	XI Diseases of the digestive system (K11_)	K11_KELAIBD	0.9094	0.0046	0.0405	0.09528	0.09588	0.09527	3953	210300
Multiple delivery	XV Pregnancy, childbirth and the puerperium (O15_)	O15_DELIV_MULTIP	0.9098	0.0079	0.0694	0.0956	0.09614	0.09559	1258	59601
Retinal vascular occlusion	VII Diseases of the eye and adnexa (H7_)	H7_RETIVASCOCCLUSION	0.9104	0.0069	0.0612	0.0953	0.09535	0.0953	1595	203018
Hypertrophy of breast	XIV Diseases of the genitourinary system (N14_)	N14_HYPERTROPHYBREAST	0.9106	-0.0057	0.0508	0.09618	0.09634	0.09618	2408	115030
Other metabolic disorders	IV Endocrine, nutritional and metabolic diseases (E4_)	E4_METABO	0.9111	0.0067	0.06	0.09512	0.09529	0.09512	1699	197259
Other enthesopathies	XIII Diseases of the musculoskeletal system and connective tissue (M13_)	M13_ENTESOPATHYOTH	0.9113	0.0038	0.0344	0.09514	0.09706	0.09508	5341	167641
Other disorders of cornea	VII Diseases of the eye and adnexa (H7_)	H7_CORNEALOTH	0.9118	-0.0078	0.0703	0.09542	0.09478	0.09543	1198	209287
Divergent concomitant strabismus	VII Diseases of the eye and adnexa (H7_)	H7_DIVERGSTRAB	0.9127	0.0073	0.0665	0.09532	0.09717	0.09531	1348	210931
Other specified/unspecified dorsopathies	XIII Diseases of the musculoskeletal system and connective tissue (M13_)	M13_DORSOPATHYNAS	0.9129	0.0115	0.1049	0.09467	0.09784	0.09466	531	164682
Unspesified kidney failure	XIV Diseases of the genitourinary system (N14_)	N14_RENFAILNAS	0.9145	0.0085	0.079	0.09531	0.09488	0.09531	963	212841
Spontaneous abortion	XV Pregnancy, childbirth and the puerperium (O15_)	O15_ABORT_SPONTAN	0.9153	-0.0029	0.0268	0.09563	0.09629	0.09556	9113	89340
Other acute lower respiratory infections	X Diseases of the respiratory system (J10_)	J10_LOWERINF	0.9154	0.0027	0.025	0.09535	0.09557	0.09534	10103	208689
Mood disorders	Psychiatric endpoints from Katri Räikkönen	KRA_PSY_MOOD	0.9162	0.0019	0.0177	0.09535	0.09794	0.09499	26537	192255
Benign neoplasm: Stomach (all cancers excluded)	II Neoplasms from hospital discharges (CD2_)	CD2_BENIGN_STOMACH_EXALLC	0.9163	-0.0073	0.0693	0.09554	0.09424	0.09555	1252	179921
Cutaneous abscess, furuncle and carbuncle	XII Diseases of the skin and subcutaneous tissue (L12_)	L12_ABSCESS_CUT	0.9167	-0.0041	0.0395	0.09542	0.0969	0.0954	3809	208449
Pregnancy with abortive outcome	XV Pregnancy, childbirth and the puerperium (O15_)	O15_PREG_ABORT	0.9167	-0.0017	0.0158	0.09581	0.09644	0.09556	34239	89340
Urolithiasis	XIV Diseases of the genitourinary system (N14_)	N14_UROLITHIASIS	0.9168	0.0037	0.0351	0.09535	0.09392	0.09538	5347	213445
Benign neoplasm: Skin of ear and external auricular canal (all cancers excluded)	II Neoplasms from hospital discharges (CD2_)	CD2_BENIGN_SKIN_EAR_EXALLC	0.9176	-0.0109	0.1051	0.09555	0.09357	0.09555	538	180431
Cardiomyopathy	IX Diseases of the circulatory system (I9_)	I9_CARDMYO	0.9192	0.0046	0.0458	0.09522	0.09654	0.09519	3100	156711
Other benign neoplasm of uterus: Other parts/unspecified	II Neoplasms from hospital discharges (CD2_)	CD2_BENIGN_UTERUS_NOS	0.9201	0.0092	0.0916	0.09581	0.09274	0.09583	747	122832
Injuries to the elbow and forearm	XIX Injury, poisoning and certain other consequences of external causes (ST19_)	ST19_INJURI_ELBOW_FOREA	0.9212	-0.0022	0.0226	0.09535	0.09577	0.09532	13024	205768
Malignant neoplasm of stomach (all cancers excluded)	II Neoplasms, from cancer register (ICD-O-3)	C3_STOMACH_EXALLC	0.9218	0.0097	0.0987	0.09557	0.09278	0.09558	633	174006
Cholangitis (primary sclerosing, PSC)	XI Diseases of the digestive system (K11_)	K11_CHOLANGI	0.9228	-0.0085	0.0879	0.09549	0.09243	0.0955	778	195144
Other symptoms and signs involving the nervous and musculoskeletal systems	XVIII Symptoms, signs and abnormal clinical and laboratory findings, not elsewhere classified (R18_)	R18_OTHER_SYMPTOMS_SIGNS_INVOLVI_NERVOUS_MUSCULOS_SYSTEMS	0.9228	-0.003	0.0311	0.0953	0.09585	0.09528	6566	209369
Pulmonary heart disease, diseases of pulmonary circulation	IX Diseases of the circulatory system (I9_)	I9_PULMHEART	0.9233	-0.0036	0.0375	0.09535	0.09398	0.09538	4564	214228
Amblyopia ex anopsia	VII Diseases of the eye and adnexa (H7_)	H7_AMBLYANOPSIA	0.9237	0.0101	0.105	0.0953	0.09722	0.09529	524	210866
Mental disorders, not otherwise specified	V Mental and behavioural disorders (F5_)	F5_MENTALUNSPE	0.924	0.0066	0.069	0.09499	0.09239	0.09501	1508	205885
Cardiomyopathies, Primary/intrinsic (no controls excluded)	IX Diseases of the circulatory system (I9_)	I9_CARDMPRI_EXNONE	0.9241	0.005	0.0527	0.09535	0.09664	0.09534	2221	216571
Proliferative diabetic retinopathy	VII Diseases of the eye and adnexa (H7_)	H7_RETINOPATHYDIAB_PROLIF	0.9242	-0.0065	0.0681	0.09528	0.09284	0.0953	1382	203018
Neuralgia and neuritis, unspecified	XIII Diseases of the musculoskeletal system and connective tissue (M13_)	M13_NEURALGIA	0.9246	0.0089	0.0936	0.09508	0.09621	0.09508	678	167641
Obesity due to excess calories	IV Endocrine, nutritional and metabolic diseases (E4_)	E4_OBESITYCAL	0.9256	0.0031	0.0335	0.09527	0.09576	0.09526	5883	209884
Disturbances of smell and taste	XVIII Symptoms, signs and abnormal clinical and laboratory findings, not elsewhere classified (R18_)	R18_DISTU_SMELL_TASTE	0.9262	0.0096	0.1034	0.09553	0.09788	0.09553	545	196383
Other benign neoplasm of uterus: Other parts/unspecified (all cancers excluded)	II Neoplasms from hospital discharges (CD2_)	CD2_BENIGN_UTERUS_NOS_EXALLC	0.9274	0.0085	0.0929	0.09609	0.09274	0.09612	747	102027
Open wound of ankle and foot	XIX Injury, poisoning and certain other consequences of external causes (ST19_)	ST19_OPEN_WOUND_ANKLE_FOOT	0.9275	-0.0062	0.0682	0.0955	0.09287	0.09551	1291	206804
Tubulo-interstitial nephritis, not spesified as acute or chronic	XIV Diseases of the genitourinary system (N14_)	N14_TUBULOINTNEPHRNAS	0.9285	-0.0065	0.0726	0.0953	0.09485	0.0953	1118	201028
Symptoms and signs concerning food and fluid intake	XVIII Symptoms, signs and abnormal clinical and laboratory findings, not elsewhere classified (R18_)	R18_SYMPTOMS_SIGNS_CONCERNI_FOOD_FLUID_INTAKE	0.9294	-0.0058	0.0656	0.09527	0.09632	0.09526	1347	172999
Pulmonary heart disease	Cardiometabolic endpoints	FG_PULMHEART	0.9297	0.0035	0.0391	0.09535	0.09435	0.09537	4185	214607
Pulmonary embolism (no controls excluded)	IX Diseases of the circulatory system (I9_)	I9_PULMEMB_EXNONE	0.9297	0.0035	0.0391	0.09535	0.09435	0.09537	4185	214607
Injuries to the neck	XIX Injury, poisoning and certain other consequences of external causes (ST19_)	ST19_INJURI_NECK	0.9303	-0.0037	0.0426	0.09535	0.09462	0.09536	3316	215476
Follow-up examination after treatment for conditions other than malignant neoplasms	XXI Factors influencing health status and contact with health services (Z21_)	Z21_FOLLOW__EXAM_TREAT_CONDI_OTH_MALIG_NEOPLASMS	0.9319	-0.0021	0.0243	0.09463	0.09363	0.09474	12645	118077
Vascular dementia	V Mental and behavioural disorders (F5_)	F5_VASCDEM	0.9322	0.0072	0.0841	0.09537	0.09436	0.09537	881	211508
Immunodeficiencies	III Diseases of the blood and blood-forming organs and certain disorders involving the immune mechanism (D3_)	D3_IMMUDEF	0.9327	-0.0078	0.0922	0.09535	0.0929	0.09536	703	218089
Schizophrenia, schizotypal and delusional disorders	V Mental and behavioural disorders (F5_)	F5_SCHIZO	0.933	0.0031	0.0367	0.09535	0.1015	0.09505	10118	208674
Malignant neoplasm of digestive organs	II Neoplasms, from cancer register (ICD-O-3)	C3_DIGESTIVE_ORGANS	0.9342	0.0029	0.0351	0.09535	0.09348	0.09539	5253	213539
Other mental disorders due to brain damage and dysfunction and to physical disease	V Mental and behavioural disorders (F5_)	F5_MENTORG	0.9345	-0.0052	0.0636	0.09536	0.09969	0.09533	1434	209487
Pulmonary embolism	IX Diseases of the circulatory system (I9_)	I9_PULMEMB	0.9345	0.0032	0.039	0.09536	0.09435	0.09538	4185	214228
Pruritus	XII Diseases of the skin and subcutaneous tissue (L12_)	L12_PRURITUS	0.9345	0.0054	0.0655	0.09512	0.09685	0.09511	1370	198740
Carcinoma in situ of skin (all cancers excluded)	II Neoplasms from hospital discharges (CD2_)	CD2_INSITU_SKIN_EXALLC	0.9349	0.0056	0.0684	0.09548	0.09382	0.09549	1379	180245
Benign neoplasm: Rectum, anus and anal canal (all cancers excluded)	II Neoplasms from hospital discharges (CD2_)	CD2_BENIGN_RECTUM_ANAL_EXALLC	0.935	0.0041	0.0498	0.09553	0.09396	0.09556	2518	179172
Sacroiliitis, not elsewhere classified	XIII Diseases of the musculoskeletal system and connective tissue (M13_)	M13_SACROILIITIS	0.935	0.0081	0.099	0.09467	0.09766	0.09466	594	164682
Idiopathic pulmonary fibrosis	Interstitial lung disease endpoints	IPF	0.9353	-0.0062	0.077	0.09533	0.09705	0.09532	1028	196986
Polyuria	XVIII Symptoms, signs and abnormal clinical and laboratory findings, not elsewhere classified (R18_)	R18_POLYURIA	0.9371	-0.0034	0.0431	0.09535	0.0927	0.09539	3340	202910
Allergic urticaria	XII Diseases of the skin and subcutaneous tissue (L12_)	L12_URTICA_ALLERG	0.9378	-0.0055	0.071	0.09532	0.09512	0.09532	1169	212464
Other diseases of pancreas	XI Diseases of the digestive system (K11_)	K11_PANCOTH	0.9379	-0.0068	0.0868	0.09551	0.09616	0.0955	771	195144
Acute pharyngitis	X Diseases of the respiratory system (J10_)	J10_PHARYNGITIS	0.9382	0.004	0.0511	0.09532	0.09702	0.0953	2280	182945
Fracture of forearm	XIX Injury, poisoning and certain other consequences of external causes (ST19_)	ST19_FRACT_FOREA	0.9392	-0.002	0.0257	0.09534	0.09578	0.09532	9956	205768
Any death	Common endpoint	DEATH	0.9394	-0.0018	0.0233	0.09535	0.09591	0.09531	15152	203640
Effects of foreign body entering through natural orifice	XIX Injury, poisoning and certain other consequences of external causes (ST19_)	ST19_EFFEC_FOREI_BODY_ENTERING_NATURAL_ORIFI	0.9397	0.0029	0.0389	0.09535	0.09495	0.09536	3999	214793
Dorsalgia	XIII Diseases of the musculoskeletal system and connective tissue (M13_)	M13_DORSALGIA	0.9398	0.0013	0.0167	0.09511	0.0977	0.09466	28785	164682
Mental and behavioural disorders due to opioids	V Mental and behavioural disorders (F5_)	F5_OPIOIDS	0.9401	-0.0071	0.0951	0.09535	0.0968	0.09534	651	214999
Malignant neoplasm of eye, brain and central nervous system (all cancers excluded)	II Neoplasms, from cancer register (ICD-O-3)	C3_EYE_BRAIN_NEURO_EXALLC	0.9405	0.0048	0.0647	0.09557	0.09473	0.09558	1446	174006
Malignant neoplasm of breast, HER-positive	II Neoplasms, from cancer register (ICD-O-3)	C3_BREAST_HERPLUS	0.9408	0.0029	0.0394	0.0958	0.09425	0.09585	4263	119039
Other diabetic retinopathy	VII Diseases of the eye and adnexa (H7_)	H7_RETINOPATHYDIAB_NAS	0.9411	-0.0058	0.0788	0.0953	0.09575	0.0953	988	203018
Schizoaffective disorder	V Mental and behavioural disorders (F5_)	F5_SCHIZOAFF	0.9414	-0.0049	0.0662	0.09513	0.102	0.09505	2288	208674
In situ neoplasms (all cancers excluded)	II Neoplasms from hospital discharges (CD2_)	CD2_INSITU_EXALLC	0.9416	-0.0032	0.0434	0.09545	0.09315	0.0955	3442	179880
Cardiomyopathy (excluding other)	Cardiometabolic endpoints	FG_CARDMYO	0.9417	0.0038	0.0518	0.09535	0.09657	0.09534	2290	216502
Other abnormal products of conception	XV Pregnancy, childbirth and the puerperium (O15_)	O15_CONCEPT_ABNORM	0.942	-0.0024	0.033	0.09561	0.09636	0.09556	5855	89340
Benign neoplasm: Descending colon	II Neoplasms from hospital discharges (CD2_)	CD2_BENIGN_DESCENDING_COLON	0.9425	-0.0068	0.0948	0.09535	0.09486	0.09535	669	218123
Speech disturbances, not elsewhere classified	XVIII Symptoms, signs and abnormal clinical and laboratory findings, not elsewhere classified (R18_)	R18_SPEECH_DISTU_NOT_ELSEW_CLASSIFIED	0.9451	0.0052	0.0749	0.09538	0.09399	0.09539	1068	213735
Dysplasia of cervi uteri	XIV Diseases of the genitourinary system (N14_)	N14_DYSPLACERVUT	0.9452	-0.0026	0.0386	0.09709	0.0969	0.0971	4246	68969
Myocardial infarction (no controls excluded)	IX Diseases of the circulatory system (I9_)	I9_MI_EXNONE	0.946	0.0018	0.0259	0.09535	0.09623	0.09529	12801	205991
Viral pneumonia	X Diseases of the respiratory system (J10_)	J10_VIRALPNEUMO	0.9473	0.0061	0.0919	0.09544	0.09597	0.09544	700	188868
Diseases of the skin and subcutaneous tissue	XII Diseases of the skin and subcutaneous tissue (L12_)	L12_SKIN	0.9491	-0.0008	0.0129	0.09535	0.09588	0.09518	51428	167364
Pleural effusion	X Diseases of the respiratory system (J10_)	J10_PLEUREFFUSION	0.9493	-0.0036	0.056	0.09533	0.09252	0.09536	1958	212037
Polyneuropathies and other disorders of the peripheral nervous system	VI Diseases of the nervous system (G6_)	G6_POLYNEU	0.9496	-0.0028	0.0448	0.09535	0.09317	0.09538	3074	215718
Ascites	XVIII Symptoms, signs and abnormal clinical and laboratory findings, not elsewhere classified (R18_)	R18_ASCITES	0.9496	-0.0055	0.0872	0.0955	0.09417	0.0955	792	161968
Medical abortion	XV Pregnancy, childbirth and the puerperium (O15_)	O15_ABORT_MEDICAL	0.9504	0.0012	0.0196	0.09585	0.09708	0.09556	20570	89340
Lung diseases due to external agents	X Diseases of the respiratory system (J10_)	J10_EXTERLUNG	0.951	-0.0034	0.0556	0.09535	0.0958	0.09534	1926	216866
Calculus of lower urinary tract	XIV Diseases of the genitourinary system (N14_)	N14_CALCULOWER	0.9517	0.0061	0.0999	0.09537	0.09203	0.09538	622	213445
Hydrocele	XIV Diseases of the genitourinary system (N14_)	N14_HYDROCELE	0.9517	-0.003	0.0488	0.09521	0.09489	0.09523	2634	72799
Maternal care for other known or suspected fetal problems	XV Pregnancy, childbirth and the puerperium (O15_)	O15_MATERN_CARE_OTHER	0.9517	-0.0024	0.04	0.09562	0.09525	0.09563	4146	104247
Unspecified diabetes	IV Endocrine, nutritional and metabolic diseases (E4_)	E4_DMNAS	0.952	-0.0026	0.0431	0.09476	0.09345	0.09479	3580	183185
Nutritional anaemias	III Diseases of the blood and blood-forming organs and certain disorders involving the immune mechanism (D3_)	D3_NUTRIANAEMIA	0.9522	-0.0017	0.0288	0.09535	0.09387	0.0954	7677	211115
Hyperplasia of prostate	XIV Diseases of the genitourinary system (N14_)	N14_PROSTHYPERPLA	0.9524	-0.0016	0.0274	0.09477	0.09221	0.09523	13118	72799
Benign neoplasm: Skin of trunk	II Neoplasms from hospital discharges (CD2_)	CD2_BENIGN_SKIN_TRUNK	0.9529	-0.0059	0.0995	0.09535	0.09467	0.09535	598	218194
Cerebral cysts	VI Diseases of the nervous system (G6_)	G6_CERCYST	0.9529	-0.0052	0.0886	0.0954	0.09587	0.0954	740	205799
Benign neoplasm: Ascending colon	II Neoplasms from hospital discharges (CD2_)	CD2_BENIGN_ASCENDING_COLON	0.955	0.0039	0.0689	0.09535	0.09578	0.09535	1273	217519
Reactive arthropathies	XIII Diseases of the musculoskeletal system and connective tissue (M13_)	M13_REACTARTH	0.9553	-0.0035	0.0631	0.09478	0.0949	0.09478	1524	147221
Atypical facial pain	VI Diseases of the nervous system (G6_)	G6_ATYFAC	0.9554	-0.0051	0.0921	0.09528	0.09568	0.09528	701	195047
Superficial injury of head	XIX Injury, poisoning and certain other consequences of external causes (ST19_)	ST19_SUPERF_INJURY_HEAD	0.9555	0.0025	0.0453	0.09541	0.09745	0.09538	2875	196254
AlzheimerÕs disease (Atypical or mixed)	Neurological endpoints	AD_AM	0.9558	-0.0049	0.0875	0.09541	0.09733	0.09541	800	214893
Disorders of tooth development and eruption	XI Diseases of the digestive system (K11_)	K11_TOOTH_DEV	0.9566	0.0049	0.0901	0.09523	0.09294	0.09524	759	195395
Spondylolisthesis/Spondylolysis	XIII Diseases of the musculoskeletal system and connective tissue (M13_)	M13_SPONDYLOLISTHESIS	0.9573	-0.0026	0.0477	0.09472	0.09844	0.09466	2669	164682
Ulcerative rectosigmoiditis	Gastrointestinal endpoints	ULCERRECT	0.9573	-0.0038	0.0705	0.09528	0.09597	0.09527	1198	210300
Fracture of shoulder and upper arm	XIX Injury, poisoning and certain other consequences of external causes (ST19_)	ST19_FRACT_SHOUL_UPPER_ARM	0.9574	0.0017	0.0326	0.09551	0.09562	0.0955	5824	202866
Crohn disease (strict definition, all UC cases excluded)	XI Diseases of the digestive system (K11_)	K11_CD_NOUC	0.9586	-0.0049	0.0952	0.09527	0.09522	0.09527	657	210300
Orchitis and epididymitis	XIV Diseases of the genitourinary system (N14_)	N14_ORHCEPINDIDYMITIS	0.9597	-0.0035	0.0683	0.09522	0.09462	0.09523	1297	72799
Persistent delusional disorders	V Mental and behavioural disorders (F5_)	F5_DELUSIO	0.9614	-0.0032	0.0666	0.0951	0.1005	0.09505	1665	208674
Pain in joint	XIII Diseases of the musculoskeletal system and connective tissue (M13_)	JOINTPAIN	0.9614	-0.0011	0.0233	0.0949	0.09653	0.09473	13419	131550
Calculus of kidney and ureter	XIV Diseases of the genitourinary system (N14_)	N14_CALCUKIDUR	0.9621	0.0017	0.0363	0.09535	0.0938	0.09538	4969	213445
Sequelae of injuries of head	XIX Injury, poisoning and certain other consequences of external causes (ST19_)	ST19_SEQUEL_INJURI_HEAD	0.9621	0.0043	0.0911	0.09527	0.09545	0.09526	713	214859
Osteoporosis	XIII Diseases of the musculoskeletal system and connective tissue (M13_)	M13_OSTEOPOROSIS	0.9645	-0.002	0.044	0.09547	0.09624	0.09545	3203	209575
Vasomotor rhinitis (mode)	Comorbidities of Asthma	RHINITIS_VASOMOTOR	0.9653	0.0034	0.0784	0.09539	0.09687	0.09538	947	216195
Other arthritis (FG)	Rheuma endpoints	RHEU_ARTHRITIS_OTH	0.9656	-0.0015	0.0348	0.09477	0.09548	0.09475	5109	172834
Contraceptive management	XXI Factors influencing health status and contact with health services (Z21_)	Z21_CONTRACEPTIVE_MANAG	0.9667	0.001	0.0228	0.09553	0.09736	0.0954	13141	181567
Hypo-osmolality and hyponatraemia	IV Endocrine, nutritional and metabolic diseases (E4_)	E4_HYPOOSMNAT	0.9673	-0.0021	0.0508	0.09514	0.09696	0.09512	2319	197259
Heterophoria	VII Diseases of the eye and adnexa (H7_)	H7_HETEROPHORIA	0.968	-0.003	0.0743	0.09531	0.09586	0.09531	1061	210931
Benign neoplasm: Skin of trunk (all cancers excluded)	II Neoplasms from hospital discharges (CD2_)	CD2_BENIGN_SKIN_TRUNK_EXALLC	0.9687	-0.0039	0.0998	0.09555	0.09467	0.09555	598	180369
Ulcerative colitis	XI Diseases of the digestive system (K11_)	K11_ULCER	0.9687	0.0015	0.0383	0.09529	0.09601	0.09527	4320	210300
Persons with potential health hazards related to socioeconomic and psychosocial circumstances	XXI Factors influencing health status and contact with health services (Z21_)	Z21_PERSONS_W_POTEN_HEALTH_HAZARDS_RELATED_SOCIO_PSYCHOSO_CIRCUMSTANC	0.9715	-0.0012	0.0348	0.09535	0.09717	0.0953	5137	213655
Type 1 diabetes with other specified/multiple/unspecified complications	IV Endocrine, nutritional and metabolic diseases (E4_)	E4_DM1NASCOMP	0.9716	-0.0016	0.0458	0.09478	0.0942	0.09479	3416	183185
Intrahepatic Cholestasis of Pregnancy (ICP)Ê	XV Pregnancy, childbirth and the puerperium (O15_)	O15_ICP	0.9721	-0.0028	0.0812	0.09581	0.09288	0.09583	940	122639
Statin medication	IX Diseases of the circulatory system (I9_)	RX_STATIN	0.9724	-0.0005	0.0152	0.09535	0.09656	0.0948	68782	150010
Acute suppurative otitis media	VIII Diseases of the ear and mastoid process (H8_)	H8_SUP_ACUTE	0.9729	0.0012	0.0353	0.09531	0.09422	0.09534	5232	205939
Benign neoplasm: Rectum, anus and anal canal	II Neoplasms from hospital discharges (CD2_)	CD2_BENIGN_RECTUM_ANAL	0.973	-0.0017	0.0493	0.09535	0.09396	0.09536	2518	216274
Malignant neoplasm of colon	II Neoplasms, from cancer register (ICD-O-3)	C3_COLON	0.9732	0.002	0.0587	0.09535	0.09255	0.09537	1803	216989
Vascular dementia	IX Diseases of the circulatory system (I9_)	I9_VASCDEM	0.9753	0.0027	0.0857	0.09536	0.09386	0.09537	859	211300
Mental retardation	Psychiatric endpoints from Katri Räikkönen	KRA_PSY_MENTALRET	0.9755	-0.0028	0.0906	0.09535	0.09793	0.09534	704	218088
Urticaria	XII Diseases of the skin and subcutaneous tissue (L12_)	L12_URTICARIA	0.976	0.001	0.0348	0.09533	0.09562	0.09532	5066	212464
Intrahepatic Cholestasis of Pregnancy (ICP)Ê (more controls excluded)	XV Pregnancy, childbirth and the puerperium (O15_)	O15_ICP_EXMORE	0.9771	0.0023	0.0818	0.0961	0.09288	0.09615	940	68120
Unspecified dementia	V Mental and behavioural disorders (F5_)	F5_DEMNAS	0.9779	-0.0018	0.0641	0.09531	0.09285	0.09533	1590	209487
Conductive and sensorineural hearing loss	VIII Diseases of the ear and mastoid process (H8_)	H8_CONSENHEARINGLOSS	0.9781	-0.0006	0.0206	0.09531	0.09453	0.09538	17337	196592
Other skin changes	XVIII Symptoms, signs and abnormal clinical and laboratory findings, not elsewhere classified (R18_)	R18_OTHER_SKIN_CHANG	0.9788	0.0017	0.0641	0.09547	0.09599	0.09547	1430	207548
Type 1 diabetes	IV Endocrine, nutritional and metabolic diseases (E4_)	E4_DM1	0.9795	0.0009	0.0357	0.09477	0.09435	0.09479	5928	183185
Suppurative and unspecified otitis media	VIII Diseases of the ear and mastoid process (H8_)	H8_MED_SUPP	0.9797	-0.0008	0.03	0.09531	0.09436	0.09534	7245	205939
Other disorders of pigmentation	XII Diseases of the skin and subcutaneous tissue (L12_)	L12_OTHPIGMENTATION	0.9797	0.0026	0.1036	0.09553	0.09768	0.09552	539	207482
Inguinal or femoral hernia, bilateral	XI Diseases of the digestive system (K11_)	FEMINGHER_BILATERAL	0.9806	-0.0015	0.0623	0.09548	0.09726	0.09546	1547	190557
Pre-existing hypertension complicating pregnancy, childbirth and the puerperium	XV Pregnancy, childbirth and the puerperium (O15_)	O15_EXIST_HYPERT_COMPLIC	0.9813	0.0017	0.072	0.09557	0.1006	0.09552	1109	114735
Nontoxic multinodular goitre	IV Endocrine, nutritional and metabolic diseases (E4_)	E4_GOITREMULTINOD	0.983	-0.0009	0.0437	0.09537	0.09544	0.09537	3432	187684
Gestational [pregnancy-induced] oedema and proteinuria without hypertension	XV Pregnancy, childbirth and the puerperium (O15_)	O15_GESTAT_OEDEM_PREINUR	0.9832	0.0013	0.0631	0.09555	0.09714	0.09552	1476	114735
Brachial plexus disorders	VI Diseases of the nervous system (G6_)	G6_BRACHPLE	0.984	-0.0013	0.0666	0.09531	0.1003	0.09528	1283	195047
Benign neoplasm: Descending colon (all cancers excluded)	II Neoplasms from hospital discharges (CD2_)	CD2_BENIGN_DESCENDING_COLON_EXALLC	0.9847	-0.0018	0.0953	0.09553	0.09486	0.09553	669	180360
Dyspnoea	XVIII Symptoms, signs and abnormal clinical and laboratory findings, not elsewhere classified (R18_)	R18_DYSPNOEA	0.9887	0.0003	0.0204	0.09533	0.09667	0.09522	16574	201640
Cardiomyopathy (no controls excluded)	IX Diseases of the circulatory system (I9_)	I9_CARDMYO_EXNONE	0.9894	0.0006	0.0447	0.09535	0.09654	0.09533	3100	215692
Inguinal hernia, bilateral	XI Diseases of the digestive system (K11_)	HERING_BILATERAL	0.9899	0.0008	0.0629	0.09548	0.09733	0.09546	1515	190557
Prepatellar bursitis	XIII Diseases of the musculoskeletal system and connective tissue (M13_)	M13_PREPATELLARBURSITIS	0.9901	-0.0012	0.0961	0.09508	0.095	0.09508	645	167641
Suppurative and necrotic conditions of lower respiratory tract	X Diseases of the respiratory system (J10_)	J10_NECROTIC	0.9903	-0.0011	0.0942	0.09535	0.09436	0.09535	667	218125
Carcinoma in situ of skin	II Neoplasms from hospital discharges (CD2_)	CD2_INSITU_SKIN	0.9906	-0.0008	0.0673	0.09535	0.09382	0.09536	1379	217413
Mood [affective] disorders	V Mental and behavioural disorders (F5_)	F5_MOOD	0.9918	-0.0002	0.0176	0.09535	0.0978	0.09501	26572	192220
Juvenile osteochondrosis	XIII Diseases of the musculoskeletal system and connective tissue (M13_)	M13_JUVOSTEOCHONRHIP	0.9936	0.0009	0.1061	0.09546	0.09694	0.09545	514	215335
Visual field defects	VII Diseases of the eye and adnexa (H7_)	H7_VISFIELDDEF	0.9937	0.0006	0.0706	0.0953	0.09589	0.09529	1178	210866
Malignant neoplasm of eye, brain and central nervous system	II Neoplasms, from cancer register (ICD-O-3)	C3_EYE_BRAIN_NEURO	0.9939	0.0005	0.0644	0.09535	0.09473	0.09535	1446	217346
Other hearing loss	VIII Diseases of the ear and mastoid process (H8_)	H8_OTHHEARINGLOSS	0.9941	-0.0003	0.039	0.09535	0.09421	0.09538	4157	196592
Atrophic disorders of skin	XII Diseases of the skin and subcutaneous tissue (L12_)	L12_ATROPHICSKIN	0.9941	-0.0004	0.059	0.09553	0.09669	0.09552	1706	207482
Malignant neoplasm of breast, HER-positive (all cancers excluded)	II Neoplasms, from cancer register (ICD-O-3)	C3_BREAST_HERPLUS_EXALLC	0.9942	0.0003	0.04	0.09619	0.09425	0.09627	4263	99267
Other postsurgical states	XXI Factors influencing health status and contact with health services (Z21_)	Z21_OTHER_POSTS_STATES	0.9954	0.0005	0.0832	0.09556	0.1039	0.09552	793	195047
Entropion and trichiasis of eyelid	VII Diseases of the eye and adnexa (H7_)	H7_ENTROPION	0.9958	0.0004	0.0767	0.09516	0.0966	0.09515	1016	203231
Malignant neoplasm of stomach	II Neoplasms, from cancer register (ICD-O-3)	C3_STOMACH	0.9975	0.0003	0.0979	0.09535	0.09278	0.09536	633	218159
Unspecified diabetic retinopathy	Diabetes endpoints	DM_RETINA_NOS	0.9977	-0.0002	0.0587	0.09542	0.09478	0.09543	1817	204208
Other special examinations and investigations of persons without complaint or reported diagnosis	XXI Factors influencing health status and contact with health services (Z21_)	Z21_OTHER_SPECIAL_EXAM_INVES_PERSONS_WO_COMPLA_REPOR_DIAGNOSIS	0.9977	0	0.0137	0.09517	0.09612	0.09474	53193	118077
Hypothyroidism, strict autoimmune, 3 medication purchases required	IV Endocrine, nutritional and metabolic diseases (E4_)	E4_HYTHY_AI_STRICT_PURCH	0.9988	0	0.0184	0.09535	0.09577	0.09529	26064	192728
Poisoning by medicine	XIX Injury, poisoning and certain other consequences of external causes (ST19_)	ST19_POISO_MEDICI	0.9996	0	0.0371	0.09533	0.09949	0.09524	4668	213568
Alcohol abuse, main dg	Psychiatric endpoints from Katri Räikkönen	KRA_PSY_ALCOH	1	0	0.0473	0.09535	0.09969	0.0953	2660	216132
Elevated blood glucose level	XVIII Symptoms, signs and abnormal clinical and laboratory findings, not elsewhere classified (R18_)	R18_ELEVATED_BLOOD_GLUCOSE_LEVEL	1	0	0.0808	0.09535	0.09567	0.09535	907	212004

## Sheet: rs76077063 - SLC25A33
Univariate PheWAS results											Colocalisations statistics of the phenome-wide significantly associated phenotypes
Phenotype	Phenotype category	Phenotype code (Use this code to check the ICD-based phenotype definitions for the 5th data release of FinnGen (DF5) at: https://www.finngen.fi/en/researchers/clinical-endpoints	P-value	Beta	SE beta	MAF	MAF in cases	MAF in controls	No. of cases	No. of controls	Phenocode	No. of variants	PP.H0	PP.H1	PP.H2	PP.H3	PP.H4
Varicose veins (no controls excluded)	IX Diseases of the circulatory system (I9_)	I9_VARICVE_EXNONE	1.36e-08	0.1281	0.0226	0.09535	0.1045	0.09458	17027	201765	I9_VARICVE_EXNONE	10657	6.3e-12	6.43e-08	1.52e-07	0.000545	0.999454
Varicose veins	IX Diseases of the circulatory system (I9_)	I9_VARICVE	1.64e-08	0.1284	0.0227	0.09549	0.1045	0.09468	17027	190028	I9_VARICVE	10657	1.82e-11	1.86e-07	1.86e-07	0.000896	0.999104
Diseases of veins, lymphatic vessels and lymph nodes, not elsewhere classified (FINNGEN)	Cardiometabolic endpoints	FG_DISVEINLYMPH	0.000105	0.0725	0.0187	0.09535	0.1005	0.09468	24817	193975
Diseases of veins, lymphatic vessels and lymph nodes, not elsewhere classified	IX Diseases of the circulatory system (I9_)	I9_DISVEINLYMPH	0.00031	0.0637	0.0176	0.09535	0.09975	0.09468	28764	190028
Other extrapyramidal and movement disorders+ in other diseases	VI Diseases of the nervous system (G6_)	G6_XTRAPYROTH	0.000361	-0.1872	0.0525	0.09532	0.08203	0.09545	2157	213844
Hypertensive diseases (excluding secondary)	Cardiometabolic endpoints	FG_HYPERTENSION	0.000393	0.0551	0.0155	0.09535	0.09846	0.09428	55955	162837
Hypertensive diseases	IX Diseases of the circulatory system (I9_)	I9_HYPERTENSION	0.000393	0.0551	0.0155	0.09535	0.09846	0.09428	55955	162837
Hypertension	IX Diseases of the circulatory system (I9_)	I9_HYPTENS	0.000444	0.0546	0.0155	0.09534	0.09843	0.09428	55917	162837
Hypertension (no controls excluded)	IX Diseases of the circulatory system (I9_)	I9_HYPTENS_EXNONE	0.000464	0.0544	0.0155	0.09535	0.09843	0.09429	55917	162875
Hypertension, essential	IX Diseases of the circulatory system (I9_)	I9_HYPTENSESS	0.001022	0.055	0.0167	0.09509	0.09816	0.09428	42857	162837
Traumatic subdural haemorrhage	Neurological endpoints	ST19_TRAUMAT_SUBDU_HAEMORRHAGE	0.002065	-0.1854	0.0602	0.09515	0.08245	0.09531	1682	136576
Leiomyoma of uterus	II Neoplasms from hospital discharges (CD2_)	CD2_BENIGN_LEIOMYOMA_UTERI	0.002067	-0.067	0.0218	0.09581	0.09087	0.09665	18060	105519
Hypertension, essential (no controls excluded)	IX Diseases of the circulatory system (I9_)	I9_HYPTENSESS_EXNONE	0.002115	0.0493	0.016	0.09535	0.09816	0.09466	42857	175935
Hypertensive Heart Disease	IX Diseases of the circulatory system (I9_)	I9_HYPTENSHD	0.003938	0.1223	0.0424	0.09452	0.1042	0.09428	3938	162837
Cardiovascular diseases (excluding rheumatic etc)	Cardiometabolic endpoints	FG_CVD	0.004081	0.0384	0.0134	0.09535	0.0969	0.09399	101866	116926
Normotensive glaucoma	VII Diseases of the eye and adnexa (H7_)	H7_GLAUCOMA_NTG	0.00437	-0.2371	0.0832	0.09542	0.0757	0.0955	892	210201
Endometriosis of uterus	XIV Diseases of the genitourinary system (N14_)	N14_ENDOMETRIOSIS_UTERUS	0.004433	-0.1494	0.0525	0.09663	0.08319	0.0971	2372	68969
Obsessive-compulsive disorder	V Mental and behavioural disorders (F5_)	F5_OCD	0.004502	-0.2138	0.0752	0.09527	0.08088	0.09535	1059	198110
Hypertensive heart and/or renal disease	IX Diseases of the circulatory system (I9_)	I9_HYPTENSHR	0.005973	0.1111	0.0404	0.09451	0.1031	0.09428	4363	162837
Benign neoplasms	II Neoplasms from hospital discharges (CD2_)	CD2_BENIGN	0.005998	-0.037	0.0135	0.09535	0.09317	0.09604	52384	166408
Leiomyoma of uterus (all cancers excluded)	II Neoplasms from hospital discharges (CD2_)	CD2_BENIGN_LEIOMYOMA_UTERI_EXALLC	0.007021	-0.0612	0.0227	0.09576	0.09087	0.09675	18060	88982
Malignant neoplasm of bladder (all cancers excluded)	II Neoplasms, from cancer register (ICD-O-3)	C3_BLADDER_EXALLC	0.007292	0.204	0.076	0.09564	0.106	0.09558	1115	174006
Congenital malformations of cardiac septa	XVII Congenital malformations, deformations and chromosomal abnormalities (Q17)	Q17_CONGEN_MALFO_CARDIAC_SEPTA	0.007851	0.2167	0.0815	0.09537	0.1135	0.0953	891	216730
Abnormal spermatozoa	XVIII Symptoms, signs and abnormal clinical and laboratory findings, not elsewhere classified (R18_)	R18_ABNORMAL_SPERMATOZ	0.009106	0.2228	0.0854	0.09529	0.1027	0.09526	915	209006
Type 2 diabetes	IV Endocrine, nutritional and metabolic diseases (E4_)	E4_DM2	0.01071	0.0449	0.0176	0.09539	0.0988	0.09479	32469	183185
Benign neoplasm: Parotid gland	II Neoplasms from hospital discharges (CD2_)	CD2_BENIGN_PAROTID	0.01101	-0.198	0.0779	0.09535	0.07876	0.09542	986	217806
Type 2 diabetes, definitions combined	Diabetes endpoints	T2D	0.01147	0.0464	0.0183	0.09539	0.09924	0.09477	29193	182573
Type 2 diabetes, strict (exclude DM1)	IV Endocrine, nutritional and metabolic diseases (E4_)	E4_DM2_STRICT	0.01159	0.0463	0.0183	0.0954	0.09926	0.09479	29166	183185
Hypertrophic scar	XII Diseases of the skin and subcutaneous tissue (L12_)	L12_HYPETROPHICSCAR	0.01163	-0.2191	0.0868	0.09546	0.07831	0.09552	766	207482
Type 2 diabetes, definitions combined, including avohilmo	Diabetes endpoints	T2D_INCLAVO	0.01266	0.0463	0.0186	0.09541	0.09899	0.09484	28717	180722
Extrapyramidal and movement disorders	VI Diseases of the nervous system (G6_)	G6_XTRAPYR	0.01275	-0.0877	0.0352	0.09535	0.09081	0.09545	4948	213844
Heartburn	XVIII Symptoms, signs and abnormal clinical and laboratory findings, not elsewhere classified (R18_)	R18_HEARTBURN	0.01286	-0.1844	0.0741	0.0954	0.07959	0.0955	1094	161968
Benign neoplasm: Parotid gland (all cancers excluded)	II Neoplasms from hospital discharges (CD2_)	CD2_BENIGN_PAROTID_EXALLC	0.01356	-0.1935	0.0784	0.09553	0.07876	0.09562	986	180076
Type 2 diabetes with coma	IV Endocrine, nutritional and metabolic diseases (E4_)	E4_DM2COMA	0.01386	0.1333	0.0542	0.0949	0.1041	0.09479	2247	183185
Other bursopathies	XIII Diseases of the musculoskeletal system and connective tissue (M13_)	M13_BURSOPATHY	0.01415	-0.1361	0.0555	0.09494	0.08308	0.09508	1968	167641
Malignant neoplasm of bladder	II Neoplasms, from cancer register (ICD-O-3)	C3_BLADDER	0.01465	0.1824	0.0747	0.09535	0.106	0.09529	1115	217677
Benign neoplasms (all cancers excluded)	II Neoplasms from hospital discharges (CD2_)	CD2_BENIGN_EXALLC	0.01488	-0.0342	0.014	0.09535	0.09317	0.09615	52384	143167
Type 1 diabetes with coma	IV Endocrine, nutritional and metabolic diseases (E4_)	E4_DM1COMA	0.01499	0.1725	0.0709	0.09489	0.1103	0.09479	1238	183185
Heart failure and antihypertensive medication	Cardiometabolic endpoints	I9_HEARTFAIL_AND_ANTIHYPERT	0.01508	0.0595	0.0245	0.09457	0.09851	0.09379	22113	111505
Secondary and unspecified malignant neoplasm of lymph nodes (all cancers excluded)	II Neoplasms, from cancer register (ICD-O-3)	C3_LYMPHNODES_SECONDARY_NAS_EXALLC	0.01542	0.1896	0.0782	0.09565	0.1087	0.09558	995	174006
Finngen Rheumatological endpoints	Rheuma endpoints	RHEUMA_ENDPOINTS	0.01587	0.0347	0.0144	0.09535	0.09762	0.09475	45958	172834
Secondary uncertain malignant neoplasm (all cancers excluded)	II Neoplasms, from cancer register (ICD-O-3)	C3_UNCERTAIN_SECONDARY_EXALLC	0.01598	0.1486	0.0617	0.09567	0.1054	0.09558	1600	174006
Hypertensive Heart Disease (no controls excluded)	IX Diseases of the circulatory system (I9_)	I9_HYPTENSHD_EXNONE	0.01634	0.0968	0.0403	0.09535	0.1042	0.09519	3938	214854
Convalescence	XXI Factors influencing health status and contact with health services (Z21_)	Z21_CONVALESCENCE	0.01642	0.2132	0.0888	0.0957	0.109	0.09565	795	193570
Visual impairment including blindness (binocular or monocular)	VII Diseases of the eye and adnexa (H7_)	H7_BLINDANDVISIMPAIRMENT	0.01772	0.1936	0.0816	0.09536	0.1111	0.09529	903	210866
Benign neoplasm of major salivary glands	II Neoplasms from hospital discharges (CD2_)	CD2_BENIGN_SALIVARY	0.01787	-0.1608	0.0679	0.09535	0.08183	0.09543	1298	217494
Other and/or unspecified nontoxic goitre	IV Endocrine, nutritional and metabolic diseases (E4_)	E4_GOITRENAS	0.01792	-0.1631	0.0689	0.09529	0.08253	0.09537	1252	187684
Other diabetes, wide definition	Diabetes endpoints	DM_OTHER_WIDE	0.01844	0.0412	0.0175	0.09539	0.09877	0.09479	31626	178413
Type 2 diabetes with other specified/multiple/unspecified complications	IV Endocrine, nutritional and metabolic diseases (E4_)	E4_DM2NASCOMP	0.01861	0.0467	0.0198	0.09529	0.09912	0.09479	24133	183185
Atrial fibrillation and flutter	IX Diseases of the circulatory system (I9_)	I9_AF	0.02	0.0589	0.0253	0.09449	0.09713	0.09399	22068	116926
Secondary and unspecified malignant neoplasm of lymph nodes	II Neoplasms, from cancer register (ICD-O-3)	C3_LYMPHNODES_SECONDARY_NAS	0.02028	0.1808	0.0779	0.09535	0.1087	0.09529	995	217797
Secondary uncertain malignant neoplasm	II Neoplasms, from cancer register (ICD-O-3)	C3_UNCERTAIN_SECONDARY	0.02033	0.1424	0.0614	0.09535	0.1054	0.09527	1600	217192
Disorders of parathyroid gland	IV Endocrine, nutritional and metabolic diseases (E4_)	E4_PARATHYRO	0.02065	0.1001	0.0433	0.0954	0.1027	0.09529	3341	211123
Atopic dermatitis, strict definition	XII Diseases of the skin and subcutaneous tissue (L12_)	ATOPIC_STRICT	0.02066	0.0806	0.0348	0.09535	0.1034	0.09515	5321	213146
Asthma, including avohilmo	X Diseases of the respiratory system (J10_)	J10_ASTHMA_INCLAVO	0.02137	-0.0424	0.0184	0.09535	0.09418	0.09548	22244	196548
Glucosamine medication	Drug purchase endpoints	RX_GLUCOSAMINE	0.02141	0.0577	0.0251	0.09535	0.09973	0.09511	11199	207593
Cardiovascular diseases	IX Diseases of the circulatory system (I9_)	I9_CVD	0.02223	0.0301	0.0131	0.09535	0.09653	0.09413	111108	107684
Disorders of breast	XIV Diseases of the genitourinary system (N14_)	N14_BREAST	0.02238	-0.0634	0.0278	0.09581	0.09084	0.09618	8549	115030
Other disorders of kidney and ureter	XIV Diseases of the genitourinary system (N14_)	N14_KIDUROTH	0.0225	0.1391	0.061	0.09535	0.1061	0.09527	1607	217185
Benign neoplasm of major salivary glands (all cancers excluded)	II Neoplasms from hospital discharges (CD2_)	CD2_BENIGN_SALIVARY_EXALLC	0.02271	-0.1556	0.0683	0.09552	0.08183	0.09562	1298	179859
Other infective otitis externa	VIII Diseases of the ear and mastoid process (H8_)	H8_EXT_INFNAS	0.02329	0.1899	0.0837	0.09534	0.1106	0.09528	857	214100
Diseases of tongue	XI Diseases of the digestive system (K11_)	K11_TONGUE	0.02334	0.1982	0.0874	0.0953	0.1114	0.09524	777	195395
Tongue abnormality	XI Diseases of the digestive system (K11_)	TONGUEABNORMALITY	0.0234	0.1981	0.0874	0.09535	0.1114	0.09529	777	218015
Substance abuse (more controls excluded)	Psychiatric endpoints from Katri Räikkönen	KRA_PSY_SUBSTANCE_EXMORE	0.02408	-0.0594	0.0263	0.09506	0.09681	0.09493	12819	166549
Other general symptoms and signs	XVIII Symptoms, signs and abnormal clinical and laboratory findings, not elsewhere classified (R18_)	R18_OTHER_GENERAL_SYMPTOMS_SIGNS	0.02445	-0.2344	0.1042	0.0952	0.07543	0.09526	544	172999
Diabetic hypoglycemia	Diabetes endpoints	DM_HYPOGLYC	0.02467	0.0942	0.0419	0.09499	0.1025	0.09482	3724	162201
Noninflammatory disorders of female genital tract	XIV Diseases of the genitourinary system (N14_)	N14_FEMALEGENNONINF	0.0247	-0.0338	0.015	0.09581	0.09418	0.0971	54610	68969
Cellulitis	XII Diseases of the skin and subcutaneous tissue (L12_)	L12_CELLULITIS	0.02502	-0.0992	0.0443	0.09528	0.08738	0.0954	3085	208449
Hypertensive heart and/or renal disease (no controls excluded)	IX Diseases of the circulatory system (I9_)	I9_HYPTENSHR_EXNONE	0.02514	0.0858	0.0383	0.09535	0.1031	0.09519	4363	214429
Male infertility	XIV Diseases of the genitourinary system (N14_)	N14_MALEINFERT	0.02537	-0.2079	0.093	0.09508	0.07898	0.09523	680	72799
Mouth breathing	XVIII Symptoms, signs and abnormal clinical and laboratory findings, not elsewhere classified (R18_)	R18_MOUTH_BREAT	0.02559	-0.0657	0.0294	0.09533	0.09086	0.09548	7282	210871
Primary open-angle glaucoma	VII Diseases of the eye and adnexa (H7_)	H7_GLAUCPRIMOPEN	0.02568	-0.088	0.0395	0.09535	0.08798	0.0955	4433	210201
Atrial fibrillation and flutter with reimbursement	IX Diseases of the circulatory system (I9_)	I9_AF_REIMB	0.02582	0.073	0.0327	0.09425	0.09712	0.09399	10516	116926
Dysphagia	XVIII Symptoms, signs and abnormal clinical and laboratory findings, not elsewhere classified (R18_)	R18_DYSPHAGIA	0.02584	-0.0941	0.0422	0.09533	0.08722	0.0955	3497	161968
Other cataract	VII Diseases of the eye and adnexa (H7_)	H7_CATARACTOTHER	0.02687	0.0654	0.0295	0.09535	0.1011	0.09512	7873	189604
Hyperparathyroidism	IV Endocrine, nutritional and metabolic diseases (E4_)	E4_HYPERPARA	0.02701	0.1023	0.0463	0.09539	0.1029	0.09529	2928	211123
Viral infections characterized by skin and mucous membrane lesions	I Certain infectious and parasitic diseases (AB1_)	AB1_VIRAL_SKIN_MUCOUS_MEMBRANE	0.02739	-0.0649	0.0294	0.09535	0.09049	0.09551	6936	211856
Other diseases of arteries and capillaries	IX Diseases of the circulatory system (I9_)	I9_ARTOTH	0.02767	0.1466	0.0666	0.09518	0.1062	0.09511	1357	206541
Atopic dermatitis, strict definition with reimbursement	XII Diseases of the skin and subcutaneous tissue (L12_)	ATOPIC_STRICT_REIMB	0.02791	0.0745	0.0339	0.09532	0.1028	0.0951	5646	198654
Alcohol use disorder, Swedish definition	Alcohol related diseases	AUD_SWEDISH	0.02838	-0.0534	0.0244	0.09535	0.09555	0.09534	12204	206588
Phobic anxiety disorders	V Mental and behavioural disorders (F5_)	F5_PHOBANX	0.02841	-0.1153	0.0526	0.09528	0.08926	0.09535	2200	198110
Diseases of arteries, arterioles and capillaries	IX Diseases of the circulatory system (I9_)	I9_DOAAC	0.02944	0.0521	0.0239	0.09535	0.09934	0.09511	12251	206541
Asthma-related acute respiratory infections	Asthma and related endpoints	ASTHMA_ACUTE_RESPIRATORY_INFECTIONS	0.02964	-0.0656	0.0302	0.0952	0.09133	0.09541	7348	135449
Antepartum haemorrhage, not elsewhere classified	XV Pregnancy, childbirth and the puerperium (O15_)	O15_ANTEPART_HAEM_NAS	0.02964	-0.1576	0.0725	0.09549	0.08279	0.09563	1153	104247
Other diseases of arteries and capillaries (no controls excluded)	IX Diseases of the circulatory system (I9_)	I9_ARTOTH_EXNONE	0.03077	0.1437	0.0665	0.09535	0.1062	0.09528	1357	217435
Antihypertensive medication - note that there are other indications	Drug purchase endpoints	RX_ANTIHYP	0.03161	0.0305	0.0142	0.09535	0.09697	0.09379	107287	111505
Symptoms and signs involving cognition, perception, emotional state and behaviour	XVIII Symptoms, signs and abnormal clinical and laboratory findings, not elsewhere classified (R18_)	R18_SYMPTOMS_SIGNS_INVOLVI_COGNITION_PERCEP_EMOTIONAL_STATE_BEHVI	0.03208	-0.038	0.0177	0.09535	0.0938	0.09553	22409	196383
Chronic sinusitis	X Diseases of the respiratory system (J10_)	J10_CHRONSINUSITIS	0.03296	-0.0595	0.0279	0.09518	0.09181	0.09535	8524	167849
Diabetes, varying definitions	Diabetes endpoints	DIABETES_FG	0.03337	0.0352	0.0165	0.09535	0.09825	0.09477	36219	182573
Benign neoplasm of eye and adnexa	II Neoplasms from hospital discharges (CD2_)	CD2_BENIGN_EYE	0.03386	-0.1492	0.0703	0.09535	0.08326	0.09541	1191	217601
Fracture of foot, except ankle	XIX Injury, poisoning and certain other consequences of external causes (ST19_)	ST19_FRACT_FOOT_ANKLE	0.0352	-0.0873	0.0414	0.09539	0.08808	0.09551	3515	206804
Asthma	X Diseases of the respiratory system (J10_)	J10_ASTHMA	0.03563	-0.0413	0.0197	0.09523	0.09409	0.09541	20629	135449
Diabetes mellitus	IV Endocrine, nutritional and metabolic diseases (E4_)	E4_DIABETES	0.036	0.0349	0.0167	0.09535	0.09824	0.09479	35607	183185
Radial styloid tenosynovitis [de Quervain]	XIII Diseases of the musculoskeletal system and connective tissue (M13_)	M13_DEQUERVAIN	0.03639	0.1826	0.0873	0.09516	0.113	0.09508	768	167641
Disorders of lens	VII Diseases of the eye and adnexa (H7_)	H7_LENS	0.03674	0.0388	0.0186	0.09535	0.09686	0.09512	29188	189604
Primary open-angle glaucoma, strict	VII Diseases of the eye and adnexa (H7_)	H7_GLAUCOMA_POAG	0.03743	-0.0919	0.0442	0.09538	0.088	0.0955	3412	210201
Benign neoplasm of eye and adnexa (all cancers excluded)	II Neoplasms from hospital discharges (CD2_)	CD2_BENIGN_EYE_EXALLC	0.0377	-0.1467	0.0706	0.09556	0.08326	0.09564	1191	179913
Endometriosis	XIV Diseases of the genitourinary system (N14_)	N14_ENDOMETRIOSIS	0.03954	-0.0615	0.0299	0.09653	0.09181	0.0971	8288	68969
Herpesviral [herpes simplex] infections	I Certain infectious and parasitic diseases (AB1_)	AB1_HERPES_SIMPLEX	0.0396	-0.1247	0.0606	0.09543	0.08516	0.09551	1595	211856
Diabetes, insuline treatment (Kela reimbursement) (more controls excluded)	Diabetes endpoints	KELA_DIAB_INSUL_EXMORE	0.03972	0.0372	0.0181	0.09528	0.09844	0.09477	29071	182556
Other diseases of oesophagus	XI Diseases of the digestive system (K11_)	K11_OTHDISOES	0.04021	-0.1304	0.0636	0.09518	0.08291	0.09528	1503	189695
Juvenile arthritis (FINNGEN)	Rheuma endpoints	JUVEN_ARTHR	0.04149	0.1773	0.087	0.09481	0.11	0.09475	788	172834
Asthma-related infections	Asthma and related endpoints	ASTHMA_INFECTIONS	0.0429	-0.0533	0.0263	0.09522	0.09271	0.09541	10095	135449
Gout	XIII Diseases of the musculoskeletal system and connective tissue (M13_)	M13_GOUT	0.04315	0.087	0.043	0.09495	0.1022	0.09478	3576	147221
Manic episode	V Mental and behavioural disorders (F5_)	F5_MANIA	0.04371	-0.1949	0.0966	0.09497	0.08329	0.09501	631	192220
Use of antiglaucoma preparations and miotics	VII Diseases of the eye and adnexa (H7_)	H7_GLAUCOMAMEDICATION	0.0446	-0.1423	0.0709	0.09542	0.08193	0.0955	1227	210201
Unspecified abortion	XV Pregnancy, childbirth and the puerperium (O15_)	O15_ABORT_UNS	0.04504	-0.1706	0.0851	0.09543	0.08075	0.09556	819	89340
Disorders of lacrimal system	VII Diseases of the eye and adnexa (H7_)	H7_LACRIMALSYSTEM	0.04596	0.063	0.0316	0.09536	0.1021	0.09515	6177	203231
Other symptoms and signs involving cognitive functions and awareness	XVIII Symptoms, signs and abnormal clinical and laboratory findings, not elsewhere classified (R18_)	R18_OTHER_SYMPTOMS_SIGNS_INVOLVI_COGNITIVE_FUNCTIONS_AWARE	0.04603	-0.0588	0.0295	0.09545	0.09328	0.09553	7142	196383
Female genital prolapse	XIV Diseases of the genitourinary system (N14_)	N14_FEMGENPROL	0.0466	-0.0601	0.0302	0.09663	0.09308	0.0971	9092	68969
severe traumatic brain injury, does not include concussion	Neurological endpoints	TRAUMBRAIN_NONCONCUS	0.04666	-0.0865	0.0435	0.09535	0.08953	0.09543	3193	215599
Diabetes, insuline treatment (Kela reimbursement)	Diabetes endpoints	KELA_DIAB_INSUL	0.04669	0.0356	0.0179	0.09535	0.09844	0.09488	29071	189721
Heart failure,strict (no controls excluded)	IX Diseases of the circulatory system (I9_)	I9_HEARTFAIL_EXNONE	0.04818	0.0476	0.0241	0.09535	0.09928	0.0951	13087	205705
Asthma (mode)	Interstitial lung disease endpoints	ASTHMA_MODE	0.04894	-0.0394	0.02	0.09528	0.09429	0.09542	19573	135813
Mixed hyperlipidaemia	IV Endocrine, nutritional and metabolic diseases (E4_)	E4_HYPERLIPMIX	0.04917	0.2136	0.1086	0.09516	0.1103	0.09512	513	197259
Acute appendicitis, no complications	XI Diseases of the digestive system (K11_)	APPENDACUT_NOCOMPLIC	0.04987	-0.0461	0.0235	0.09535	0.09242	0.09552	11899	201886
Asthma (more controls excluded)	X Diseases of the respiratory system (J10_)	J10_ASTHMA_EXMORE	0.05118	-0.0385	0.0198	0.09506	0.09409	0.09521	20629	131051
Presence of other devices	XXI Factors influencing health status and contact with health services (Z21_)	Z21_PRESENCE_OTH_DEVICES	0.05145	-0.0917	0.0471	0.09537	0.08493	0.09552	2937	195047
All-cause Heart Failure	IX Diseases of the circulatory system (I9_)	I9_HEARTFAIL_ALLCAUSE	0.05268	0.0368	0.019	0.09535	0.09795	0.09504	23397	194811
Cardiac murmurs and other cardiac sounds	XVIII Symptoms, signs and abnormal clinical and laboratory findings, not elsewhere classified (R18_)	R18_CARDIAC_MURMU_OTHER_CARDIAC_SOUNDS	0.05321	0.126	0.0652	0.09542	0.1076	0.09532	1382	163123
Malignant neoplasm of breast, HER-negative	II Neoplasms, from cancer register (ICD-O-3)	C3_BREAST_HERNEG	0.05391	-0.0884	0.0459	0.09585	0.08674	0.0961	3092	115947
Other disorders of veins	IX Diseases of the circulatory system (I9_)	I9_VEINSOTH	0.05444	0.0645	0.0335	0.09481	0.09888	0.09468	6073	190028
Viral infections of the central nervous system	I Certain infectious and parasitic diseases (AB1_)	AB1_VIRAL_CNS	0.05522	-0.1375	0.0717	0.09535	0.08432	0.09541	1155	217637
Other aneurysm	IX Diseases of the circulatory system (I9_)	I9_OTHANEUR	0.05557	0.1864	0.0973	0.09516	0.1102	0.09511	631	206541
Paroxysmal tachycardia	IX Diseases of the circulatory system (I9_)	I9_PAROXTAC	0.05567	0.0715	0.0373	0.09425	0.1004	0.09399	4787	116926
Other functional intestinal disroders	XI Diseases of the digestive system (K11_)	K11_OTHFUNC	0.05579	-0.0558	0.0292	0.09507	0.08977	0.09529	7495	182423
Congenital malformations of genital organs	XVII Congenital malformations, deformations and chromosomal abnormalities (Q17)	Q17_CONGEN_MALFO_GENITAL_ORGANS	0.0571	-0.1239	0.0651	0.09535	0.0838	0.09542	1422	217370
Hypertrophic disorders of skin	XII Diseases of the skin and subcutaneous tissue (L12_)	L12_HYPERTROPHICSKIN	0.05844	-0.1594	0.0842	0.09547	0.08352	0.09552	814	207482
Postprocedural disorders of nervous system	VI Diseases of the nervous system (G6_)	G6_POSTOPNEURO	0.05895	0.1418	0.0751	0.09547	0.1095	0.0954	1040	205799
Senile cataract	VII Diseases of the eye and adnexa (H7_)	H7_CATARACTSENILE	0.05903	0.0373	0.0198	0.09529	0.09651	0.09512	26758	189604
Asthma, hospital admissions , main diagnosis only	Asthma and related endpoints	ASTHMA_HOSPITAL_MAIN	0.05927	-0.0382	0.0203	0.09535	0.09428	0.09544	17433	201359
Diseases of the eye and adnexa	VII Diseases of the eye and adnexa (H7_)	H7_EYE	0.05967	0.0222	0.0118	0.09535	0.09654	0.09471	75836	142956
Heart failure,strict	IX Diseases of the circulatory system (I9_)	I9_HEARTFAIL	0.06024	0.0459	0.0244	0.09532	0.09928	0.09505	13087	195091
Episodal and paroxysmal disorders	VI Diseases of the nervous system (G6_)	G6_EPIPAROX	0.06143	-0.0262	0.014	0.09535	0.09447	0.09556	42685	176107
Other specified and unspecified personality disorders	V Mental and behavioural disorders (F5_)	F5_OTHPER	0.06175	-0.1024	0.0548	0.09528	0.09108	0.09532	2000	212179
Adjustment and management of implanted device	XXI Factors influencing health status and contact with health services (Z21_)	Z21_ADJUS_MANAG_IMPLANTNTED_DEVICE	0.06207	0.1067	0.0572	0.09568	0.09898	0.09565	1984	193570
Gout, FINNGEN	Rheuma endpoints	GOUT	0.06234	0.0789	0.0423	0.09525	0.1022	0.09512	3576	203546
Other aneurysm (no controls excluded)	IX Diseases of the circulatory system (I9_)	I9_OTHANEUR_EXNONE	0.06264	0.1809	0.0972	0.09535	0.1102	0.09531	631	218161
Malignant neoplasm of breast, HER-negative (all cancers excluded)	II Neoplasms, from cancer register (ICD-O-3)	C3_BREAST_HERNEG_EXALLC	0.06277	-0.0865	0.0465	0.09598	0.08674	0.09627	3092	99267
Other noninflammatory disorders of uterus, except cervix	XIV Diseases of the genitourinary system (N14_)	N14_OTHNONINFUTER	0.06311	-0.0686	0.0369	0.09666	0.0909	0.0971	5280	68969
Bulimia nervosa (incl. atypical)	V Mental and behavioural disorders (F5_)	F5_BULIMIA	0.06394	0.1908	0.103	0.09537	0.1135	0.09532	547	213826
Other disorders of skin and subcutaneous tissue	XII Diseases of the skin and subcutaneous tissue (L12_)	L12_OTHERSKINSUBCUTIS	0.06563	-0.044	0.0239	0.09535	0.0922	0.09552	11310	207482
Schizotypal disorder	V Mental and behavioural disorders (F5_)	F5_SCHIZOTYP	0.0678	0.1835	0.1005	0.09512	0.1175	0.09505	668	208674
Heart failure and bmi 25plus	Cardiometabolic endpoints	I9_HEARTFAIL_AND_OVERWEIGHT	0.06854	0.0345	0.0189	0.09535	0.0978	0.09505	23701	195091
Heart failure, not strict	IX Diseases of the circulatory system (I9_)	I9_HEARTFAIL_NS	0.06854	0.0345	0.0189	0.09535	0.0978	0.09505	23701	195091
Other noninflammatory disorders of cervix uteri	XIV Diseases of the genitourinary system (N14_)	N14_OTHNONINFCERVIX	0.06952	-0.1578	0.087	0.09694	0.08322	0.0971	795	68969
Glaucoma	VII Diseases of the eye and adnexa (H7_)	H7_GLAUCOMA	0.07017	-0.0519	0.0287	0.09535	0.09162	0.0955	8591	210201
Syncope and collapse	XVIII Symptoms, signs and abnormal clinical and laboratory findings, not elsewhere classified (R18_)	R18_SYNCO_COLLAP	0.07021	-0.0513	0.0283	0.09509	0.09135	0.09526	8140	172999
Female infertility, tubal origin	XIV Diseases of the genitourinary system (N14_)	N14_FITUB	0.07216	-0.1586	0.0882	0.0958	0.08122	0.0959	773	117098
Alcohol related diseases and deaths, all endoints	Alcohol related diseases	ALCOHOL_RELATED	0.0724	-0.042	0.0234	0.09535	0.09633	0.09528	13361	205431
Prolapse and hernia of ovary and fallopian tube	XIV Diseases of the genitourinary system (N14_)	N14_PROHERNOV	0.07304	0.1627	0.0908	0.09725	0.1112	0.0971	759	68969
Melanocytic naevi	II Neoplasms from hospital discharges (CD2_)	CD2_BENIGN_MELANOCYTIC	0.07427	-0.0691	0.0387	0.09535	0.0902	0.09545	4035	214757
Asthma (only as main-diagnosis)	X Diseases of the respiratory system (J10_)	J10_ASTHMA_MAIN	0.07437	-0.0374	0.0209	0.09528	0.09431	0.09541	17438	135449
Episcleritis	VII Diseases of the eye and adnexa (H7_)	H7_EPISCLERITIS	0.07543	-0.1667	0.0937	0.09539	0.08204	0.09543	660	209287
Foreign body in respiratory tract	XIX Injury, poisoning and certain other consequences of external causes (ST19_)	ST19_FOREI_BODY_RESPI_TRACT	0.0763	-0.1609	0.0908	0.09531	0.08101	0.09536	715	214793
Injuries to the abdomen, lower back, lumbar spine and pelvis	XIX Injury, poisoning and certain other consequences of external causes (ST19_)	ST19_INJURI_ABDOMEN_LOWER_BACK_LUMBAR_SPINE_PELVIS	0.07639	-0.0568	0.032	0.09535	0.09129	0.09546	5953	212839
Alcohol withdrawal state with deliriumÊ	V Mental and behavioural disorders (F5_)	ALCODELIRIUM	0.07768	-0.1217	0.069	0.09535	0.09028	0.09538	1210	217582
Specific personality disorders	V Mental and behavioural disorders (F5_)	F5_PERSONALITY	0.07811	-0.0623	0.0354	0.09531	0.09506	0.09532	5409	212179
Primary_lymphoid and hematopoietic malignant neoplasms (all cancers excluded)	II Neoplasms from hospital discharges (CD2_)	CD2_PRIMARY_LYMPHOID_HEMATOPOIETIC_EXALLC	0.07954	0.074	0.0422	0.09561	0.09931	0.09554	3537	180756
Other degenerative diseases of the nervous system	Comorbidities of Gastrointestinal endpoints	NEURODEGOTH	0.08102	-0.0701	0.0402	0.09522	0.09263	0.09531	4576	136576
Ovarian cyst	XIV Diseases of the genitourinary system (N14_)	N14_OVARYCYST	0.08109	-0.0451	0.0259	0.09667	0.09396	0.0971	10848	68969
All anxiety disorders	V Mental and behavioural disorders (F5_)	F5_ALLANXIOUS	0.08177	-0.0416	0.0239	0.09531	0.0946	0.09535	12513	198110
Other benign neoplasms of connective and other soft tissue	II Neoplasms from hospital discharges (CD2_)	CD2_BENIGN_CONNECTIVE_SOFT	0.08204	-0.1087	0.0625	0.09535	0.08746	0.0954	1497	217295
Scleritis and episcleritis	VII Diseases of the eye and adnexa (H7_)	H7_SCLERITISEPISCLERITIS	0.08233	-0.1525	0.0878	0.09538	0.0832	0.09543	753	209287
Malaise and fatigue	XVIII Symptoms, signs and abnormal clinical and laboratory findings, not elsewhere classified (R18_)	R18_MALAI_FATIG	0.08276	-0.051	0.0294	0.09514	0.09221	0.09526	7363	172999
Other CVD	IX Diseases of the circulatory system (I9_)	I9_OTH	0.08287	-0.0883	0.0509	0.09535	0.08783	0.09543	2329	216463
Pleural plaque	X Diseases of the respiratory system (J10_)	J10_PLEURPLAGUE	0.08354	-0.1215	0.0702	0.09528	0.08308	0.09536	1287	212037
Chronic gastritis	XI Diseases of the digestive system (K11_)	K11_CHRONGASTR	0.0838	0.0608	0.0352	0.09537	0.09858	0.09528	5213	189695
Other/unspecified enthesopathies of lower limb, excluding foot	XIII Diseases of the musculoskeletal system and connective tissue (M13_)	M13_ENTESOPATHYLOWNAS	0.08421	-0.1315	0.0762	0.0946	0.08463	0.09466	1008	164682
Chron's disease NAS	Gastrointestinal endpoints	CHRONNAS	0.08497	0.1334	0.0774	0.09532	0.1052	0.09527	1021	210300
Diabetes-related co-morbidities/complications (more controls excluded)	IV Endocrine, nutritional and metabolic diseases (E4_)	DM_COMORB_EXMORE	0.08534	0.0255	0.0148	0.09516	0.09687	0.0945	56591	147163
Benign neoplasm: Connective and other soft tissue of upper limb, including shoulder	II Neoplasms from hospital discharges (CD2_)	CD2_BENIGN_CONNSOFT_UPPERLIMB	0.08545	-0.1676	0.0975	0.09535	0.0858	0.09537	595	218197
AlzheimerÕs disease (Early onset) (more controls excluded)	Neurological endpoints	AD_EO_EXMORE	0.08578	-0.1747	0.1017	0.09474	0.08277	0.0948	587	111471
Melanocytic naevi (all cancers excluded)	II Neoplasms from hospital discharges (CD2_)	CD2_BENIGN_MELANOCYTIC_EXALLC	0.08807	-0.0665	0.039	0.09549	0.0902	0.09561	4035	178083
Other benign neoplasms of connective and other soft tissue (all cancers excluded)	II Neoplasms from hospital discharges (CD2_)	CD2_BENIGN_CONNECTIVE_SOFT_EXALLC	0.08914	-0.1065	0.0627	0.09553	0.08746	0.0956	1497	179615
Diabetes, several complications	Diabetes endpoints	DM_SEVERAL_COMPLICATIONS	0.08929	0.0572	0.0336	0.09493	0.09769	0.09482	6521	162201
Meniscus derangement	XIII Diseases of the musculoskeletal system and connective tissue (M13_)	M13_MENISCUSDERANGEMENTS	0.08967	0.0396	0.0233	0.09506	0.09814	0.09478	13568	147221
Diseases of the musculoskeletal system and connective tissue	XIII Diseases of the musculoskeletal system and connective tissue (M13_)	M13_MUSCULOSKELETAL	0.09002	0.0204	0.012	0.09535	0.09663	0.0939	115768	103024
Oher diseases of blood and blood-forming organs	III Diseases of the blood and blood-forming organs and certain disorders involving the immune mechanism (D3_)	D3_OTHERBLOOD	0.09056	0.1519	0.0897	0.09534	0.1075	0.0953	739	215755
Other disorders of lacrimal gland	VII Diseases of the eye and adnexa (H7_)	H7_LACRIGLAND	0.09093	0.0615	0.0364	0.09531	0.1024	0.09515	4603	203231
Benign neoplasm: Connective and other soft tissue of upper limb, including shoulder (all cancers excluded)	II Neoplasms from hospital discharges (CD2_)	CD2_BENIGN_CONNSOFT_UPPERLIMB_EXALLC	0.09098	-0.1654	0.0979	0.09553	0.0858	0.09556	595	180280
Neurological diseases	VI Diseases of the nervous system (G6_)	G6_NEURO	0.09129	-0.0205	0.0121	0.09535	0.09498	0.09553	70240	148552
Peritonsillar abscess	X Diseases of the respiratory system (J10_)	J10_PERITONSABSC	0.0915	0.0663	0.0393	0.09552	0.1024	0.09535	4040	167849
Other disorders of breast	XIV Diseases of the genitourinary system (N14_)	N14_BREASTDISOTH	0.09244	-0.103	0.0612	0.09605	0.08717	0.09618	1574	115030
Dry age-related macular degeneration (includes geographic atrophy)	VII Diseases of the eye and adnexa (H7_)	DRY_AMD	0.09313	0.0869	0.0517	0.09549	0.1009	0.09543	2469	206221
Other viral diseases, not elsewhere classified	I Certain infectious and parasitic diseases (AB1_)	AB1_VIRAL_NOS	0.0939	-0.0739	0.0441	0.09536	0.08942	0.09545	3043	213666
Peripheral artery disease	IX Diseases of the circulatory system (I9_)	I9_PAD	0.09409	0.0524	0.0313	0.09527	0.09976	0.09511	7098	206541
Complications following abortion and ectopic and molar pregnancy	XV Pregnancy, childbirth and the puerperium (O15_)	O15_COMPLIC_ABORT_ECTOP_MOLAR	0.09489	-0.1633	0.0978	0.09546	0.08069	0.09556	627	89340
Hyperlipidaemia, other/unspecified	IV Endocrine, nutritional and metabolic diseases (E4_)	E4_HYPERLIPNAS	0.09546	0.0632	0.0379	0.09518	0.09795	0.09512	4535	197259
Otherdisorders of bone	XIII Diseases of the musculoskeletal system and connective tissue (M13_)	M13_OTHERBONE	0.0966	-0.0698	0.042	0.09535	0.08877	0.09545	3457	209575
Chronic periodontitis	XI Diseases of the digestive system (K11_)	K11_PERIODON_CHRON	0.09667	0.0743	0.0447	0.09531	0.09995	0.09524	3046	195395
Other orthopaedic follow-up care	XXI Factors influencing health status and contact with health services (Z21_)	Z21_OTHER_ORTHOPA_FOLLOW__CARE	0.0967	-0.1315	0.0792	0.0956	0.08557	0.09565	931	193570
Certain disorders involving the immune mechanism	III Diseases of the blood and blood-forming organs and certain disorders involving the immune mechanism (D3_)	D3_IMMUNEMECHANISM	0.09768	0.0746	0.0451	0.09535	0.09996	0.09528	3080	215712
Rash and other nonspecific skin eruption	XVIII Symptoms, signs and abnormal clinical and laboratory findings, not elsewhere classified (R18_)	R18_RASH_OTHER_NONSPECIFIC_SKIN_ERUPT	0.09768	-0.1021	0.0616	0.09541	0.0879	0.09547	1540	207548
Primary_lymphoid and hematopoietic malignant neoplasms	II Neoplasms from hospital discharges (CD2_)	CD2_PRIMARY_LYMPHOID_HEMATOPOIETIC	0.09864	0.0691	0.0419	0.09535	0.09931	0.09528	3537	215255
Appendicitis, broad definition	XI Diseases of the digestive system (K11_)	APPENDICITIS_BROAD	0.09908	-0.0333	0.0202	0.09534	0.09323	0.09552	16766	201886
Paralytic strabismus	VII Diseases of the eye and adnexa (H7_)	H7_PARASTRAB	0.09914	0.1332	0.0808	0.09535	0.1054	0.09531	918	210931
Asthma (only as main-diagnosis) (more controls excluded)	X Diseases of the respiratory system (J10_)	J10_ASTHMA_MAIN_EXMORE	0.09951	-0.0346	0.021	0.09511	0.09431	0.09521	17438	131051
Separation of retinal layers (serosa)	VII Diseases of the eye and adnexa (H7_)	H7_RETINASEPAR	0.1009	-0.1747	0.1065	0.09526	0.08094	0.0953	522	203018
Medical treatment for female infertility	Drug purchase endpoints	RX_INFERTILITY	0.1023	-0.078	0.0477	0.09581	0.08862	0.09597	2706	120873
Hypothyroidism, levothyroxin purchases	Drug purchase endpoints	HYPOTHY_LEVOTHY	0.1038	0.0381	0.0235	0.09407	0.09577	0.09333	26064	59912
Hypothyroidism and >3 levothyroxin purchases	IV Endocrine, nutritional and metabolic diseases (E4_)	HYPOTHY_PURCHASE	0.1038	0.0381	0.0235	0.09407	0.09577	0.09333	26064	59912
Melanocytic naevi of trunk	II Neoplasms from hospital discharges (CD2_)	CD2_BENIGN_MELANOCYTIC_TRUNK	0.1043	-0.1042	0.0641	0.09535	0.08655	0.09541	1464	217328
Haemangioma, any site	II Neoplasms from hospital discharges (CD2_)	CD2_BENIGN_HEMANGIOMA	0.1054	-0.1161	0.0717	0.09535	0.08536	0.0954	1144	217648
Rheumatism, unspecified	XIII Diseases of the musculoskeletal system and connective tissue (M13_)	M13_RHEUMATISM	0.1079	-0.079	0.0491	0.09501	0.09024	0.09508	2550	167641
Mental and behavioural disorders due to alcohol, excluding acute intoxication	Alcohol related diseases	ALCOHOLMENTAL	0.1083	-0.0433	0.027	0.09535	0.09673	0.09528	9672	209120
Cyst of Bartholin Gland	XIV Diseases of the genitourinary system (N14_)	N14_BARTHOCYS	0.1085	-0.1642	0.1023	0.09602	0.08188	0.09609	571	111858
Diseases of appendix	XI Diseases of the digestive system (K11_)	K11_APPENDIX	0.1104	-0.0321	0.0201	0.09535	0.09332	0.09552	16906	201886
Other disorders of veins (no controls excluded)	IX Diseases of the circulatory system (I9_)	I9_VEINSOTH_EXNONE	0.1106	0.0527	0.033	0.09535	0.09888	0.09525	6073	212719
Melanocytic naevi of trunk (all cancers excluded)	II Neoplasms from hospital discharges (CD2_)	CD2_BENIGN_MELANOCYTIC_TRUNK_EXALLC	0.1107	-0.1027	0.0644	0.09551	0.08655	0.09559	1464	179849
Ischemic heart diseases	IX Diseases of the circulatory system (I9_)	I9_ISCHHEART	0.1108	0.0299	0.0188	0.09535	0.09809	0.0949	30952	187840
Glaucoma, exfoliation	VII Diseases of the eye and adnexa (H7_)	H7_GLAUCOMA_XFG	0.1109	-0.1041	0.0653	0.09544	0.08629	0.0955	1515	210201
Care involving use of rehabilitation procedures	XXI Factors influencing health status and contact with health services (Z21_)	Z21_CARE_INVOLVI_USE_REHAB_PROCED	0.111	-0.0376	0.0236	0.09543	0.09195	0.09565	12172	193570
Alcohol related diseases, tilastokeskus definition	Alcohol related diseases	OFFICIAL_TILASTOKESKUS	0.1111	-0.0383	0.024	0.09535	0.09674	0.09526	12484	206308
Asthma-related pneumonia or sepsis	Asthma and related endpoints	ASTHMA_PNEUMONIA_AND_SEPSIS	0.1114	-0.0544	0.0342	0.09533	0.09332	0.09541	5545	135449
Haemangioma, any site (all cancers excluded)	II Neoplasms from hospital discharges (CD2_)	CD2_BENIGN_HEMANGIOMA_EXALLC	0.1114	-0.1144	0.0719	0.09551	0.08536	0.09558	1144	179883
Peripheral artery disease (no controls excluded)	IX Diseases of the circulatory system (I9_)	I9_PAD_EXNONE	0.1114	0.0497	0.0312	0.09535	0.09976	0.0952	7098	211694
Diseases of inner ear	VIII Diseases of the ear and mastoid process (H8_)	H8_INNER	0.1117	-0.0423	0.0266	0.09535	0.0916	0.09551	9210	209582
Benign neoplasm: Caecum	II Neoplasms from hospital discharges (CD2_)	CD2_BENIGN_CAECUM	0.1122	-0.1237	0.0779	0.09535	0.08455	0.0954	988	217804
Diseases of salivary glands	XI Diseases of the digestive system (K11_)	K11_SALIVARY	0.113	0.0687	0.0434	0.09535	0.1023	0.09524	3160	195395
Arthropod-borne viral fevers and viral haemorrhagic fevers	I Certain infectious and parasitic diseases (AB1_)	AB1_ARTHROPOD	0.1131	-0.0995	0.0628	0.09535	0.08981	0.09539	1450	217342
Peripheral atherosclerosis	Comorbidities of Diabetes	DM_PERIPHATHERO	0.1133	0.0547	0.0345	0.09501	0.09979	0.09482	6631	162201
Pregnancy examination and test	XXI Factors influencing health status and contact with health services (Z21_)	Z21_PREGNAC_EXAM_TEST	0.1148	-0.0597	0.0378	0.09564	0.09214	0.09584	5127	90131
Thyrotoxicosis, other and/or unspecified	IV Endocrine, nutritional and metabolic diseases (E4_)	E4_THYTOXNAS	0.1156	-0.0718	0.0456	0.09525	0.08794	0.09537	3115	187684
Alzheimer disease (more controls excluded)	VI Diseases of the nervous system (G6_)	G6_ALZHEIMER_EXMORE	0.1157	-0.0728	0.0463	0.09471	0.0921	0.0948	3899	111471
Sequelae of injuries of upper limb	XIX Injury, poisoning and certain other consequences of external causes (ST19_)	ST19_SEQUEL_INJURI_UPPER_LIMB	0.1158	0.1012	0.0643	0.09532	0.1043	0.09526	1431	214859
Salphingitis and oophoritis	XIV Diseases of the genitourinary system (N14_)	N14_SALPHOOPH	0.1167	-0.0673	0.0429	0.09596	0.09149	0.09609	3292	111858
Seborrhoeic dermatitis	XII Diseases of the skin and subcutaneous tissue (L12_)	L12_SEBORRHOEIC	0.1194	-0.107	0.0687	0.09505	0.08649	0.09511	1253	198740
Other inflammation of vagina/vulva	XIV Diseases of the genitourinary system (N14_)	N14_OTHINFVAGVULV	0.1198	-0.167	0.1074	0.09602	0.08202	0.09609	513	111858
Disorders of lipoprotein metabolism and other lipidaemias	IV Endocrine, nutritional and metabolic diseases (E4_)	E4_LIPOPROT	0.1203	0.0352	0.0227	0.0953	0.09787	0.09512	14010	197259
Congenital malformations of heart and great arteries	Cardiometabolic endpoints	CONGEN_HEART_ARTER	0.1206	0.0849	0.0547	0.09535	0.1035	0.09527	1994	216798
Abnormal involuntary movements	XVIII Symptoms, signs and abnormal clinical and laboratory findings, not elsewhere classified (R18_)	R18_ABNORMAL_INVOLU_MOVEM	0.1209	0.0883	0.0569	0.09537	0.1052	0.09528	1817	209369
Asthma-related pneumonia	Asthma and related endpoints	ASTHMA_PNEUMONIA	0.1226	-0.0529	0.0342	0.09533	0.09345	0.09541	5532	135449
Psoriasis vulgaris	XII Diseases of the skin and subcutaneous tissue (L12_)	L12_PSORI_VULG	0.1232	-0.0735	0.0477	0.09531	0.0886	0.0954	2802	212242
Alcohol use disorder, ICD-based	V Mental and behavioural disorders (F5_)	AUD	0.1236	-0.0431	0.028	0.09535	0.09694	0.09528	8866	209926
Other viral diseases	I Certain infectious and parasitic diseases (AB1_)	AB1_OTHER_VIRAL	0.124	-0.0528	0.0343	0.09535	0.09115	0.09545	5126	213666
Excessive vomiting in pregnancy	XV Pregnancy, childbirth and the puerperium (O15_)	O15_EXCESS_VOMIT_PREG	0.124	0.1107	0.0719	0.09569	0.1057	0.09559	1148	110330
Synovial cyst of popliteal space [Baker]	XIII Diseases of the musculoskeletal system and connective tissue (M13_)	M13_BAKERCYST	0.1246	-0.12	0.0781	0.09501	0.0837	0.09508	988	167641
Cardiac arrhytmias	Comorbidities of COPD	CARDIAC_ARRHYTM	0.1247	0.0281	0.0183	0.09504	0.09702	0.09458	32416	139739
Second line medication for Crohns disease	Drug purchase endpoints	RX_CROHN_2NDLINE	0.1247	0.0401	0.0261	0.09535	0.09965	0.09515	9669	209123
Parkinson's disease, strict definition (more controls excluded)	Neurological endpoints	PDSTRICT_EXMORE	0.1251	-0.0904	0.0589	0.09475	0.0912	0.0948	1843	111621
Lesion of sciatic nerve	VI Diseases of the nervous system (G6_)	G6_SCIALE	0.1252	-0.1304	0.0851	0.09525	0.08898	0.09528	781	195047
Myeloproliferative diseases	Other, not yet classified endpoints (same as #MISC)	MYELOPROF	0.1253	0.1267	0.0826	0.09535	0.1045	0.09531	890	217902
Atherosclerosis, excluding cerebral, coronary and PAD	IX Diseases of the circulatory system (I9_)	I9_ATHSCLE	0.1255	0.0499	0.0326	0.09525	0.09968	0.09511	6599	206541
Placenta praevia	XV Pregnancy, childbirth and the puerperium (O15_)	O15_PLAC_PRAEVIA	0.1259	-0.1527	0.0998	0.09556	0.08321	0.09563	596	104247
Malignant neoplasm of pancreas (all cancers excluded)	II Neoplasms, from cancer register (ICD-O-3)	C3_PANCREAS_EXALLC	0.126	0.1519	0.0993	0.09562	0.1084	0.09558	605	174006
Hypothyroidism (congenital or acquired)	Demonstration endpoints	HYPOTHYROIDISM	0.1267	0.0356	0.0233	0.09401	0.09556	0.09333	26342	59827
Other and unspecified tonssillitis	X Diseases of the respiratory system (J10_)	J10_TONSILLITIS	0.127	0.0462	0.0303	0.09546	0.09962	0.0953	7113	182945
Cirrhosis, broad definition used in the article https://doi.org/10.1101/594523	Gastrointestinal endpoints	CIRRHOSIS_BROAD	0.1272	-0.0843	0.0553	0.09535	0.09048	0.09539	1931	216861
Asthma, unspecified (mode)	Asthma and related endpoints	ASTHMA_NAS	0.1275	-0.0412	0.027	0.09528	0.0934	0.09541	9443	135449
Conductive hearing loss, unspecified	VIII Diseases of the ear and mastoid process (H8_)	H8_HL_CON_NAS	0.1288	0.1052	0.0693	0.09543	0.1028	0.09538	1255	196592
Coxarthrosis [arthrosis of hip](FG)	Rheuma endpoints	COX_ARTHROSIS	0.1293	0.0405	0.0267	0.09486	0.09669	0.09475	10709	172834
Sleep disorders (combined)	Neurological endpoints	SLEEP	0.1309	-0.0299	0.0198	0.09534	0.09286	0.09558	19155	197545
Metabolic disorders	IV Endocrine, nutritional and metabolic diseases (E4_)	E4_METABOLIA	0.1316	0.0277	0.0184	0.09535	0.09744	0.09512	21533	197259
Symptoms and signs involving the skin and subcutaneous tissue	XVIII Symptoms, signs and abnormal clinical and laboratory findings, not elsewhere classified (R18_)	R18_SYMPTOMS_SIGNS_INVOLVI_SKIN_SUBCU_TISSUE	0.1323	-0.0357	0.0237	0.09535	0.09311	0.09547	11244	207548
Acute nasopharyngitis(common cold)	X Diseases of the respiratory system (J10_)	J10_COLD	0.1341	-0.0763	0.0509	0.09526	0.09224	0.0953	2253	182945
AlzheimerÕs disease (Early onset)	Neurological endpoints	AD_EO	0.1344	-0.1508	0.1008	0.09537	0.08277	0.09541	587	214885
Myeloproliferative diseases (CML excluded)	Other, not yet classified endpoints (same as #MISC)	MYELOPROF_NONCML	0.1353	0.1319	0.0883	0.09535	0.1052	0.09531	779	217902
Panniculitis affecting regions of neck and back	XIII Diseases of the musculoskeletal system and connective tissue (M13_)	M13_PANNICULITIS	0.1355	-0.1475	0.0988	0.09462	0.08291	0.09466	610	164682
Benign neoplasm: Caecum (all cancers excluded)	II Neoplasms from hospital discharges (CD2_)	CD2_BENIGN_CAECUM_EXALLC	0.1362	-0.117	0.0785	0.09548	0.08455	0.09554	988	180144
Atherosclerosis, excluding cerebral, coronary and PAD (no controls excluded)	IX Diseases of the circulatory system (I9_)	I9_ATHSCLE_EXNONE	0.1367	0.0484	0.0325	0.09535	0.09968	0.09521	6599	212193
Injury of unspecified body region	XIX Injury, poisoning and certain other consequences of external causes (ST19_)	ST19_INJURY_UNSPE_BODY_REGION	0.1372	-0.133	0.0895	0.09535	0.0818	0.09539	758	217755
Corneal ulcer	VII Diseases of the eye and adnexa (H7_)	H7_CORNULCER	0.1375	-0.0708	0.0477	0.09536	0.09025	0.09543	2600	209287
Mental and behavioural disorders due to use of other stimulants, including caffeine	V Mental and behavioural disorders (F5_)	F5_STIMUL	0.1385	-0.152	0.1026	0.09532	0.08582	0.09534	571	214999
Sarcoidosis	III Diseases of the blood and blood-forming organs and certain disorders involving the immune mechanism (D3_)	D3_SARCOIDOSIS	0.1388	0.0821	0.0555	0.09533	0.1003	0.09528	2046	215712
Crohn's disease of small interstine	Gastrointestinal endpoints	CHRONSMALL	0.1399	0.1166	0.079	0.09531	0.104	0.09527	968	210300
Premature rupture of membranes	XV Pregnancy, childbirth and the puerperium (O15_)	O15_MEMBR_PREMAT_RUPT	0.1412	0.0667	0.0453	0.09579	0.1013	0.09563	3011	104247
Fracture of lower leg, including ankle	XIX Injury, poisoning and certain other consequences of external causes (ST19_)	ST19_FRACT_LOWER_LEG_INCLU_ANKLE	0.1412	0.0364	0.0247	0.09539	0.09911	0.09519	10489	191178
Benign neoplasm: Other and unspecified parts of mouth (all cancers excluded)	II Neoplasms from hospital discharges (CD2_)	CD2_BENIGN_MOUTH_NOS_EXALLC	0.1417	0.1572	0.107	0.09554	0.1099	0.0955	509	180374
Corns and callosities	XII Diseases of the skin and subcutaneous tissue (L12_)	L12_CORNSANDCALLOS	0.1418	-0.1087	0.074	0.09548	0.08833	0.09552	1065	207482
Acute sinusitis	X Diseases of the respiratory system (J10_)	J10_SINUSITIS	0.1421	-0.0359	0.0244	0.09518	0.09331	0.0953	10916	182945
Panic disorder	V Mental and behavioural disorders (F5_)	F5_PANIC	0.1424	-0.0739	0.0503	0.0953	0.09119	0.09535	2376	198110
Other juvenile arthritis	XIII Diseases of the musculoskeletal system and connective tissue (M13_)	M13_JUVEARTH	0.1428	0.1398	0.0954	0.09483	0.1069	0.09478	657	147221
Coronary atherosclerosis	IX Diseases of the circulatory system (I9_)	I9_CORATHER	0.1437	0.0311	0.0213	0.09529	0.09845	0.0949	23363	187840
Acute laryngitis and tracheitis	X Diseases of the respiratory system (J10_)	J10_LARYNGITIS	0.1441	-0.0773	0.0529	0.09521	0.08811	0.0953	2194	182945
Malignant neoplasm of pancreas	II Neoplasms, from cancer register (ICD-O-3)	C3_PANCREAS	0.1442	0.1444	0.0989	0.09535	0.1084	0.09531	605	218187
Chronic kidney disease	XIV Diseases of the genitourinary system (N14_)	N14_CHRONKIDNEYDIS	0.1442	0.0597	0.0409	0.09535	0.09713	0.09531	3902	212841
Pyogenic arthritis	XIII Diseases of the musculoskeletal system and connective tissue (M13_)	M13_PYOGARTH	0.1451	-0.1079	0.074	0.09471	0.08549	0.09478	1086	147221
Herpesviral keratitis and keratoconjunctivitis	VII Diseases of the eye and adnexa (H7_)	H7_HERPESKERATITIS	0.1456	-0.1474	0.1013	0.09539	0.08246	0.09543	573	209287
Endovascular or surgical operations to intracerebral aneurysms	IX Diseases of the circulatory system (I9_)	I9_ANEUR	0.1461	-0.1332	0.0916	0.09536	0.0886	0.09538	649	203068
Malignant neoplasm of breast	II Neoplasms, from cancer register (ICD-O-3)	C3_BREAST	0.1463	-0.0431	0.0297	0.09581	0.09047	0.0962	8401	115178
Follow-up care involving plastic surgery	XXI Factors influencing health status and contact with health services (Z21_)	Z21_FOLLOW__CARE_INVOLVI_PLASTIC_SURGE	0.1471	0.1394	0.0961	0.09567	0.1018	0.09565	686	193570
Ischaemic heart disease, wide definition	IX Diseases of the circulatory system (I9_)	I9_IHD	0.1497	0.0269	0.0187	0.09535	0.09801	0.0949	31640	187152
Vestibular neuronitis	VIII Diseases of the ear and mastoid process (H8_)	H8_VESTIBNEUR	0.1498	-0.1002	0.0696	0.09547	0.08764	0.09551	1224	209582
Crohn disease (strict definition, require KELA, min 2 HDR)	XI Diseases of the digestive system (K11_)	K11_CD_STRICT2	0.15	0.1209	0.084	0.09535	0.1056	0.09531	848	217852
Rheumatic fever incl heart disease	IX Diseases of the circulatory system (I9_)	I9_RHEUFEV	0.1503	0.1461	0.1015	0.09535	0.1071	0.09532	573	218219
Anorexia (incl.atypical)	V Mental and behavioural disorders (F5_)	F5_ANOREX	0.1513	-0.1064	0.0742	0.09529	0.08891	0.09532	1039	213826
Other Chron's disease	Gastrointestinal endpoints	CHRONOTH	0.1517	0.1113	0.0776	0.09532	0.1053	0.09527	1000	210300
Benign neoplasm: Other and unspecified parts of mouth	II Neoplasms from hospital discharges (CD2_)	CD2_BENIGN_MOUTH_NOS	0.1518	0.1529	0.1067	0.09535	0.1099	0.09531	509	218283
Substance abuse	Psychiatric endpoints from Katri Räikkönen	KRA_PSY_SUBSTANCE	0.1523	-0.0344	0.024	0.09535	0.09681	0.09526	12819	205973
Endovascular or surgical operations to intracerebral aneurysms (no controls excluded)	IX Diseases of the circulatory system (I9_)	I9_ANEUR_EXNONE	0.1532	-0.131	0.0917	0.09535	0.0886	0.09537	649	218143
Scoliosis	XIII Diseases of the musculoskeletal system and connective tissue (M13_)	M13_SCOLIOSIS	0.1532	-0.1015	0.0711	0.09461	0.08767	0.09466	1168	164682
Other local infections of skin and subcutaneous tissue	XII Diseases of the skin and subcutaneous tissue (L12_)	L12_INFECT_SKIN_OTHER	0.1533	0.0963	0.0674	0.09545	0.1049	0.0954	1277	208449
Seborrhoeic keratosis	XII Diseases of the skin and subcutaneous tissue (L12_)	L12_SEBORRKERAT	0.1533	-0.0711	0.0498	0.09548	0.09218	0.09552	2434	207482
Injuries to the shoulder and upper arm	XIX Injury, poisoning and certain other consequences of external causes (ST19_)	ST19_INJURI_SHOUL_UPPER_ARM	0.1537	-0.0291	0.0204	0.09535	0.09339	0.0955	15926	202866
Acute lymphadenitis	XII Diseases of the skin and subcutaneous tissue (L12_)	L12_LYMPHADENITIS	0.1541	-0.1093	0.0767	0.09535	0.08566	0.0954	1004	208449
Fracture of lumbar spine and pelvis	XIX Injury, poisoning and certain other consequences of external causes (ST19_)	ST19_FRACT_LUMBAR_SPINE_PELVIS	0.1547	-0.0652	0.0458	0.09541	0.09133	0.09546	2859	212839
Disorders of adult personality and behaviour	V Mental and behavioural disorders (F5_)	F5_PERSOBEH	0.1556	-0.0459	0.0323	0.09535	0.09636	0.09532	6613	212179
Alcoholic liver disease	XI Diseases of the digestive system (K11_)	K11_ALCOLIV	0.1569	-0.0909	0.0642	0.09539	0.09047	0.09542	1416	213592
Vulvovaginal ulceration/inflammation in other diseases	XIV Diseases of the genitourinary system (N14_)	N14_VULVOVAGINFINOTH	0.1569	-0.1376	0.0972	0.09601	0.08255	0.09609	631	111858
Other viral infections characterized by skin and mucous membrane lesions, not elsewhere classified	I Certain infectious and parasitic diseases (AB1_)	AB1_VIRAL_SKIN_NOS	0.1583	-0.1485	0.1053	0.09548	0.0833	0.09551	528	211856
Enthesopathies of lower limb, excluding foot	XIII Diseases of the musculoskeletal system and connective tissue (M13_)	M13_ENTESOPATHYLOW	0.1586	-0.0594	0.0421	0.09457	0.09023	0.09466	3466	164682
Total colectomy operation	Gastrointestinal endpoints	OPER_TOTAL_COLECTOMY	0.159	0.145	0.103	0.09535	0.1072	0.09532	556	218236
Hordeolum and other deep inflammation of eyelid	VII Diseases of the eye and adnexa (H7_)	H7_HORDEOLUM	0.1606	0.1384	0.0987	0.09519	0.109	0.09515	593	203231
Postpartum care and examination	XXI Factors influencing health status and contact with health services (Z21_)	Z21_POSTPA_CARE_EXAMI	0.1606	-0.0676	0.0482	0.09569	0.09078	0.09584	2879	90131
Alcoholic liver disease	Alcohol related diseases	ALCOLIVER	0.1613	-0.0899	0.0642	0.09535	0.09047	0.09538	1416	217376
Atopic dermatitis	XII Diseases of the skin and subcutaneous tissue (L12_)	L12_ATOPIC	0.1613	0.0429	0.0307	0.09528	0.1001	0.09511	7024	198740
Postprocedural musculoskeletal disorders, not elsewhere classified	XIII Diseases of the musculoskeletal system and connective tissue (M13_)	M13_POSTOPMUSCULOSKE	0.1633	-0.1175	0.0843	0.09531	0.08884	0.09534	807	216813
Mental and behavioural disorders due to alcohol	V Mental and behavioural disorders (F5_)	F5_ALCOHOL	0.1637	-0.0355	0.0255	0.09534	0.09699	0.09525	11100	205659
Neurotic, stress-related and somatoform disorders	V Mental and behavioural disorders (F5_)	F5_NEUROTIC	0.1639	-0.0265	0.0191	0.09535	0.09532	0.09535	20682	198110
Dialysis	XIV Diseases of the genitourinary system (N14_)	N14_DIALYSIS	0.1647	0.13	0.0936	0.09535	0.1072	0.09531	648	212841
Personality disorders (more controls excluded)	Psychiatric endpoints from Katri Räikkönen	KRA_PSY_PERSON_EXMORE	0.1651	-0.0553	0.0398	0.09498	0.09637	0.09493	6254	166580
Benign neoplasm of urinary organs (all cancers excluded)	II Neoplasms from hospital discharges (CD2_)	CD2_BENIGN_URINARY_EXALLC	0.1656	0.1436	0.1036	0.09555	0.105	0.09552	562	180411
Personality disorders	Psychiatric endpoints from Katri Räikkönen	KRA_PSY_PERSON	0.1673	-0.0457	0.0331	0.09535	0.09637	0.09532	6254	212538
Acute appendicitis	XI Diseases of the digestive system (K11_)	K11_APPENDACUT	0.1674	-0.0287	0.0208	0.09539	0.09373	0.09552	15627	201886
KELA_REIMBURSEMENT_202	Gastrointestinal endpoints	K11_REIMB_202	0.1687	0.0348	0.0253	0.09535	0.09931	0.09514	10919	207873
Injuries to the ankle and foot	XIX Injury, poisoning and certain other consequences of external causes (ST19_)	ST19_INJURI_ANKLE_FOOT	0.1692	-0.032	0.0233	0.09535	0.0925	0.09551	11988	206804
Contusion of other and unspecified parts of foot	XIX Injury, poisoning and certain other consequences of external causes (ST19_)	ST19_CONTU_OTHER_UNSPE_PARTS_FOOT	0.1693	-0.1448	0.1054	0.09548	0.08261	0.09551	527	206804
Asthma, unspecified (mode) (more controls excluded)	Asthma and related endpoints	ASTHMA_NAS_EXMORE	0.1699	-0.0372	0.0271	0.09509	0.0934	0.09521	9443	131051
Delirium, not induced by alcohol and other psychoactive substances	V Mental and behavioural disorders (F5_)	F5_DELIRIUM	0.1702	-0.0923	0.0673	0.0953	0.09121	0.09533	1269	209487
Mental and behavioural disorders due to psychoctive substance use	V Mental and behavioural disorders (F5_)	F5_SUBSTANCE	0.1718	-0.0325	0.0238	0.09535	0.09693	0.09525	13133	205659
Recurrent dislocation and subluxation of joint	XIII Diseases of the musculoskeletal system and connective tissue (M13_)	M13_RECUDISLOCATIO	0.1726	0.0945	0.0693	0.09486	0.1043	0.09478	1247	147221
Transient ischemic attack	VI Diseases of the nervous system (G6_)	G6_TIA	0.1731	-0.0372	0.0273	0.09533	0.09388	0.0954	8835	205799
Focal epilepsy, mode (most common among epilepsy diagnosis)	VI Diseases of the nervous system (G6_)	FE_MODE	0.1733	-0.1424	0.1046	0.09526	0.0833	0.09529	534	212532
Type 2 diabetes without complications	IV Endocrine, nutritional and metabolic diseases (E4_)	E4_DM2NOCOMP	0.1737	0.0326	0.0239	0.09495	0.097	0.09479	14622	183185
[truncated: 1,381 more rows]

## Sheet: rs11121615 - CASZ1
Univariate PheWAS results											Colocalisations statistics of the phenome-wide significantly associated phenotypes
[truncated: 1,707 more rows]

[truncated: 45 more sheets: rs3738814 - ATP13A2, rs6662887 - TGFBR3, rs11589479 - ADAM15, rs72749413 - NEK7, rs192335285 - TGFB2, rs11118774 - DUSP10, rs4296409 - PPP3R1, rs2872109 - FBLN7, rs62164905 - INSIG2, rs56011402 - ITGA6, rs9861608 - RPN1, rs10049210 - LEKR1, rs493410 - CLDN11, rs28558138 - STIM2, rs2250127 - SLC12A2, rs2189759 - HINT1, rs708461 - CCNI2, SEPT8, rs1432679 - EBF1, rs1294414 - LY86, rs187353765 - OR2B6 …]
