# Supplementary material for: Genome-wide association study of varicose veins identifies a protective missense variant in GJD3 enriched in the Finnish population
Source: Commun Biol. 2023 Jan 18;6:71. doi: 10.1038/s42003-022-04285-w (PMC9849365; doi:10.1038/s42003-022-04285-w)
Supplement: Supplementary file 7 — Supplementary Data 5 [file 42003_2022_4285_MOESM7_ESM.xlsx]

## Sheet: Sheet1
Summary of Genetic Correlation Results between varicose veins (I9_VARICVE) and 31 distinct phenome-wide significantly associated phenotypes
Disease event 1	Disease event 2	Genetic correlation	se	z	p	h2 observed	h2 observed se	h2 intercept	h2 intercept se	genetic covariance int	genetic covariance int se
I9_VARICVE	AB1_INTESTINAL_INFECTIONS	-0.1612	0.1149	-1.4032	0.1606	0.008	0.0024	1.0209	0.0074	0.0072	0.0054
I9_VARICVE	C3_MALE_GENITAL_EXALLC	-0.0331	0.1104	-0.2997	0.7644	0.0219	0.007	1.0725	0.0137	-0.0022	0.0062
I9_VARICVE	CHOLELITH_BROAD	0.1023	0.0545	1.8776	0.0604	0.0331	0.0051	1.0699	0.0134	0.0325	0.0057
I9_VARICVE	D3_ANAEMIA	0.2675	0.0913	2.9296	0.0034	0.0375	0.0071	0.9912	0.0068	0.0822	0.0056
I9_VARICVE	E4_HYPERCHOL	-0.0733	0.1195	-0.6133	0.5397	0.0065	0.0024	1.0474	0.0081	0.0125	0.0051
I9_VARICVE	E4_LIPOPROT	-0.0957	0.1029	-0.9292	0.3528	0.0079	0.0028	1.0612	0.0099	0.0137	0.0051
I9_VARICVE	E4_METABOLIA	0.0272	0.1051	0.2591	0.7955	0.0068	0.0027	1.0398	0.0087	0.0056	0.0048
I9_VARICVE	FG_DISVEINLYMPH	0.9503	0.013	73.0381	0	0.0335	0.0033	1.0806	0.0096	0.9265	0.0104
I9_VARICVE	I9_ANEURYSM	-0.0121	0.1549	-0.0781	0.9378	0.0031	0.0024	1.0139	0.0073	0.0147	0.0058
I9_VARICVE	I9_CVD	0.3991	0.0507	7.8773	3.3446e-15	0.0323	0.0031	1.0728	0.0094	0.2803	0.0068
I9_VARICVE	I9_DVTANDPULM	0.3572	0.0996	3.588	0.0003	0.0113	0.0034	1.0365	0.0101	0.1115	0.0058
I9_VARICVE	I9_PHLETHROM	0.5828	0.1516	3.8449	0.0001	0.0056	0.0027	1.0207	0.0078	0.1741	0.005
I9_VARICVE	I9_PHLETHROMBDVTLOW	0.3853	0.1133	3.4007	0.0007	0.0103	0.0034	1.0325	0.0092	0.1965	0.0058
I9_VARICVE	I9_PULMEMB	0.3861	0.1114	3.4644	0.0005	0.0082	0.0026	1.0221	0.0086	0.0371	0.0053
I9_VARICVE	I9_PULMHEART	0.3569	0.1137	3.1397	0.0017	0.0075	0.0027	1.0212	0.0082	0.0386	0.0051
I9_VARICVE	I9_THROMBOTH	0.3148	0.1566	2.0098	0.0445	0.0049	0.0027	1.0069	0.0071	0.1122	0.0053
I9_VARICVE	I9_VEINSOTH	0.9467	0.0673	14.0743	5.4615e-45	0.0165	0.003	1.0494	0.009	0.3915	0.0097
I9_VARICVE	I9_VTE	0.3414	0.0919	3.7165	0.0002	0.0124	0.0031	1.038	0.0099	0.1203	0.0056
I9_VARICVE	J10_ASTHMA	0.1436	0.062	2.3172	0.0205	0.0486	0.0048	1.056	0.0101	0.023	0.0059
I9_VARICVE	J10_ASTHMACOPDKELA	0.0924	0.0583	1.586	0.1127	0.0386	0.0039	1.0539	0.0094	0.0122	0.0054
I9_VARICVE	J10_CHRONTONSADEN	0.0868	0.06	1.4474	0.1478	0.0309	0.0038	1.0885	0.0092	0.0392	0.0057
I9_VARICVE	J10_LOWCHRON	0.1042	0.0571	1.825	0.068	0.0388	0.0038	1.0516	0.0094	0.0162	0.0053
I9_VARICVE	K11_CHOLELITH	0.1007	0.0559	1.7998	0.0719	0.0326	0.0052	1.0699	0.0139	0.0343	0.0057
I9_VARICVE	K11_DIAHER	-0.1163	0.0984	-1.1818	0.2373	0.0108	0.0027	1.0392	0.0078	0.0264	0.0053
I9_VARICVE	K11_DULC	0.1914	0.2278	0.84	0.4009	0.0023	0.0023	1.0144	0.0064	0.0048	0.0051
I9_VARICVE	K11_HERING	0.0573	0.06	0.9545	0.3398	0.0328	0.0047	1.0489	0.0094	0.0451	0.006
I9_VARICVE	K11_HERNIA	0.0722	0.0673	1.0719	0.2838	0.0236	0.0041	1.0707	0.0083	0.0597	0.0059
I9_VARICVE	L12_ATOPIC	-0.0175	0.0775	-0.226	0.8212	0.0165	0.0029	1.0395	0.0082	0.0048	0.0056
I9_VARICVE	R18_OEDEMA_NOT_ELSEW_CLASSIFIED	0.477	0.3478	1.3714	0.1702	0.0026	0.003	1.033	0.0075	0.0433	0.0062
I9_VARICVE	RX_ANTIHYP	0.014	0.0492	0.2855	0.7752	0.0695	0.0045	1.1381	0.0118	0.0108	0.0068
I9_VARICVE	RX_STATIN	-0.0837	0.0545	-1.5372	0.1242	0.0469	0.0086	1.2142	0.0407	0.0055	0.0061
