# Supplementary material for: Genome-wide association study of varicose veins identifies a protective missense variant in GJD3 enriched in the Finnish population
Source: Commun Biol. 2023 Jan 18;6:71. doi: 10.1038/s42003-022-04285-w (PMC9849365; doi:10.1038/s42003-022-04285-w)
Supplement: Supplementary file 8 — Supplementary Data 6 [file 42003_2022_4285_MOESM8_ESM.xlsx]

## Sheet: GTExV8 eQTL colocalised with VV
Colocalisation results (PP.H4 > 0.8) within all the loci, protein coding genes and tissues: Adipose - Subcutaneous, Adipose - Visceral (Omentum), Artery - Aorta, Artery - Coronary, Artery - Tibial, Nerve - Tibial
Locus	Ensembl_ID	Gene	Gene type	Tissue	No. of variants	PP.H0	PP.H1	PP.H2	PP.H3	PP.H4
chr1:8471381-10471381	ENSG00000171621	SPSB1	protein_coding	Nerve Tibial	4646	2.29e-06	0.002281	0.00017765	0.176047	0.821492
chr1:16005181-18005181	ENSG00000117122	MFAP2	protein_coding	Adipose Subcutaneous	5893	1.93e-15	4.02e-12	2.41e-05	0.0491907	0.950785
chr1:16005181-18005181	ENSG00000117122	MFAP2	protein_coding	Adipose Visceral Omentum	5893	7.88e-29	1.64e-25	1.33e-05	0.026595	0.973392
chr1:16005181-18005181	ENSG00000117122	MFAP2	protein_coding	Artery Tibial	5893	2.9e-15	6.02e-12	1.41e-05	0.0283346	0.971651
chr1:16005181-18005181	ENSG00000117122	MFAP2	protein_coding	Nerve Tibial	5893	3.05e-26	6.32e-23	1.84e-05	0.0373072	0.962674
chr1:197091159-199091159	ENSG00000151414	NEK7	protein_coding	Artery Aorta	4672	4.08e-05	0.058093	5.74e-05	0.0808034	0.861005
chr2:67212036-69212036	ENSG00000115946	PNO1	protein_coding	Artery Coronary	6992	4.71e-12	0.0638091	8.61e-12	0.115795	0.820396
chr2:67212036-69212036	ENSG00000221823	PPP3R1	protein_coding	Adipose Visceral Omentum	7001	4.84e-15	6.56e-05	7.02e-12	0.09422	0.905714
chr2:111158177-113158177	ENSG00000144152	FBLN7	protein_coding	Adipose Subcutaneous	5117	1.5e-21	3.97e-17	3.71e-06	0.0973514	0.902645
chr2:111158177-113158177	ENSG00000144152	FBLN7	protein_coding	Adipose Visceral Omentum	5117	2.09e-10	5.54e-06	3.78e-06	0.099421	0.90057
chr2:111158177-113158177	ENSG00000144152	FBLN7	protein_coding	Artery Aorta	5117	3.93e-27	1.04e-22	3.53e-06	0.0927202	0.907276
chr2:111158177-113158177	ENSG00000144152	FBLN7	protein_coding	Artery Coronary	5117	7.08e-13	1.88e-08	3.34e-06	0.08769	0.912307
chr2:111158177-113158177	ENSG00000144152	FBLN7	protein_coding	Artery Tibial	5117	4.12e-87	1.09e-82	3.73e-06	0.0978824	0.902114
chr2:111158177-113158177	ENSG00000144152	FBLN7	protein_coding	Nerve Tibial	5117	2.68e-14	7.1e-10	3.77e-06	0.0989946	0.901002
chr2:117122252-119122252	ENSG00000125629	INSIG2	protein_coding	Adipose Subcutaneous	6492	5.05e-10	7.7e-07	2.58e-05	0.0384163	0.961557
chr2:117122252-119122252	ENSG00000125629	INSIG2	protein_coding	Artery Aorta	6492	6.58e-12	1e-08	2.82e-06	0.00329861	0.996699
chr2:117122252-119122252	ENSG00000125629	INSIG2	protein_coding	Artery Tibial	6492	1.52e-09	2.32e-06	5.6e-06	0.00754134	0.992451
chr2:171335679-173335679	ENSG00000091409	ITGA6	protein_coding	Nerve Tibial	6506	1.3e-05	0.0314023	4.29e-05	0.102957	0.865585
chr3:156079584-158079584	ENSG00000163659	TIPARP	protein_coding	Adipose Subcutaneous	4985	3.41e-06	0.00165542	4.26e-05	0.0197237	0.978575
chr3:156079584-158079584	ENSG00000163659	TIPARP	protein_coding	Adipose Visceral Omentum	4985	8.07e-05	0.0392433	9.66e-05	0.0460456	0.914534
chr3:156079584-158079584	ENSG00000163659	TIPARP	protein_coding	Artery Tibial	4985	2.64e-12	1.28e-09	2.98e-05	0.0134894	0.986481
chr5:131751125-133751125	ENSG00000072364	AFF4	protein_coding	Adipose Subcutaneous	4857	5.07e-16	8.38e-13	5.5e-05	0.0901155	0.909829
chr5:131751125-133751125	ENSG00000072364	AFF4	protein_coding	Artery Tibial	4857	7.33e-08	0.00012114	7.78e-05	0.127777	0.872024
chr5:131751125-133751125	ENSG00000072364	AFF4	protein_coding	Nerve Tibial	4857	3.17e-13	5.24e-10	8.23e-05	0.135218	0.8647
chr5:131751125-133751125	ENSG00000169567	HINT1	protein_coding	Nerve Tibial	739	0.00204982	0.00259181	0.0377277	0.0467922	0.910839
chr5:131751125-133751125	ENSG00000131437	KIF3A	protein_coding	Adipose Subcutaneous	5144	6.74e-22	1.12e-18	1.91e-05	0.0306627	0.969318
chr5:131751125-133751125	ENSG00000131437	KIF3A	protein_coding	Adipose Visceral Omentum	5144	2.62e-11	4.33e-08	8.74e-05	0.143707	0.856205
chr5:131751125-133751125	ENSG00000131437	KIF3A	protein_coding	Artery Aorta	5144	2.01e-14	3.32e-11	1.25e-05	0.0197398	0.980248
chr5:131751125-133751125	ENSG00000131437	KIF3A	protein_coding	Artery Coronary	5142	5.06e-08	8.37e-05	3.38e-05	0.0549384	0.944944
chr6:26961377-28961377	ENSG00000186470	BTN3A2	protein_coding	Adipose Subcutaneous	1184	4.29e-41	2.34e-40	0.00367355	0.0190872	0.977239
chr6:26961377-28961377	ENSG00000186470	BTN3A2	protein_coding	Adipose Visceral Omentum	1184	3.13e-31	1.71e-30	0.00274931	0.0140332	0.983217
chr6:26961377-28961377	ENSG00000186470	BTN3A2	protein_coding	Artery Aorta	1184	2.05e-35	1.12e-34	0.00302094	0.0155186	0.98146
chr6:26961377-28961377	ENSG00000186470	BTN3A2	protein_coding	Artery Coronary	1184	7.23e-10	3.95e-09	0.00252709	0.012818	0.984655
chr6:26961377-28961377	ENSG00000186470	BTN3A2	protein_coding	Artery Tibial	1184	5.87e-53	3.21e-52	0.00284215	0.0145409	0.982617
chr6:26961377-28961377	ENSG00000186470	BTN3A2	protein_coding	Nerve Tibial	1184	9.15e-45	5e-44	0.00292946	0.0150183	0.982052
chr6:26961377-28961377	ENSG00000206503	HLA-A	protein_coding	Adipose Subcutaneous	118	0.0377757	0.0266257	0.0181985	0.0119215	0.905479
chr6:26961377-28961377	ENSG00000204632	HLA-G	protein_coding	Adipose Subcutaneous	667	0.00020811	0.00194916	0.00795392	0.0735784	0.91631
chr6:26961377-28961377	ENSG00000204632	HLA-G	protein_coding	Artery Tibial	667	0.00047602	0.00445835	0.00808313	0.0747926	0.91219
chr6:26961377-28961377	ENSG00000204632	HLA-G	protein_coding	Nerve Tibial	667	0.00279183	0.0261477	0.00792228	0.0733085	0.88983
chr6:29725856-31725856	ENSG00000146112	PPP1R18	protein_coding	Artery Coronary	22354	3.63e-05	0.0166377	0.00019611	0.0890246	0.894105
chr6:30970330-32970330	ENSG00000204344	STK19	protein_coding	Artery Tibial	23089	3.19e-08	1.89e-05	3.76e-05	0.0212474	0.978696
chr12:46810716-48810716	ENSG00000061273	HDAC7	protein_coding	Artery Aorta	6911	4.27e-14	0.0146388	9.51e-14	0.0316916	0.95367
chr12:49736424-51736424	ENSG00000123268	ATF1	protein_coding	Adipose Subcutaneous	4419	5.59e-17	7.09e-12	4.55e-07	0.0568229	0.943177
chr12:49736424-51736424	ENSG00000123268	ATF1	protein_coding	Adipose Visceral Omentum	4419	7.55e-09	0.00095844	1.04e-06	0.131637	0.867404
chr12:49736424-51736424	ENSG00000123268	ATF1	protein_coding	Artery Aorta	4419	4.94e-41	6.27e-36	5.1e-07	0.0638136	0.936186
chr12:49736424-51736424	ENSG00000123268	ATF1	protein_coding	Artery Tibial	4419	2.82e-54	3.58e-49	5.28e-07	0.066042	0.933957
chr12:49736424-51736424	ENSG00000123268	ATF1	protein_coding	Nerve Tibial	4419	2.93e-08	0.003718	7.99e-07	0.100574	0.895707
chr12:49736424-51736424	ENSG00000178449	COX14	protein_coding	Adipose Subcutaneous	3004	3.09e-07	0.0392356	1.11e-06	0.140471	0.820292
chr12:49736424-51736424	ENSG00000066084	DIP2B	protein_coding	Nerve Tibial	4072	1.35e-07	0.0170799	8.09e-07	0.101805	0.881114
chr13:36543414-38543414	ENSG00000133110	POSTN	protein_coding	Artery Aorta	6449	4.95e-09	3.48e-06	0.00019438	0.135914	0.863888
chr19:15332412-17332412	ENSG00000127528	KLF2	protein_coding	Artery Aorta	7410	0.00020467	0.0308715	0.00019543	0.0285381	0.94019
chr20:62844513-64844513	ENSG00000101161	PRPF6	protein_coding	Adipose Visceral Omentum	5058	8.71e-08	0.00506447	1.11e-07	0.00545341	0.989482
chr20:62844513-64844513	ENSG00000101161	PRPF6	protein_coding	Artery Aorta	5058	1.6e-07	0.00928703	6.93e-07	0.0393872	0.951325
chr20:62844513-64844513	ENSG00000101161	PRPF6	protein_coding	Nerve Tibial	5058	5.42e-12	3.15e-07	2.13e-08	0.00023672	0.999763
chr20:62844513-64844513	ENSG00000198276	UCKL1	protein_coding	Artery Coronary	5178	1.35e-06	0.0787378	7.02e-07	0.0399319	0.881328
chrX:10277189-12277189	ENSG00000047648	ARHGAP6	protein_coding	Adipose Subcutaneous	2677	6.36e-06	0.00666549	7.93e-05	0.0822102	0.911039
