# Supplementary material for: Genome-wide association study of varicose veins identifies a protective missense variant in GJD3 enriched in the Finnish population
Source: Commun Biol. 2023 Jan 18;6:71. doi: 10.1038/s42003-022-04285-w (PMC9849365; doi:10.1038/s42003-022-04285-w)
Supplement: Supplementary file 9 — Supplementary Data 7 [file 42003_2022_4285_MOESM9_ESM.xlsx]

## Sheet: Conexins and their genes
The 21 connexins in humans and their respective human genes.
The list of connexins is taken from: Laird DW and Lampe PD. (2018). Therapeutic strategies targeting connexins. doi:10.1038/nrd.2018.138
Connexin	Gene
Cx37	GJA4
Cx40	GJA5
Cx43	GJA1
Cx46	GJA3
Cx50	GJA8
Cx59	GJA9
Cx62	GJA10
Cx25	GJB7
Cx26	GJB2
Cx30	GJB6
Cx30.3	GJB4
Cx31	GJB3
Cx31.1	GJB5
Cx32	GJB1
Cx30.2/31.3	GJC3
Cx45	GJC1
Cx47	GJC2
Cx31.9	GJD3
Cx36	GJD2
Cx40.1	GJD4
Cx23	GJE1

## Sheet: Connexin gene coding variants
Summary stats of varicose veins risk for protein-coding variants (MAF > 1e-3) in connexin genes present in the FinnGen data (fifth data release).
Chromosome	Position	Reference allele	Alternative allele	rsid	Variant type	Most severe consequence of variant type	Gene	FinnGen MAF	Finnish MAF in gnomAD v2.1.1	NFSEE MAF in gnomAD v2.1.1	FIN vs NFSEE enrichment in gnomAD v2.1.1	P-value	Beta	SE beta	MAF	MAF in cases	MAF in controls
1	34761291	G	A	rs199781160	missense_variant	missense_variant	GJB4	0.0012969	0.0016653	0.000160293	10.389	0.8224	-0.0426	0.19	0.001297	0.001218	0.001304
1	34761406	TTGTC	T	rs146812843	pLoF	frameshift_variant	GJB4	0.0566751	0.053786	0.0439521	1.2237	0.2029	-0.0378	0.0297	0.05683	0.05473	0.05701
1	34761561	C	T	rs9426009	missense_variant	missense_variant	GJB4	0.0352463	0.036492	0.0260094	1.403	0.2346	-0.0433	0.0365	0.03545	0.03426	0.03556
1	34761638	G	A	rs149110828	pLoF	stop_gained	GJB4	0.00314291	0.0013401	0.0026452	0.50662	0.9639	0.0055	0.1219	0.00297	0.003054	0.002963
1	34761761	C	G	rs79193415	missense_variant	missense_variant	GJB4	0.0221681	0.019367	0.0374879	0.51661	0.09998	0.0747	0.0454	0.02206	0.02356	0.02193
1	34761865	A	C	rs3738346	missense_variant	missense_variant	GJB4	0.0293788	0.03425	0.00385928	8.8746	0.2022	-0.0503	0.0395	0.02983	0.02885	0.02991
1	34784856	C	T	rs1805063	missense_variant	missense_variant	GJB3	0.0547529	0.053203	0.0296818	1.7925	0.4731	-0.0212	0.0296	0.05543	0.05424	0.05554
1	34785342	G	A	rs117385606	missense_variant	missense_variant	GJB3	0.00176217	0.0012963	0.000183163	7.0773	0.3664	-0.1493	0.1653	0.001792	0.001487	0.001819
1	34794601	G	A	rs41266431	missense_variant	missense_variant	GJA4	0.118049	0.1245	0.134889	0.923	0.01269	0.052	0.0209	0.1181	0.121	0.1179
1	34794607	C	T	rs61777220	missense_variant	missense_variant	GJA4	0.00883922	0.0093417	0.0111718	0.83618	0.2044	0.0908	0.0715	0.008834	0.009655	0.00876
1	34795168	C	T	rs1764391	missense_variant	missense_variant	GJA4	0.429164	0.42576	0.303904	1.401	0.06879	-0.0247	0.0136	0.4306	0.4266	0.431
1	38874610	C	T	rs880303	missense_variant	missense_variant	GJA9	0.417875	0.41217	0.449367	0.91722	0.6315	-0.0065	0.0136	0.4186	0.4175	0.4188
1	38874709	A	G	rs61745441	missense_variant	missense_variant	GJA9	0.0153246	0.01663	0.00715201	2.3252	0.006591	-0.1484	0.0546	0.01552	0.01394	0.01566
1	38874886	G	A	rs75632250	missense_variant	missense_variant	GJA9	0.0288412	0.02767	0.035008	0.79039	0.2995	0.0412	0.0397	0.02886	0.03023	0.02874
1	147759226	T	C	rs144069395	missense_variant	missense_variant	GJA5	0.00166005	0.0022753	0.000126784	17.946	0.06212	-0.3152	0.169	0.00168	0.001234	0.00172
1	147908340	G	A	rs142415337	missense_variant	missense_variant	GJA8	0.00102147	0.0014793	0.00128317	1.1528	0.01656	0.4995	0.2084	0.001086	0.001381	0.00106
1	147908613	A	G	rs138140155	missense_variant	missense_variant	GJA8	0.00328072	0.0023101	0.00354732	0.65123	0.595	0.0635	0.1194	0.003147	0.003302	0.003133
1	147908696	T	G	rs80358202	missense_variant	missense_variant	GJA8	0.012032	0.017791	0.00361763	4.9179	0.801	0.0151	0.0598	0.01289	0.013	0.01288
6	87284297	A	G	rs6934603	missense_variant	missense_variant	GJB7	0.471905	0.47267	0.480393	0.98393	0.8287	-0.0029	0.0134	0.4722	0.4726	0.4721
6	87284383	G	A	rs41273281	missense_variant	missense_variant	GJB7	0.0375083	0.03779	0.0446187	0.84695	0.2955	0.0371	0.0355	0.0372	0.0377	0.03715
6	87284786	C	T	rs35259282	missense_variant	missense_variant	GJB7	0.0717617	0.069389	0.0940626	0.73769	0.6169	0.013	0.026	0.07187	0.07228	0.07183
6	87284854	G	A	rs4707358	missense_variant	missense_variant	GJB7	0.508542	0.51023	0.525196	0.9715	0.8885	0.0019	0.0134	0.5091	0.5101	0.509
6	89895411	C	T	rs61730677	missense_variant	missense_variant	GJA10	0.0167907	0.015615	0.00804956	1.9398	0.8718	0.0084	0.0522	0.01683	0.01689	0.01683
6	89895794	T	A	rs41273337	missense_variant	missense_variant	GJA10	0.00343068	0.0019401	0.00866331	0.22395	0.8633	-0.0191	0.1109	0.003493	0.003653	0.003479
6	121447605	C	T	rs17653265	missense_variant	missense_variant	GJA1	0.00270983	0.0021265	0.0149573	0.14217	0.7881	0.0356	0.1324	0.002731	0.002663	0.002737
6	142133859	C	T	rs148882702	missense_variant	missense_variant	GJE1	0.0047322	0.0072674	0.0116725	0.62261	0.8	-0.0249	0.0983	0.004808	0.004776	0.00481
6	142134594	C	A	rs9376674	missense_variant	missense_variant	GJE1	0.231295	0.22482	0.216919	1.0364	0.4863	0.0111	0.0159	0.2315	0.2318	0.2315
6	142134741	A	C	rs13192882	missense_variant	missense_variant	GJE1	0.00182658	0.0020037	0.00670164	0.29899	0.1126	0.2489	0.1569	0.001899	0.002263	0.001866
6	142134904	C	G	rs41289831	LC	stop_gained	GJE1	0.0209556	0.020887	0.0213717	0.9773	0.2799	-0.0511	0.0473	0.02115	0.02048	0.02121
7	99923585	G	A	rs118082856	missense_variant	missense_variant	GJC3	0.0356678	0.03008	0.029904	1.0059	0.2239	-0.044	0.0362	0.03567	0.03508	0.03572
7	99929095	C	CA	rs768493733	pLoF	frameshift_variant	GJC3	0.00328471	0.0031291	1.14508e-05	273.26	0.7084	-0.0465	0.1243	0.003111	0.002942	0.003126
10	35607643	G	A	rs140432471	missense_variant	missense_variant	GJD4	0.0133578	0.012454	0.00885849	1.4058	0.001826	-0.1839	0.059	0.01356	0.01163	0.01373
10	35607772	C	T	rs76906304	missense_variant	missense_variant	GJD4	0.016457	0.017272	0.0182841	0.94466	0.7007	0.0205	0.0532	0.01693	0.01704	0.01692
10	35608376	C	T	rs141883026	missense_variant	missense_variant	GJD4	0.00694367	0.0073285	0.00755667	0.96981	0.2029	0.1035	0.0813	0.006902	0.007699	0.006831
10	35608585	G	A	rs183406069	missense_variant	missense_variant	GJD4	0.0118828	0.014608	7.75524e-05	188.36	0.008104	-0.1634	0.0617	0.01207	0.01075	0.01218
13	20142891	C	T	rs149933083	missense_variant	missense_variant	GJA3	0.00974027	0.0088817	0.00268372	3.3095	0.6261	-0.0339	0.0695	0.009993	0.009445	0.01004
13	20189125	C	T	rs111033186	missense_variant	missense_variant	GJB2	0.00304271	0.0024951	0.00414333	0.60221	0.4354	0.096	0.1231	0.002947	0.003215	0.002922
13	20189473	C	T	rs72474224	missense_variant	missense_variant	GJB2	0.00133044	0.0018032	0.00122154	1.4762	0.06005	-0.3616	0.1923	0.001349	0.001002	0.00138
13	20189481	A	G	rs35887622	missense_variant	missense_variant	GJB2	0.0227332	0.020571	0.0123186	1.6699	0.2288	0.0546	0.0454	0.02311	0.02375	0.02305
13	20189546	AC	A	rs398123814	pLoF	frameshift_variant	GJB2	0.0119626	0.0080839	0.00942644	0.85758	0.3735	-0.0556	0.0624	0.0117	0.01131	0.01173
13	20222874	T	C	rs200674715	missense_variant	missense_variant	GJB6	0.00344129	0.005497	0.000389381	14.117	0.1083	0.1773	0.1104	0.003743	0.004138	0.003708
13	20222886	A	T	rs111033338	missense_variant	missense_variant	GJB6	0.00629119	0.0056829	0.00725053	0.78379	0.7203	0.0306	0.0855	0.006458	0.006295	0.006472
13	20223123	C	T	rs193292569	missense_variant	missense_variant	GJB6	0.0172914	0.016223	0.000125947	128.81	0.2212	0.063	0.0515	0.01719	0.01807	0.01711
17	40363579	G	T	rs141158879	pLoF	synonymous_variant	GJD3	0.0188552	0.023447	0.0215731	1.0869	0.07047	-0.0892	0.0493	0.01901	0.01763	0.01913
17	40363641	G	T	rs201955556	missense_variant	missense_variant	GJD3	0.0129642	0.014935	0	1000000	1.035e-14	-0.4732	0.0612	0.01353	0.009094	0.01393
17	44804890	C	T	rs61754620	missense_variant	missense_variant	GJC1	0.0015559	0.0011548	0.00220163	0.52454	0.1077	-0.2816	0.175	0.001507	0.001183	0.001536
17	44805109	C	T	rs148190808	missense_variant	missense_variant	GJC1	0.00905781	0.01409	0.000332943	42.321	0.02674	0.155	0.07	0.009567	0.01022	0.009509
