# Supplementary material for: Genome-wide association study of varicose veins identifies a protective missense variant in GJD3 enriched in the Finnish population
Source: Commun Biol. 2023 Jan 18;6:71. doi: 10.1038/s42003-022-04285-w (PMC9849365; doi:10.1038/s42003-022-04285-w)
Supplement: Supplementary file 10 — Supplementary Data 8 [file 42003_2022_4285_MOESM10_ESM.xlsx]

## Sheet: VV control definition
The control definition for varicose veins disease definition used in the GWAS in the present study. The information contained in this table is downloadable at:
https://www.finngen.fi/sites/default/files/inline-files/Controls_All_endpoints_FINNGEN_ENDPOINTS_DF5_V2_2020-02-11_public.xlsx
and
https://www.finngen.fi/sites/default/files/inline-files/FINNGEN_endpoint_file_format_V1.2_Public.xlsx
TAGS	LEVEL	OMIT	NAME	LONGNAME	SEX	INCLUDE	PRE_CONDITIONS	CONDITIONS	OUTPAT_ICD	HD_MAINONLY	HD_ICD_10_ATC	HD_ICD_10	HD_ICD_9	HD_ICD_8	HD_ICD_10_EXCL	HD_ICD_9_EXCL	HD_ICD_8_EXCL	COD_MAINONLY	COD_ICD_10	COD_ICD_9	COD_ICD_8	COD_ICD_10_EXCL	COD_ICD_9_EXCL	COD_ICD_8_EXCL	OPER_NOM	OPER_HL	OPER_HP1	OPER_HP2	KELA_REIMB	KELA_REIMB_ICD	KELA_ATC_NEEDOTHER	KELA_ATC	KELA_VNRO_NEEDOTHER	KELA_VNRO	CANC_TOPO	CANC_TOPO_EXCL	CANC_MORPH	CANC_MORPH_EXCL	CANC_BEHAV	Special	version	PARENT	Latin
#I9,#CARDIO,#NEURO_CM	3		I9_PHLETHROM	Phlebitis and thrombophlebitis (not including DVT)								I80	4519X|4518X	451	I802|I803		4510		I80	4519X|4518X	451	I802|I803		4510																	DF2	I80-I89	Phlebitis et thrombophlebitis
#I9,#CARDIO,#NEURO_CM	3		I9_PHLETHROMBDVTLOW	DVT of lower extremities								I802|I803	4511A|4510A|4512A	4510					I802|I803	4511A|4510A|4512A	4510																				DF2
#I9,#CARDIO,#NEURO_CM	3		I9_PVT	Portal vein thrombosis								I81	452	452					I81	452	452																				DF2	I80-I89	Thrombosis venae portae
#I9,#CARDIO,#NEURO_CM	3		I9_THROMBOTH	Other embolism and thrombosis								I82	453	453					I82	453	453																				DF2	I80-I89	Embolia/thrombosis aliarum venarum
#I9,#CARDIO,#NEURO_CM	3		I9_VARICVE	Varicose veins								I83	454	454					I83	454	454																				DF2	I80-I89	Varices membrorum inferiorum
#I9,#CARDIO,#NEURO_CM	3		I9_VARICVEOES	Oesophageal varices								I85	456[0-1]	4560					I85	456[0-1]	4560																				DF2	I80-I89	Varices oesophagi
#I9,#NEURO_CM	3		I9_VARICVESOTH	Varicose veins of other sites								I86	456	456		456[0-1]	4560		I86	456	456		456[0-1]	4560																	DF2	I80-I89	Venae varicosae aliis locis
#I9,#NEURO_CM	3		I9_VEINSOTH	Other disorders of veins								I87	459[1-2]	NA					I87	459[1-2]	NA																				DF4	I80-I89	Aliae morbositates venarum
#I9,#CARDIO,#NEURO_CM	3		I9_LYMPHADE	Nonspesific lymphadenitis								I88	289[1-2]	289[1-3]					I88	289[1-2]	289[1-3]																				DF2	I80-I89	Lymphadenitis non specifica
#I9,#NEURO_CM	3		I9_LYMPHOTH	Other noninfective disordersof lymphatic vessels and lymph nodes								I89	457	457					I89	457	457																				DF2	I80-I89	Aliae morbositates non infectiosae vasorum et nodorum lymphaticorum

## Sheet: Column header descriptions
Column header descriptions of the varicose veins control definition. The information contained in this table is downloadable at:
https://www.finngen.fi/sites/default/files/inline-files/FINNGEN_endpoint_file_format_V1.2_Public.xlsx
Variable	Description	Coding/note	ALTERNATIVES	Nationwide register/coding started in year	Note 2
TAGS	TAGS for filtering	FINNGEN disease category tags	#AB1 etc		Tags are described in the sheet "tags"
LEVEL	LEVEL in the ICD-hierarchy	Line 2 should have #V1.2	1…5, C		Not all enpoints are part of the hierarchy
OMIT	Do NOT RELEASE this endpoint, or no GWAS		""=Release; 1=Don't do GWAS, but release the endpoint, 2=don't release, and no GWAS
NAME	NAME of the endpoint	This will be the endpoint variable name			Line 2 has ourcopyleft notice
LONGNAME	Endpoint DESCRIPTION
SEX	SEX specific endpoint		""=not specific; 1=[Male]; 2=[Female]
INCLUDE	INCLUDE these endpoints	Endpoint names separated by |		This forms the ICD-code hierarchy, and is the basis for composite endpoints
PRE_CONDITIONS	CONDITIONS to be applier per register entry
CONDITIONS	CONDITIONS to be applied per person
OUTPAT_ICD	Outpatient visit: ICD and other codes	ICD-10, ICPC-2		2011	Outpatient visits in primary health care, currently only ICD-10 codes are used in endpoint definitions
HD_MAINONLY	HDR: Only main entry used		YES=only main diagnosis accepted		HDR=hospital discharge register
HD_ICD_10_ATC	HDR: ATC codes for adverse effects of drugs	ATC codes			This was introduced in DF5
HD_ICD_10	HDR: ICD-10 codes	ICD-10 (Finnish version)		1996	HDR=hospital discharge register
HD_ICD_9	HDR: ICD-9 codes	ICD-9 (Finnish version)		1987	HDR=hospital discharge register
HD_ICD_8	HDR: ICD-8 codes	ICD-8 (Finnish version)		1969	HDR=hospital discharge register
HD_ICD_10_EXCL	HDR: ICD-10 codes to exclude	ICD-10 (Finnish version)			HDR=hospital discharge register
HD_ICD_9_EXCL	HDR: ICD-9 codes to exclude	ICD-9 (Finnish version)			HDR=hospital discharge register
HD_ICD_8_EXCL	HDR: ICD-8 codes to exclude	ICD-8 (Finnish version)			HDR=hospital discharge register
COD_MAINONLY	Causes of deaths.: Only main entry used		YES=only main diagnosis accepted (immediate=VKS or underlying cause=TPKS)		C.O.D=causes of death register
COD_ICD_10	C.O.D.: ICD-10 codes	ICD-10 (Finnish version)		1996	C.O.D=causes of death register
COD_ICD_9	C.O.D.: ICD-9 codes	ICD-9 (Finnish version)		1987	C.O.D=causes of death register
COD_ICD_8	C.O.D.: ICD-8 codes	ICD-8 (Finnish version)		1969	C.O.D=causes of death register
COD_ICD_10_EXCL	C.O.D.: ICD-10 codes to exclude	ICD-10 (Finnish version)			C.O.D=causes of death register
COD_ICD_9_EXCL	C.O.D.: ICD-9 codes to exclude	ICD-9 (Finnish version)			C.O.D=causes of death register
COD_ICD_8_EXCL	C.O.D.: ICD-8 codes to exclude	ICD-8 (Finnish version)			C.O.D=causes of death register
OPER_NOM	Operations: NOMESCO codes	NOMESCO			Operations in HDR
OPER_HL	Operations: FINNISH HOSPITAL LEAGUE codes	Finnish hospital league (Suomen Sairaalaliitto)			Operations in HDR
OPER_HP1	Operations: HEART PATIENT codes V1	Operations in HDR, specific coding			Operations in HDR
OPER_HP2	Operations: HEART PATIENT codes V2	Operations in HDR, specific coding			Operations in HDR
KELA_REIMB	Reimbursements: KELA codes	KELA reimbursement codes, compulsory		1964	KELA=the Social insurance Institute of Finland
KELA_REIMB_ICD	Reimbursements: ICD codes	ICD-10 (Finnish version), this coding might be given in addition		~2000	KELA=the Social insurance Institute of Finland
KELA_ATC_NEEDOTHER	Mecine purchases: ATC; other reg. data required		""=3 instances required, YES=require also another data source, SINGLE_ONLY, a single entry is enough
KELA_ATC	Medicine purchases: ATC codes	ATC codes		1995
KELA_VNRO_NEEDOTHER	Mecine purchases: VNRO; other reg. data required
KELA_VNRO	Medicine purchases: VNRO codes
CANC_TOPO	Cancer reg: TOPOGRAPHY codes	ICD-O-3 topography, compulsory	Location of the tumor	1952	Old codes were in ICD-7, the cancer register has translated everything to ICD-O-3
CANC_TOPO_EXCL	Cancer reg: TOPOGRAPHY codes to exclude	ICD-O-3 topography
CANC_MORPH	Cancer reg: MORPHOLOGY codes	ICD-O-3 morphology	Histology of the tumor
CANC_MORPH_EXCL	Cancer reg: MORPHOLOGY codes to exclude	ICD-O-3 morphology
CANC_BEHAV	Cancer reg: bahaviour codes
Special
version	FINNGEN endpoints datafreeze version where this definition was first used		DF2 etc
PARENT		Parent code in ICD10 hierarchy, not everything coded yet, nor checked	ICD-10Code
Latin		Disease name in Latin	Latin
