# Supplementary material for: Genome-wide association study of varicose veins identifies a protective missense variant in GJD3 enriched in the Finnish population
Source: Commun Biol. 2023 Jan 18;6:71. doi: 10.1038/s42003-022-04285-w (PMC9849365; doi:10.1038/s42003-022-04285-w)
Supplement: Supplementary file 11 — Supplementary Data 9 [file 42003_2022_4285_MOESM11_ESM.xlsx]

## Sheet: Sheet1
Breakdown of varicose veins status by sex and age at death or end of follow-up, baseline age and diagnosis age.
Sex	Status	Baseline age in years, mean [years] (SD)	Age at death or end of followup, mean [years] (SD)	VV diagnosis age [years]
Female	Case	62.4 (12.9)	70.8 (11.3)	43.6
Female	Control	49.3 (17.5)	55.8 (18.0)
Male	Case	62.5 (12.9)	71.6 (10.8)	49.6
Male	Control	52.5 (17.3)	60.3 (17.1)
