# Supplementary material for: Genome-wide association study of varicose veins identifies a protective missense variant in GJD3 enriched in the Finnish population
Source: Commun Biol. 2023 Jan 18;6:71. doi: 10.1038/s42003-022-04285-w (PMC9849365; doi:10.1038/s42003-022-04285-w)
Supplement: Supplementary file 12 — Supplementary Data 10 [file 42003_2022_4285_MOESM12_ESM.xlsx]

## Sheet: Sheet1
Breakdown of the no. of FinnGen Study samples of the fifth data release (R5) per genotyping batch before the quality control (QC) prior to the individuals' missing genotypes have been imputed, and ultimately the amount of imputed samples.
Genotyping batch	Chip type	No. of samples before genotype imputation QC	No. of genotype imputed samples
AxiomGT1_b01	Axiom_FinnGen1.r1	4,662	4,352
AxiomGT1_b02	Axiom_FinnGen1.r1	4,709	4,493
AxiomGT1_b03	Axiom_FinnGen1.r1	4,703	4,469
AxiomGT1_b04	Axiom_FinnGen1.r1	4,684	4,403
AxiomGT1_b05	Axiom_FinnGen1.r1	4,698	4,190
AxiomGT1_b06	Axiom_FinnGen1.r1	4,697	4,395
AxiomGT1_b07	Axiom_FinnGen1.r1	4,716	4,019
AxiomGT1_b08	Axiom_FinnGen1.r1	4,714	4,485
AxiomGT1_b09	Axiom_FinnGen1.r1	4,640	4,423
AxiomGT1_b10	Axiom_FinnGen1.r2	4,690	4,388
AxiomGT1_b11	Axiom_FinnGen1.r2	4,642	4,458
AxiomGT1_b12	Axiom_FinnGen1.r2	1,926	1,785
AxiomGT1_b13	Axiom_FinnGen1.r2	4,008	3,786
AxiomGT1_b14	Axiom_FinnGen1.r2	4,063	3,862
AxiomGT1_b15	Axiom_FinnGen1.r2	4,061	3,906
AxiomGT1_b16	Axiom_FinnGen1.r2	4,073	3,908
AxiomGT1_b17	Axiom_FinnGen1.r2	4,064	3,763
AxiomGT1_b18	Axiom_FinnGen1.r2	4,030	3,701
AxiomGT1_b19	Axiom_FinnGen1.r2	4,084	3,909
AxiomGT1_b20	Axiom_FinnGen1.r2	4,047	3,889
AxiomGT1_b21	Axiom_FinnGen1.r2	4,038	3,853
AxiomGT1_b22	Axiom_FinnGen1.r2	4,043	3,912
AxiomGT1_b23	Axiom_FinnGen1.r2	3,995	3,796
AxiomGT1_b24	Axiom_FinnGen1.r2	4,044	3,879
AxiomGT1_b25	Axiom_FinnGen1.r2	4,085	3,93
AxiomGT1_b26	Axiom_FinnGen1.r2	3,994	3,812
AxiomGT1_b27	Axiom_FinnGen1.r2	4,053	3,926
AxiomGT1_b28	Axiom_FinnGen1.r2	4,062	3,795
AxiomGT1_b29	Axiom_FinnGen1.r2	4,037	3,934
AxiomGT1_b30	Axiom_FinnGen2.r1_3	4,072	3,946
AxiomGT1_b31	Axiom_FinnGen2.r1_3	4,051	3,913
AxiomGT1_b33	Axiom_FinnGen2.r1_3	4,060	3,864
AxiomGT1_b33	Axiom_FinnGen2.r1_3	4,060	3,864
AxiomGT1_b35	Axiom_FinnGen2.r1_3	4,062	3,914
AxiomGT1_b36	Axiom_FinnGen2.r1_3	4,077	3,93
AxiomGT1_b37	Axiom_FinnGen2.r1_3	4,058	3,887
AxiomGT1_b38	Axiom_FinnGen2.r1_3	4,029	3,882
AxiomGT1_b39	Axiom_FinnGen2.r1_3	4,065	3,945
AxiomGT1_b40	Axiom_FinnGen2.r1_3	4,033	3,928
AxiomGT1_b3234	Axiom_FinnGen2.r1_3	4,269	4,084
DS1_BOTNIA_Dgi	Affymetrix_250KNsp_250KSty	2,167	1,383
DS2_BOTNIA_T2dgo	lllumina_HumanOmni2.5-4v1_B_SNV_array	447	434
DS3_COROGENE_Sanger	Illumina Human610-Quadv1_B	2,22	2,193
DS4_FINRISK_Corogene	Illumina Human610-Quadv1_B	1,878	1,748
DS5_FINRISK_Engage	HumanCoreExome-12v1-0_A	5,548	5,193
DS6_FINRISK_FR02_Broad	GSAMD-24v1-0_20011747_A1	1,536	1,504
DS7_FINRISK_FR12	Illumina_HumanCoreExome-24-v1.1	3,495	3,377
DS8_FINRISK_Finpcga	Illumina_HumanCoreExome-12v1.1a	7,506	7,338
DS9_FINRISK_MRPRED	Illumina_HumanCoreExome-24_v1.0	2,883	2,399
DS10_FINRISK_Palotie	HumanCoreExome-12v1-1_A	3,496	3,367
DS11_FINRISK_PredictCVD_COROGENE_Tarto	HumanOmniExpress-12v1_A	2,144	2,092
DS12_FINRISK_Summit	HumanOmniExpress-12v1_H	659	650
DS13_FINRISK_Bf	Illumina_HumanCoreExome-24_v1.0	847	550
DS14_GENERISK	lllumina_HumanCoreExome-24v1-0_A	7,271	7,06
DS15_H2000_Broad	Broad_GWAS_supplemental_15061359_A1	4,668	4,453
DS16_H2000_Fimm	Illumina_HumanCoreExome-24v1-1_A	1,004	853
DS17_H2000_Genmets	Human610-Quadv1_B	2,173	2,130
DS18_MIGRAINE_1	PsychChip_15048346_B-_24	6,244	5,935
DS19_MIGRAINE_2	HumanCoreExome-12v1-0_A	2,222	1,989
DS20_SUPER_1	GSAMD-24v1-0_20011747_A1	4,588	4,456
DS21_SUPER_2	GSAMD-24v1-0_20011747_A1	2,343	2,297
DS22_TWINS_1	Illumina Human670/Human610	2,611	2,494
DS23_TWINS_2	IlluminaCoreExome	4,398	4,131
DS24_SUPER_3	GSAMD-24v1-0_20011747_A1	2,031	1,997
Total		237,417	224,737
